# Supplementary material for: Longitudinal Interaction Between Individualized Gut Microbial Dynamics and Diet Is Associated with Metabolic Health in School-Aged Children
Source: Nutrients. 2026 Jan 6;18(2):187. doi: 10.3390/nu18020187 (PMC12845436; doi:10.3390/nu18020187)
Supplement: Supplementary file 1 [file nutrients-18-00187-s001.zip › Table S1.xlsx]

## Sheet: Basic characteristics
Subject characteristics at baseline 1
	Unit	Total	Male	Female	Between sex p-value 2
Subjects	number	51	41	10
Age	year	8.90 ± 0.78	8.90 ± 0.83	8.90 ± 0.57	0.584
Resting heart rate (RHR)	bpm	88.67 ± 14.02	89.27 ± 13.40	86.20 ± 16.90	0.579
Body mass index Z-score (BMI-Z)	z-score	1.03 ± 1.49	1.15 ± 1.54	0.54 ± 1.23	0.332
Height Z-score (Height-Z)	z-score	0.10 ± 0.89	-0.03 ± 0.85	0.61 ± 0.89	0.018
Triglycerides (TG)	mmol/L	1.06 ± 0.41	1.02 ± 0.36	1.21 ± 0.55	0.322
Total cholesterol (TC)	mmol/L	4.47 ± 0.68	4.55 ± 0.66	4.16 ± 0.70	0.133
High-density lipoprotein cholesterol (HDL-C)	mmol/L	1.52 ± 0.24	1.53 ± 0.25	1.48 ± 0.21	0.568
Low-density lipoprotein cholesterol (LDL-C)	mmol/L	2.21 ± 0.51	2.26 ± 0.51	2.00 ± 0.48	0.163
TG to HDL-C	ratio	0.72 ± 0.33	0.70 ± 0.32	0.83 ± 0.37	0.292
TC to HDL-C	ratio	2.99 ± 0.52	3.03 ± 0.53	2.84 ± 0.46	0.302
Apolipoprotein A (ApoA)	g/L	1.34 ± 0.15	1.36 ± 0.15	1.30 ± 0.15	0.293
Apolipoprotein B (ApoB)	g/L	0.61 ± 0.14	0.62 ± 0.14	0.54 ± 0.12	0.113
ApoB to ApoA	ratio	0.46 ± 0.12	0.46 ± 0.12	0.42 ± 0.10	0.311
Lipoprotein(a) [Lp(a)]	mg/dL	120.70 ± 153.65	127.23 ± 164.36	93.94 ± 100.56	0.873
Fasting blood glucose (FBG)	mmol/L	4.54 ± 0.30	4.54 ± 0.32	4.52 ± 0.23	0.808
Systolic blood pressure (SBP)	mmHg	104.18 ± 12.18	102.51 ± 12.00	111.00 ± 10.94	0.039
Diastolic blood pressure (DBP)	mmHg	68.02 ± 9.61	67.02 ± 9.71	72.10 ± 8.44	0.095
Sibling order	rank	2 ± 1	2 ± 1	2 ± 1	0.908
Birth weight	kg	3.42 ± 1.08	3.45 ± 1.16	3.25 ± 0.46	0.975
Mode of birth	% natural birth/ cesarean section	67	68	63	0.99
Breastfeeding duration	month	7.33 ± 4.59	7.61 ± 4.85	5.88 ± 2.75	0.77
1 Data presented as mean ± standard deviation (SD) or as a percentage. 2 Continuous variables were analyzed using unpaired t-tests, and count variables were analyzed using Chi-square tests.

## Sheet: Physical activity
Subjects' physical activity level at baseline
Measurement	Unit	BL_mean	BL_sd
Sedentary behavior hours	hr/day	11.02	1
Light activity hours per day	hr/day	2.19	0.54
Moderate activity hours per day	hr/day	0.91	0.24
Sleep duration	hr/day	9.42	0.47
The number of sleep cycle interruptions	times/day	0.63	0.62
Duration of sleep cycle disruptions	sec/day	155.94	225.54
Sleep secondary lying	sec/day	879.05	1164.55
Total Num Steps	steps/day	9906.89	1961.56
Num Cycling Steps	steps/day	39.52	107.87
Upright Time	min/day	345.47	60.9
Standing Time	min/day	223.2	55.35
Total Stepping Time	min/day	122.26	25.58
Cycling Time	min/day	0.54	1.36
Sitting Time	min/day	523.82	60.35
Seated Transport Time	min/day	146.39	99.78
Primary Lying Time	min/day	557.75	22
Secondary Lying Time	min/day	14.05	17.12
Num Sit To Stand Transitions	times/day	130.44	25.84
Num Stand To Sit Transitions	times/day	130.4	25.83
Activity Score	MET·hr/day	34.46	0.97
Num Sitting Bouts over 30m	times/day	1.45	0.74
Num Sitting Bouts over 60m	times/day	0.09	0.15
Time Spent In Sitting Bouts over 30m	min/day	64.96	34.38
Time Spent In Sitting Bouts over 60m	min/day	7.71	13.36
Stepping Time duration less than 1m	min/day	71.69	14.6
Stepping Time duration 1m to 5m	min/day	46.52	13.37
Stepping Time duration 5m to 10m	min/day	3.73	3.16
Stepping Time duration 10m to 20m	min/day	0.25	0.68
Num Steps duration less than 1m	steps/day	5079.96	896.13
Num Steps duration 1m to 5m	steps/day	4421.1	1200.36
Num Steps duration 5m to 10m	steps/day	374.24	306.97
Num Steps 10m to 20m	steps/day	24.2	64.55
Stepping Time Cadence over 75	min/day	73.07	16.47
Stepping Time Cadence over 75 duration over 1m	min/day	45.49	13.9
Num Steps Cadence over 75	steps/day	7126.17	1544.87
Num Steps Cadence over 75 duration over 1m	steps/day	4494.57	1312.57
Stepping Time Cadence over 100	min/day	30.07	7.38
Stepping Time Cadence over 100 duration over 1m	min/day	20.4	6.02
Num Steps Cadence over 100	steps/day	3312.23	822.54
Num Steps Cadence over 100 duration over 1m	steps/day	2232.54	665.59

## Sheet: Diet
Subjects' dietary intake during the one-year observation period
Measurement	Unit	BL_mean	BL_sd	W14_mean	W14_sd	W52_mean	W52_sd
Energy	kcal	1573.7	337.688	1459.7	373.485	1536.25	352.383
Egg	g/1000kcal/day	15.3873	13.2258	11.9875	16.6233	15.8614	12.877
Vegetable	g/1000kcal/day	90.7362	48.6123	85.0876	44.9595	58.16	44.2254
Added sugar	g/1000kcal/day	5.05252	5.14125	4.80223	5.20794	1.43858	0.985104
Instant food	g/1000kcal/day	44.9011	15.4318	29.6699	17.1861	40.4527	12.8105
Poultry meat	g/1000kcal/day	38.5678	20.2088	22.463	16.6702	28.6162	17.0883
Fruit	g/1000kcal/day	5.55993	5.4875	5.20808	5.85075	8.50084	13.4199
Dairy​	g/1000kcal/day	145.761	26.4124	123.915	48.7556	54.909	30.9582
Tuber	g/1000kcal/day	24.6245	16.297	13.5145	13.0085	11.9886	16.3722
Seafood	g/1000kcal/day	12.1998	11.0521	15.1	13.0558	25.8868	18.826
Bean	g/1000kcal/day	12.0542	21.7299	59.0643	24.7548	73.8483	16.2926
Livestock meat	g/1000kcal/day	38.4651	19.8575	56.4701	21.3532	39.9726	17.9659
Mushroom algae​	g/1000kcal/day	0.317196	0.542658	0.362588	0.560172	0.45237	2.09728
Nut	g/1000kcal/day	2.12159	4.09118	3.82676	6.49237	3.43962	6.22258
Oil	g/1000kcal/day	1.47696	2.40436	1.5827	0.618368	1.36488	0.728614
Condiment	g/1000kcal/day	3.10088	4.86501	3.78365	3.05875	6.6414	8.34131
Cereal	g/1000kcal/day	413.027	55.5657	405.885	94.8852	404.831	73.8764
Protein	%kcal/day	15.5909	1.58947	14.6364	1.41571	16.2727	1.56061
Fat	%kcal/day	24.75	4.24333	28.8409	4.87968	26.9091	4.19201
Carbohydrates	%kcal/day	59.6591	4.75905	56.5227	5.37214	56.8182	4.88602
Total sugars	g/1000 kcal/day	3.99916	1.94458	3.39346	1.79841	3.75766	1.73343
Fructose	g/1000 kcal/day	1.79011	0.948089	1.38152	0.917791	1.03852	0.773689
Glucose	g/1000 kcal/day	1.47671	0.800696	1.07705	0.635753	0.960003	0.654302
Maltose	g/1000 kcal/day	0.0569816	0.0617534	0.0536858	0.03691	0.046857	0.0325071
Sucrose	g/1000 kcal/day	0.692959	0.454618	0.885137	0.655836	1.67618	0.559302
Dietary fiber	g/1000 kcal/day	3.51828	0.907518	3.82996	0.909825	4.37194	0.645769
Water-insoluble fiber	g/1000 kcal/day	1.15656	0.576474	1.26032	0.629142	1.71213	0.680762
Water-soluble fiber	g/1000 kcal/day	0.606828	0.295756	0.558035	0.241636	0.610312	0.346945
Insoluble to soluble fiber	ratio/day	2.12979	1.62819	2.387	1.12834	3.17792	1.14243
Saturated fatty acids	g/1000 kcal/day	7.12689	2.63734	12.2298	3.70306	7.84872	2.36914
Monounsaturated fatty acids	g/1000 kcal/day	5.02707	1.66912	7.54734	1.6448	7.05071	2.40015
Polyunsaturated fatty acids	g/1000 kcal/day	1.61577	1.08087	3.20405	1.27538	2.4764	1.29101
Choline	mg/1000 kcal/day	18.3373	6.27863	20.6082	6.78926	25.4708	11.4151
Sodium	mg/1000 kcal/day	944.429	247.441	1126.1	265.518	1333.53	439.677
Vitamin A	μg/1000 kcal/day	133.541	44.9637	173.963	101.446	82.1957	32.5132
Vitamin E	mg/1000 kcal/day	2.95024	1.24454	4.76962	1.34451	5.44251	0.929071
Vitamin B1	mg/1000 kcal/day	0.318544	0.079137	0.294331	0.0751059	0.279091	0.0438663
Vitamin B2	mg/1000 kcal/day	0.580439	0.0850227	0.519077	0.0859865	0.455944	0.0590931
Vitamin B6	mg/1000 kcal/day	0.201198	0.0736235	0.0921465	0.0433233	0.120533	0.0630197
Vitamin B12	μg/1000 kcal/day	0.19296	0.0904015	0.00516012	0.016735	0.0924486	0.0596668
Vitamin C	mg/1000 kcal/day	31.9394	18.5558	19.3749	10.0008	13.8357	12.3736
Niacin	mg/1000 kcal/day	10.6293	1.81879	10.0482	1.97561	12.183	1.90579
Folate	μg/1000 kcal/day	60.1114	26.747	68.6956	15.3044	106.712	17.8644
Biotin	μg/1000 kcal/day	1.85972	1.06208	3.73134	1.35964	2.9993	1.04987
Cholesterol	mg/1000 kcal/day	77.0246	41.4667	96.1717	45.8328	106.266	30.8788
Phosphorus	mg/1000 kcal/day	576.272	42.0507	639.603	70.4089	663.788	63.7112
Potassium	mg/1000 kcal/day	942.974	127.192	1011.4	154.452	966.304	144.736
Magnesium	mg/1000 kcal/day	113.111	12.8254	124.833	19.8712	136.614	15.6909
Calcium	mg/1000 kcal/day	246.823	50.9755	268.711	73.3555	203.391	44.7948
Iron	mg/1000 kcal/day	8.04068	0.975755	8.41311	0.7023	9.24712	0.679796
Zinc	mg/1000 kcal/day	6.4628	0.585117	6.63935	0.732647	6.30039	0.543701
Iodine	μg/1000 kcal/day	18.3051	7.18945	25.6094	9.26913	18.6066	5.74455
Selenium	μg/1000 kcal/day	16.2969	2.73321	16.25	3.33604	18.3372	3.31267
Cuprum	mg/1000 kcal/day	0.454124	0.0655483	0.588574	0.0924664	0.713043	0.0938104
Manganese	mg/1000 kcal/day	1.90889	0.216552	2.25733	0.386737	2.4232	0.322122
Isoleucine	mg/1000 kcal/day	744.769	168.298	602.182	171.128	941.783	165.357
Leucine	mg/1000 kcal/day	1468.22	338.522	1194.27	331.571	1774.7	318.109
Lysine	mg/1000 kcal/day	1355.6	344.12	1142.82	334.277	1705.8	312.918
Sulfur-containing amino acids	mg/1000 kcal/day	698.988	165.374	442.609	125.975	668.731	141.944
Methionine	mg/1000 kcal/day	425.239	114.194	286.853	93.8293	421.942	100.365
Cystine	mg/1000 kcal/day	273.855	60.4361	168.395	43.9042	261.491	48.8233
Aromatic amino acids	mg/1000 kcal/day	1478.47	327.63	1202.49	319.406	1858.9	318.169
Phenylalanine	mg/1000 kcal/day	833.107	184.414	661.985	174.45	1073.04	181.099
Tyrosine	mg/1000 kcal/day	645.282	144.8	540.45	145.648	785.77	138.737
Threonine	mg/1000 kcal/day	789.612	189.122	648.124	181.361	950.969	177.048
Tryptophan	mg/1000 kcal/day	228.304	55.1003	159.181	43.7707	226.952	50.3632
Valine	mg/1000 kcal/day	886.371	199.758	714.8	196.372	1101.34	197.031
Arginine	mg/1000 kcal/day	1205.11	284.858	1044.59	287.141	1516.06	272.502
Histidine	mg/1000 kcal/day	585.413	143.185	413.038	111.176	639.103	123.828
Alanine	mg/1000 kcal/day	1045.54	258.235	918.092	249.458	1253.9	218.9
Aspartic acid	mg/1000 kcal/day	1713.98	406.436	1474.63	393.791	2264.59	390.912
Glutamic acid	mg/1000 kcal/day	3483.62	720.887	2696.48	750.598	4079.85	614.38
Glycine	mg/1000 kcal/day	932.881	275.544	999.882	273.562	1151.77	210.275
Proline	mg/1000 kcal/day	910.649	261.782	800.941	224.082	1037.57	209.614
Serine	mg/1000 kcal/day	804.154	186.12	677.483	179.334	1012.49	189.859

## Sheet: Phenotypes
Subjects' phenotypes during the one-year observation period
Measurement	Unit	BL_mean	BL_sd	W14_mean	W14_sd	W52_mean	W52_sd
Systolic blood pressure (SBP)	mmHg	104.18	12.18	99.63	11.95	99.16	11.67
Diastolic blood pressure (DBP)	mmHg	68.02	9.61	65.49	9.75	62.29	10.19
Resting heart rate (RHR)	bpm	88.67	14.02	85.82	13.16	85.78	12.78
Height Z-score (Height-Z)	z-score	0.1	0.89	0.27	0.93	0.34	0.96
Body mass index Z-score (BMI-Z)	z-score	1.03	1.49	0.72	1.5	0.86	1.52
Triglycerides (TG)	mmol/L	1.06	0.41	1.03	0.42	0.82	0.37
Total cholesterol (TC)	mmol/L	4.47	0.68	3.98	0.56	4.31	0.7
High-density lipoprotein cholesterol (HDL-C)	mmol/L	1.52	0.24	1.52	0.25	1.46	0.25
Low-density lipoprotein cholesterol (LDL-C)	mmol/L	2.21	0.51	2.3	0.49	2.42	0.55
TG to HDL-C	ratio	0.72	0.33	0.71	0.35	0.6	0.34
TC to HDL-C	ratio	2.99	0.52	2.66	0.47	3.01	0.58
Apolipoprotein A (ApoA)	g/L	1.34	0.15	1.4	0.16	1.38	0.14
Apolipoprotein B (ApoB)	g/L	0.61	0.14	0.72	0.15	0.76	0.17
ApoB to ApoA	ratio	0.46	0.12	0.52	0.13	0.56	0.12
Lipoprotein(a) [Lp(a)]	mg/dL	120.7	153.65	157.61	236.07	52.99	66.44
Fasting blood glucose (FBG)	mmol/L	4.54	0.3	4.85	0.27	4.9	0.22

## Sheet: Fecal characteristics
Subjects' fecal characteristics during the one-year observation period
Measurement	Unit	BL_mean	BL_sd	W9_mean	W9_sd	W14_mean	W14_sd	W52_mean	W52_sd
Bristol stool scale	rank	2.85714	0.6506	3.39286	1.34272	3.28571	1.38396	3.46429	1.29048
Bowel movement frequency	times/week	5.04083	2.45998	4.80833	3.17515	3.75	2.19265	3.7	1.99615
