# Supplementary material for: Longitudinal Interaction Between Individualized Gut Microbial Dynamics and Diet Is Associated with Metabolic Health in School-Aged Children
Source: Nutrients. 2026 Jan 6;18(2):187. doi: 10.3390/nu18020187 (PMC12845436; doi:10.3390/nu18020187)
Supplement: Supplementary file 1 [file nutrients-18-00187-s001.zip › Table S2.xlsx]

## Sheet: α-diversity
feature	metadata	value	coef	stderr	p-value	q-value	-Log10(q)*sign(coef)
Simpson	Group	High-stability	0.0153659	0.00651001	0.0192201	0.0768803	1.11418
Pielou's evenness	Group	High-stability	0.014329	0.00755372	0.0592757	0.106591	0.972279
Shannon	Group	High-stability	0.0325088	0.0181179	0.0799433	0.106591	0.972279
Obs richness	Group	High-stability	0.0750061	0.130113	0.56793	0.56793	0.245705

## Sheet: Genus
feature	metadata	value	coef	stderr	p-value	q-value	-Log10(q)*sign(coef)
Faecalibacterium	Group	High-stability	789.385	162.923	1.43915e-05	0.0013536	2.86851
Blautia	Group	High-stability	573.979	191.819	0.00458815	0.143715	0.842499
Lachnospiraceae ND3007	Group	High-stability	31.6215	10.5951	0.00449986	0.143715	0.842499
Eubacterium eligens	Group	High-stability	25.5943	8.91854	0.00611551	0.143715	0.842499
Pseudomonas	Group	High-stability	-477.692	194.107	0.0147037	0.25446	-0.594381
Lactobacillus	Group	High-stability	-234.704	99.5852	0.0193989	0.25446	-0.594381
Dorea	Group	High-stability	47.8249	20.7733	0.0258937	0.25446	0.594381
Muribaculaceae	Group	High-stability	-61.0223	27.9273	0.0300478	0.25446	-0.594381
Ruminococcus gauvreauii	Group	High-stability	-15.8249	7.27615	0.0308106	0.25446	-0.594381
Chloroplast	Group	High-stability	-27.0898	12.7114	0.0342988	0.25446	-0.594381
TM7x	Group	High-stability	-83.5787	38.7938	0.0363197	0.25446	-0.594381
Escherichia-Shigella	Group	High-stability	223.642	107.754	0.0433531	0.25446	0.594381
Ruminococcus	Group	High-stability	24.7766	11.9457	0.0435553	0.25446	0.594381
Agathobacter	Group	High-stability	148.266	73.0701	0.04816	0.25446	0.594381
Actinomyces	Group	High-stability	-17.3271	8.5609	0.0443027	0.25446	-0.594381
Butyricicoccus	Group	High-stability	12.7835	6.20115	0.0448598	0.25446	0.594381
Candidatus Arthromitus	Group	High-stability	-87.8652	46.1462	0.0583377	0.25446	-0.594381
Bacilli	Group	High-stability	-25.0772	12.7861	0.0512336	0.25446	-0.594381
Helicobacter	Group	High-stability	-152.558	78.3069	0.0527896	0.25446	-0.594381
CAG-352	Group	High-stability	31.0707	15.8431	0.0557079	0.25446	0.594381
CAG-56	Group	High-stability	15.0862	7.7308	0.0569311	0.25446	0.594381
NK4A214	Group	High-stability	-25.7626	13.8257	0.0686648	0.25446	-0.594381
Neisseria	Group	High-stability	-39.8902	21.829	0.0691307	0.25446	-0.594381
UCG-005	Group	High-stability	-13.3326	7.25371	0.0730736	0.25446	-0.594381
Fusicatenibacter	Group	High-stability	88.7666	47.1716	0.0660389	0.25446	0.594381
Gemella	Group	High-stability	-25.2247	13.7287	0.0724412	0.25446	-0.594381
Alcaligenes	Group	High-stability	-36.6978	20.3848	0.073327	0.25446	-0.594381
Yersiniaceae	Group	High-stability	-44.7392	25.0657	0.0757965	0.25446	-0.594381
Planococcaceae	Group	High-stability	-214.036	121.733	0.0802366	0.260077	-0.584898
Bifidobacterium	Group	High-stability	307.555	174.277	0.0840781	0.263445	0.57931
Saccharimonadaceae	Group	High-stability	-25.2177	14.9427	0.0930414	0.282126	-0.549558
Anaerostipes	Group	High-stability	73.2141	44.7342	0.10831	0.31816	0.497355
Acinetobacter	Group	High-stability	-372.671	236.726	0.117005	0.327164	-0.485235
Megamonas	Group	High-stability	216.408	136.055	0.118336	0.327164	0.485235
Roseburia	Group	High-stability	47.4517	31.0422	0.133	0.357201	0.447087
Eubacterium hallii	Group	High-stability	76.8709	52.0491	0.146339	0.382108	0.417814
Erysipelotrichaceae UCG-003	Group	High-stability	31.7642	22.3582	0.156962	0.398768	0.39928
Oscillospiraceae1	Group	High-stability	-11.5957	8.62679	0.186166	0.460517	-0.336755
Bacteroides	Group	High-stability	740.34	644.867	0.257634	0.52647	0.278627
Comamonadaceae	Group	High-stability	86.8395	75.5449	0.251719	0.525814	0.279168
Bacillus	Group	High-stability	-14.5707	12.3745	0.245223	0.523886	-0.280763
RF39	Group	High-stability	-283.994	241.068	0.24462	0.523886	-0.280763
Alloprevotella	Group	High-stability	81.5256	68.8481	0.242283	0.523886	0.280763
Lachnospiraceae NK4A136	Group	High-stability	42.7924	35.2442	0.226115	0.51841	0.285327
Paraprevotella	Group	High-stability	-21.5716	17.2988	0.21852	0.513522	-0.289441
Brevundimonas	Group	High-stability	-337.99	264.072	0.202057	0.487009	-0.312463
Clostridia UCG-014	Group	High-stability	-190.95	170.975	0.269731	0.526633	-0.278492
Ruminococcaceae Incertae Sedis	Group	High-stability	20.2897	18.6363	0.281806	0.526633	0.278492
Lachnoclostridium	Group	High-stability	17.6089	16.1831	0.282032	0.526633	0.278492
Akkermansia	Group	High-stability	-101.25	92.1945	0.277677	0.526633	-0.278492
Streptococcus	Group	High-stability	79.6948	73.8123	0.285726	0.526633	0.278492
Parasutterella	Group	High-stability	35.377	34.4089	0.305128	0.551578	0.258393
Lachnospira	Group	High-stability	24.6555	24.897	0.327096	0.559037	0.252559
Collinsella	Group	High-stability	27.6548	27.3358	0.316813	0.559037	0.252559
Phascolarctobacterium	Group	High-stability	-18.1702	18.3259	0.326451	0.559037	-0.252559
Lachnospiraceae1	Group	High-stability	26.9855	29.1251	0.355283	0.581765	0.235252
Dialister	Group	High-stability	-374.89	409.983	0.365151	0.581765	-0.235252
Sellimonas	Group	High-stability	8.66407	9.3468	0.358948	0.581765	0.235252
Coprococcus	Group	High-stability	11.1331	12.0887	0.362165	0.581765	0.235252
Sutterella	Group	High-stability	14.7342	17.7584	0.410872	0.635222	0.197075
Clostridium sensu stricto 1	Group	High-stability	42.5402	51.9253	0.416732	0.635222	0.197075
Tyzzerella	Group	High-stability	20.3957	25.3682	0.425385	0.635222	0.197075
Eubacterium coprostanoligenes	Group	High-stability	-66.9045	84.5214	0.432569	0.635222	-0.197075
Ruminococcus torques	Group	High-stability	64.4477	82.6189	0.439249	0.635222	0.197075
UBA1819	Group	High-stability	-12.5726	16.1101	0.439083	0.635222	-0.197075
Subdoligranulum	Group	High-stability	-87.6458	125.076	0.486885	0.683093	-0.16552
Marinobacter	Group	High-stability	-35.2354	50.0739	0.485139	0.683093	-0.16552
Intestinibacter	Group	High-stability	11.1222	17.3741	0.525163	0.715439	0.145427
Staphylococcus	Group	High-stability	17.0274	25.7188	0.51114	0.706575	0.150842
Terrisporobacter	Group	High-stability	-4.2208	6.92613	0.542949	0.729103	-0.137211
Eubacterium nodatum	Group	High-stability	-7.32243	12.2291	0.552171	0.731043	-0.136057
UCG-002	Group	High-stability	-14.9315	25.5161	0.561198	0.732675	-0.135089
Ralstonia	Group	High-stability	-129.541	246.028	0.600964	0.773845	-0.111346
Listeria	Group	High-stability	-14.5198	30.3485	0.634535	0.797861	-0.0980729
Megasphaera	Group	High-stability	-14.4297	30.3437	0.636591	0.797861	-0.0980729
Fusobacterium	Group	High-stability	-12.1074	27.901	0.666319	0.824132	-0.0840032
Eubacterium ventriosum	Group	High-stability	-4.29824	10.7243	0.690376	0.842797	-0.0742771
Prevotella	Group	High-stability	52.6609	223.672	0.814893	0.884114	0.0534917
Parabacteroides	Group	High-stability	-13.742	65.6034	0.835041	0.884114	-0.0534917
Romboutsia	Group	High-stability	13.8336	75.7485	0.855898	0.884114	0.0534917
Alistipes	Group	High-stability	-14.5857	70.3626	0.83672	0.884114	-0.0534917
Barnesiella	Group	High-stability	-1.94502	10.5942	0.855119	0.884114	-0.0534917
Monoglobus	Group	High-stability	-4.0119	17.5138	0.819804	0.884114	-0.0534917
Christensenellaceae R-7	Group	High-stability	11.9979	37.2509	0.748806	0.87751	0.0567479
Enterobacteriaceae	Group	High-stability	14.5215	42.3481	0.73318	0.872391	0.0592887
Ruminococcaceae2	Group	High-stability	8.02086	31.1146	0.796838	0.884114	0.0534917
Cupriavidus	Group	High-stability	6.9887	23.0434	0.761988	0.87751	0.0567479
Turicibacter	Group	High-stability	2.89955	13.115	0.82525	0.884114	0.0534917
Granulicatella	Group	High-stability	-3.78738	12.6232	0.765487	0.87751	-0.0567479
Odoribacter	Group	High-stability	2.17932	11.3949	0.849171	0.884114	0.0534917
Ruminococcus gnavus	Group	High-stability	-35.2306	97.148	0.718507	0.865893	-0.0625356
Veillonella	Group	High-stability	-1.26718	8.64894	0.883664	0.902874	-0.0443727
Holdemanella	Group	High-stability	4.43349	44.0388	0.920251	0.930146	0.0314489
Haemophilus	Group	High-stability	0.626935	17.4767	0.97142	0.97142	0.0125931

## Sheet: ASV
feature	metadata	value	coef	stderr	p-value	q-value	-Log10(q)*sign(coef)
ASV11_Faecalibacterium duncaniae	Group	High-stability	356.4	87.4492	0.000178316	0.0251426	1.59959
ASV1128_Lachnospira sp.	Group	High-stability	26.8579	7.35406	0.000655976	0.0462463	1.33492
ASV598_Blautia wexlerae	Group	High-stability	397.819	121.203	0.0020122	0.0567441	1.24608
ASV692_Lachnoclostridium edouardi	Group	High-stability	25.8273	7.80125	0.00180115	0.0567441	1.24608
ASV1052_Blautia faecis	Group	High-stability	41.3562	12.3376	0.00165047	0.0567441	1.24608
ASV1463_Faecalibacterium longum	Group	High-stability	233.988	80.7055	0.0056432	0.132615	0.877406
ASV908_Dorea phocaeensis	Group	High-stability	20.5379	7.61461	0.00968407	0.195065	0.709821
ASV323_Blautia obeum	Group	High-stability	76.3688	28.9552	0.0113385	0.199842	0.699313
ASV156_Pseudomonas paralactis	Group	High-stability	-456.315	192.674	0.0188221	0.251275	-0.59985
ASV1249_Streptococcus thermophilus	Group	High-stability	63.6499	26.7409	0.0182404	0.251275	0.59985
ASV961_Blautia brookingsii	Group	High-stability	-16.7034	7.09933	0.019603	0.251275	-0.59985
ASV46_Neisseria cinerea	Group	High-stability	-39.4574	18.8831	0.0379222	0.385075	-0.414455
ASV282_Agathobacter rectalis	Group	High-stability	144.561	71.9065	0.050168	0.385075	0.414455
ASV324_Fusicatenibacter saccharivorans	Group	High-stability	82.1826	41.2975	0.0524071	0.385075	0.414455
ASV923_Anaerostipes hadrus	Group	High-stability	24.3898	12.0622	0.0488323	0.385075	0.414455
ASV1277_Ligilactobacillus faecis	Group	High-stability	-28.0211	14.4495	0.0538786	0.385075	-0.414455
ASV1631_Escherichia marmotae	Group	High-stability	220.298	107.724	0.0463862	0.385075	0.414455
ASV1682_Ruminococcoides bili	Group	High-stability	31.28	15.8173	0.0537613	0.385075	0.414455
ASV142_Arthromitus sp.	Group	High-stability	-87.8652	46.1462	0.0583377	0.385075	-0.414455
ASV1306_Helicobacter sp.	Group	High-stability	-147.709	77.7734	0.058975	0.385075	-0.414455
ASV105_Megasphaera elsdenii	Group	High-stability	-12.4689	6.64555	0.0669634	0.385075	-0.414455
ASV497_Gemella sanguinis	Group	High-stability	-25.2247	13.7287	0.0724412	0.385075	-0.414455
ASV631_Limosilactobacillus reuteri	Group	High-stability	-19.4765	10.6211	0.0737378	0.385075	-0.414455
ASV811_Faecalibacterium prausnitzii	Group	High-stability	104.692	57.0705	0.0729918	0.385075	0.414455
ASV1126_Viridibacillus arvi	Group	High-stability	-213.694	121.22	0.0794501	0.386292	-0.413084
ASV1239_Hominisplanchenecus faecis	Group	High-stability	13.0166	7.04501	0.0709033	0.385075	0.414455
ASV1289_Alcaligenes ammonioxydans	Group	High-stability	-36.6978	20.3848	0.073327	0.385075	-0.414455
ASV1690_Serratia oryzae	Group	High-stability	-44.2862	25.0685	0.0788197	0.386292	-0.413084
ASV1876_Fusicatenibacter sp.	Group	High-stability	63.9744	34.7402	0.0720115	0.385075	0.414455
ASV1183_Phascolarctobacterium faecium	Group	High-stability	-23.0263	13.3208	0.0904861	0.425284	-0.371321
ASV1_Bifidobacterium adolescentis	Group	High-stability	95.9084	56.4019	0.095847	0.435949	0.360564
ASV425_Sporobacter sp.	Group	High-stability	-15.9073	9.54112	0.102048	0.445877	-0.350785
ASV1637_Acinetobacter lwoffii	Group	High-stability	-385.613	236.352	0.104354	0.445877	-0.350785
ASV641_Nanoperiomorbus periodonticus	Group	High-stability	-18.9179	12.1445	0.120877	0.448516	-0.348222
ASV910_Megamonas funiformis	Group	High-stability	216.174	136.077	0.118782	0.448516	0.348222
ASV1046_Bacillus wiedmannii	Group	High-stability	-11.8096	7.44315	0.119378	0.448516	-0.348222
ASV1599_Ruminococcus faecis	Group	High-stability	75.8942	47.9896	0.120617	0.448516	0.348222
ASV1695_Ruminococcus faecis	Group	High-stability	34.9112	21.5359	0.111766	0.448516	0.348222
ASV220_Phocaeicola plebeius	Group	High-stability	303.45	194.493	0.125517	0.453792	0.343143
ASV549_Nanosynbacter lyticus	Group	High-stability	-51.5338	33.5665	0.13134	0.462973	-0.334444
ASV1475_Roseburia inulinivorans	Group	High-stability	41.4486	27.7719	0.142208	0.489058	0.31064
ASV1359_Faecalibacillus intestinalis	Group	High-stability	32.3916	22.3642	0.14908	0.493323	0.306869
ASV1840_Lactobacillus ultunensis	Group	High-stability	-22.9192	15.673	0.150446	0.493323	-0.306869
ASV234_Lactobacillus gasseri	Group	High-stability	-55.6868	41.9659	0.186037	0.533759	-0.272655
ASV343_Anaerobutyricum soehngenii	Group	High-stability	35.4392	26.2753	0.183813	0.533759	0.272655
ASV367_Faecalibacterium prausnitzii	Group	High-stability	58.2833	41.6366	0.168024	0.533759	0.272655
ASV546_Bacteroides uniformis	Group	High-stability	105.594	76.985	0.176607	0.533759	0.272655
ASV590_Butyricicoccus faecihominis	Group	High-stability	5.69896	4.19764	0.18105	0.533759	0.272655
ASV1142_Subdoligranulum variabile	Group	High-stability	-34.6419	26.1635	0.191853	0.533759	-0.272655
ASV1233_Prevotellamassilia timonensis	Group	High-stability	92.428	69.3572	0.189131	0.533759	0.272655
ASV1810_Anaerostipes hadrus	Group	High-stability	44.9775	34.0666	0.193062	0.533759	0.272655
ASV244_Brevundimonas albigilva	Group	High-stability	-336.601	264.135	0.204017	0.542762	-0.265391
ASV296_Phocaeicola massiliensis	Group	High-stability	-102.91	79.6338	0.203049	0.542762	-0.265391
ASV279_Parasutterella excrementihominis	Group	High-stability	41.1251	32.557	0.207998	0.543105	0.265116
ASV376_Phocaeicola dorei	Group	High-stability	122.146	102.045	0.237425	0.567404	0.246107
ASV378_Delftia acidovorans	Group	High-stability	89.5254	75.4851	0.237029	0.567404	0.246107
ASV596_Parabacteroides distasonis	Group	High-stability	14.5569	12.0573	0.233278	0.567404	0.246107
ASV715_Phocaeicola faecicola	Group	High-stability	-54.9334	44.7073	0.22523	0.567404	-0.246107
ASV1749_Bifidobacterium callitrichidarum	Group	High-stability	144.3	119.93	0.234823	0.567404	0.246107
ASV1143_Dorea longicatena	Group	High-stability	16.7923	14.3332	0.24751	0.581648	0.235339
ASV1243_Clostridium saudiense	Group	High-stability	46.2614	40.8988	0.263705	0.608495	0.215743
ASV555_Akkermansia muciniphila	Group	High-stability	-100.759	92.2963	0.280512	0.608495	-0.215743
ASV1347_Acetivibrionales sp.	Group	High-stability	24.0739	22.1812	0.279082	0.608495	0.215743
ASV1844_Anaerobutyricum soehngenii	Group	High-stability	11.3015	10.2975	0.277949	0.608495	0.215743
ASV1869_Anaerobutyricum soehngenii	Group	High-stability	27.2319	24.7992	0.277737	0.608495	0.215743
ASV870_Coprococcus comes	Group	High-stability	10.6449	9.85856	0.285895	0.610776	0.214118
ASV1258_Segatella copri	Group	High-stability	72.9602	68.7022	0.293611	0.617897	0.209084
ASV50_Lactobacillus iners	Group	High-stability	-59.9472	60.9045	0.326166	0.666513	-0.176191
ASV195_Bacteroides ovatus	Group	High-stability	-44.3375	44.3437	0.322463	0.666513	-0.176191
ASV972_Collinsella aerofaciens	Group	High-stability	26.2658	27.0434	0.336337	0.669776	0.174071
ASV1726_Ruminococcus bromii	Group	High-stability	25.7095	26.7279	0.337263	0.669776	0.174071
ASV537_Ruminococcus torques	Group	High-stability	-34.8042	36.8175	0.345638	0.676874	-0.169492
ASV181_Clostridium jeddahitimonense	Group	High-stability	-6.90932	7.64026	0.370558	0.678553	-0.168416
ASV217_Alistipes sp.	Group	High-stability	-13.5877	14.9519	0.36838	0.678553	-0.168416
ASV272_Eubacterium sp.	Group	High-stability	-198.719	217.737	0.366004	0.678553	-0.168416
ASV463_Coprococcus phoceensis	Group	High-stability	22.8606	25.183	0.36855	0.678553	0.168416
ASV1505_Dialister invisus	Group	High-stability	-384.379	411.951	0.355525	0.678553	-0.168416
ASV1554_Ligilactobacillus salivarius	Group	High-stability	-43.1719	48.8727	0.38147	0.68958	-0.161415
ASV1512_Clostridium leptum	Group	High-stability	8.95008	10.7265	0.408253	0.728654	0.137479
ASV1257_Bacteroides xylanisolvens	Group	High-stability	38.6005	46.8336	0.413932	0.729555	0.136942
ASV584_Segatella copri	Group	High-stability	-97.9475	121.829	0.425498	0.731648	-0.135698
ASV1080_Megasphaera hexanoica	Group	High-stability	18.0804	22.42	0.423988	0.731648	0.135698
ASV636_Sellimonas intestinalis	Group	High-stability	6.37393	8.08564	0.434713	0.737032	0.132514
ASV1709_Ruthenibacterium lactatiformans	Group	High-stability	-12.5726	16.1101	0.439083	0.737032	-0.132514
ASV329_Acetivibrionales sp.	Group	High-stability	-63.3335	83.8256	0.453638	0.751404	-0.124127
ASV434_Bifidobacterium longum	Group	High-stability	61.0323	81.625	0.458303	0.751404	0.124127
ASV135_Lactobacillus rogosae	Group	High-stability	15.8648	22.6195	0.486517	0.761474	0.118345
ASV576_Marinobacter maroccanus	Group	High-stability	-35.1656	49.9771	0.485161	0.761474	-0.118345
ASV625_Mollicutes sp.	Group	High-stability	-68.2686	97.3467	0.483935	0.761474	-0.118345
ASV1601_Acetivibrionales sp.	Group	High-stability	-54.7045	76.7097	0.479233	0.761474	-0.118345
ASV453_Bacteroides uniformis	Group	High-stability	27.7977	40.5974	0.496848	0.761474	0.118345
ASV1672_Hominenteromicrobium mulieris	Group	High-stability	8.9942	13.023	0.493242	0.761474	0.118345
ASV55_Intestinibacter bartlettii	Group	High-stability	10.9846	17.2816	0.528092	0.800655	0.0965544
ASV1835_Christensenellaceae sp.	Group	High-stability	20.0471	32.2318	0.534673	0.802009	0.0958205
ASV1401_Bacteroides fragilis	Group	High-stability	-65.7157	108.601	0.548011	0.807856	-0.0926659
ASV4_Bacteroides caccae	Group	High-stability	43.2452	72.7448	0.555014	0.807856	0.0926659
ASV832_Terrisporobacter petrolearius	Group	High-stability	-4.03949	6.84491	0.555759	0.807856	-0.0926659
ASV245_Bacteroides stercoris	Group	High-stability	70.0416	122.878	0.571351	0.813742	0.0895133
ASV1139_Streptococcus mitis	Group	High-stability	-3.98362	6.90412	0.566682	0.813742	-0.0895133
ASV1224_Phocaeicola vulgatus	Group	High-stability	145.212	258.739	0.577578	0.814385	0.0891705
ASV25_Phocaeicola plebeius	Group	High-stability	46.541	85.227	0.587867	0.815271	0.088698
ASV1322_Ralstonia pickettii	Group	High-stability	-129.414	246.037	0.601335	0.815271	-0.088698
ASV1751_Aristaeella sp.	Group	High-stability	5.64993	10.4166	0.590122	0.815271	0.088698
ASV1761_Streptococcus pasteurianus	Group	High-stability	29.2429	55.4581	0.600424	0.815271	0.088698
ASV1725_Bacteroides kribbi	Group	High-stability	12.9462	25.0296	0.607539	0.815838	0.0883963
ASV742_Gemmiger formicilis	Group	High-stability	-25.9398	58.3062	0.658417	0.854236	-0.0684222
ASV527_Staphylococcus aureus	Group	High-stability	9.7072	23.0134	0.675064	0.854236	0.0684222
ASV72_Listeria welshimeri	Group	High-stability	-12.3276	29.8694	0.681672	0.854236	-0.0684222
ASV1439_Blautia luti	Group	High-stability	17.2258	41.8824	0.682838	0.854236	0.0684222
ASV73_Parabacteroides merdae	Group	High-stability	-17.5252	43.0457	0.685886	0.854236	-0.0684222
ASV346_Alistipes putredinis	Group	High-stability	-19.1429	47.4257	0.688397	0.854236	-0.0684222
ASV45_Hominicoprocola sp.	Group	High-stability	-4.6395	12.7893	0.718398	0.854236	-0.0684222
ASV336_Romboutsia timonensis	Group	High-stability	26.1356	71.0474	0.714662	0.854236	0.0684222
ASV357_Ruminococcus faecis	Group	High-stability	6.33924	16.5618	0.703631	0.854236	0.0684222
ASV440_Roseburia faecis	Group	High-stability	-2.91139	7.8872	0.712422	0.854236	-0.0684222
ASV777_Kosakonia quasisacchari	Group	High-stability	15.5589	41.2787	0.707907	0.854236	0.0684222
ASV1067_Mollicutes sp.	Group	High-stability	-7.46104	20.5102	0.716412	0.854236	-0.0684222
ASV1323_Ruminococcus albus	Group	High-stability	-25.706	67.9802	0.707007	0.854236	-0.0684222
ASV1831_Mediterraneibacter gnavus	Group	High-stability	-34.9147	97.1585	0.720951	0.854236	-0.0684222
ASV676_Cupriavidus pauculus	Group	High-stability	6.9887	23.0434	0.761988	0.866507	0.0622279
ASV1469_Phocaeicola coprocola	Group	High-stability	53.8588	165.356	0.746111	0.866507	0.0622279
ASV1573_Alistipes shahii	Group	High-stability	2.99687	9.90086	0.763443	0.866507	0.0622279
ASV1769_Bacteroides kribbi	Group	High-stability	20.7246	64.1647	0.748146	0.866507	0.0622279
ASV624_Alistipes onderdonkii	Group	High-stability	7.30965	24.5072	0.766859	0.866507	0.0622279
ASV962_Vescimonas coprocola	Group	High-stability	2.12842	7.6648	0.782459	0.866507	0.0622279
ASV1194_Granulicatella adiacens	Group	High-stability	-3.54056	12.4971	0.778196	0.866507	-0.0622279
ASV1537_Holdemanella biformis	Group	High-stability	10.2521	36.9243	0.782488	0.866507	0.0622279
ASV1667_Gemmiger sp.	Group	High-stability	-24.6138	90.411	0.786616	0.866507	-0.0622279
ASV31_Segatella copri	Group	High-stability	6.8424	39.0181	0.861547	0.934447	0.0294453
ASV1149_Parabacteroides distasonis	Group	High-stability	-2.78757	13.4165	0.836305	0.914101	-0.0390058
ASV1357_Streptococcus ilei	Group	High-stability	-3.27133	21.5397	0.879929	0.939924	-0.0269071
ASV1549_Bacteroides zhangwenhongii	Group	High-stability	-5.91866	36.5601	0.872087	0.938658	-0.0274925
ASV1707_Holdemanella porci	Group	High-stability	-2.71918	21.103	0.898047	0.952065	-0.0213335
ASV1196_Odoribacter splanchnicus	Group	High-stability	1.30809	11.3812	0.909	0.956485	0.019322
ASV658_Haemophilus parainfluenzae	Group	High-stability	1.33463	17.4327	0.939051	0.980787	0.00842547
ASV573_Bifidobacterium bifidum	Group	High-stability	-1.03609	17.4107	0.952808	0.987838	-0.00531435
ASV352_Roseburia intestinalis	Group	High-stability	-0.390077	7.99656	0.961307	0.989061	-0.00477689
ASV1174_Bacteroides humanifaecis	Group	High-stability	0.964118	23.9173	0.968017	0.989061	0.00477689
ASV1104_Clostridium saudiense	Group	High-stability	-0.286834	10.6737	0.978674	0.99124	-0.0038213
ASV1147_Hominilimicola sp.	Group	High-stability	-0.153139	13.8744	0.99124	0.99124	-0.0038213
ASV1162_Eubacterium sp.	Group	High-stability	0.271594	18.6615	0.988449	0.99124	0.0038213

## Sheet: SCFA
feature	metadata	value	coef	stderr	p-value	q-value	-Log10(q)*sign(coef)
Isobutyrate	Group	High-stability	-0.17207	0.0551453	0.00306706	0.0186097	-1.73026
Isovalerate	Group	High-stability	-0.192756	0.0655543	0.00507536	0.0186097	-1.73026
Total BCFAs	Group	High-stability	-0.225014	0.0749859	0.00429348	0.0186097	-1.73026
Acetate	Group	High-stability	-0.116108	0.114363	0.315175	0.433366	-0.363145
Propionate	Group	High-stability	-0.117758	0.0917637	0.20572	0.433366	-0.363145
Butyrate	Group	High-stability	-0.0985484	0.0955643	0.307622	0.433366	-0.363145
Valerate	Group	High-stability	-0.132667	0.0793129	0.100903	0.277483	-0.556764
Total SCFAs	Group	High-stability	-0.157369	0.136167	0.253634	0.433366	-0.363145
Acetate%	Group	High-stability	0.0142097	0.0273789	0.606158	0.710252	0.148588
Propionate%	Group	High-stability	-0.0236197	0.051046	0.645683	0.710252	-0.148588
Butyrate%	Group	High-stability	-0.00883063	0.0507943	0.862723	0.862723	-0.0641286

## Sheet: Phenotype
feature	metadata	value	coef	stderr	p-value	q-value	-Log10(q)*sign(coef)
LDL-C	Group	High-stability	-0.091591	0.0302461	0.00402105	0.0643368	-1.19154
TC	Group	High-stability	-0.0595157	0.0219265	0.00922214	0.0737771	-1.13208
TC/HDL-C ratio	Group	High-stability	-0.0544124	0.0236466	0.0257655	0.115777	-0.936379
ApoB	Group	High-stability	-0.044101	0.0193224	0.0289441	0.115777	-0.936379
RHR	Group	High-stability	-0.0981379	0.0544317	0.0776929	0.207181	-0.68365
ApoB/ApoA ratio	Group	High-stability	-0.0356166	0.0196311	0.0773608	0.207181	-0.68365
TG	Group	High-stability	-0.0521704	0.0366274	0.16124	0.368549	-0.433505
FBG	Group	High-stability	-0.0113212	0.00875787	0.204721	0.409442	-0.387808
TG/HDL-C ratio	Group	High-stability	-0.0465547	0.0394068	0.243422	0.43275	-0.363763
BMI-Z	Group	High-stability	-0.228002	0.302633	0.454907	0.685397	-0.164058
Lp(a)	Group	High-stability	-0.395739	0.544855	0.47121	0.685397	-0.164058
ApoA	Group	High-stability	-0.00632184	0.0112857	0.578022	0.770696	-0.113117
SBP	Group	High-stability	-0.0141187	0.044931	0.754803	0.872416	-0.0592765
DBP	Group	High-stability	0.0102611	0.0391069	0.794223	0.872416	0.0592765
Height-Z	Group	High-stability	-0.0623696	0.269327	0.81789	0.872416	-0.0592765
HDL-C	Group	High-stability	0.00254743	0.0182615	0.889643	0.889643	0.0507844

## Sheet: Food group
feature	metadata	value	coef	stderr	p-value	q-value	-Log10(q)*sign(coef)
Seafood	Group	High-stability	-0.611417	0.25061	0.0199391	0.319025	-0.496175
Added sugar	Group	High-stability	0.198026	0.149714	0.19377	0.775079	0.110654
Oil	Group	High-stability	-0.0829573	0.0586018	0.164505	0.775079	-0.110654
Cereal	Group	High-stability	0.175232	0.132493	0.193383	0.775079	0.110654
Vegetable	Group	High-stability	0.171658	0.220626	0.441785	0.886619	0.0522632
Mushroom algae	Group	High-stability	-0.0773656	0.094145	0.412735	0.886619	-0.0522632
Nut	Group	High-stability	0.215384	0.267461	0.425368	0.886619	0.0522632
Livestock meat	Group	High-stability	0.0824988	0.126894	0.519277	0.886619	0.0522632
Bean	Group	High-stability	-0.171546	0.279503	0.540469	0.886619	-0.0522632
Poultry meat	Group	High-stability	-0.098455	0.191232	0.609597	0.886619	-0.0522632
Condiment	Group	High-stability	-0.0468628	0.111219	0.674202	0.886619	-0.0522632
Instant food	Group	High-stability	0.0279969	0.0889884	0.753568	0.886619	0.0522632
Dairy	Group	High-stability	0.0428038	0.149655	0.775328	0.886619	0.0522632
Tuber	Group	High-stability	0.066005	0.295421	0.824723	0.886619	0.0522632
Fruit	Group	High-stability	-0.0446307	0.22636	0.844688	0.886619	-0.0522632
Egg	Group	High-stability	0.0426751	0.297417	0.886619	0.886619	0.0522632

## Sheet: Nutrient
feature	metadata	value	coef	stderr	p-value	q-value	-Log10(q)*sign(coef)
Manganese	Group	High-stability	0.0276111	0.0204851	0.192582	0.999026	0.000423178
Zinc	Group	High-stability	0.0183844	0.0144243	0.209814	0.999026	0.000423178
Iodine	Group	High-stability	0.0886865	0.0727388	0.229813	0.999026	0.000423178
Niacin	Group	High-stability	0.0269363	0.0274237	0.32784	0.999026	0.000423178
Folate	Group	High-stability	0.106622	0.103549	0.305105	0.999026	0.000423178
Potassium	Group	High-stability	0.0965225	0.0966161	0.323728	0.999026	0.000423178
Calcium	Group	High-stability	-0.107512	0.10801	0.326204	0.999026	-0.000423178
Saturated fatty acids	Group	High-stability	0.0432332	0.054212	0.426648	0.999026	0.000423178
Sodium	Group	High-stability	-0.18114	0.199267	0.365041	0.999026	-0.000423178
Vitamin B6	Group	High-stability	-0.0239294	0.0268134	0.378159	0.999026	-0.000423178
Vitamin C	Group	High-stability	0.137466	0.176008	0.441899	0.999026	0.000423178
Magnesium	Group	High-stability	0.0359371	0.0455169	0.43126	0.999026	0.000423178
Iron	Group	High-stability	-0.0121514	0.0142067	0.393966	0.999026	-0.000423178
Protein	Group	High-stability	-0.00230497	0.0172968	0.894197	0.999026	-0.000423178
Fat	Group	High-stability	-0.00757351	0.0350083	0.829837	0.999026	-0.000423178
Carbohydrates	Group	High-stability	0.0111055	0.0230994	0.633344	0.999026	0.000423178
Total sugars	Group	High-stability	0.0248917	0.0570798	0.665088	0.999026	0.000423178
Fructose	Group	High-stability	0.0218127	0.0581536	0.709879	0.999026	0.000423178
Glucose	Group	High-stability	0.016657	0.0549413	0.763505	0.999026	0.000423178
Maltose	Group	High-stability	-0.0135347	0.028262	0.634581	0.999026	-0.000423178
Sucrose	Group	High-stability	0.0152805	0.0499077	0.761909	0.999026	0.000423178
Total fiber	Group	High-stability	0.0312383	0.0428538	0.470219	0.999026	0.000423178
Water-insoluble fiber	Group	High-stability	0.0103443	0.0419866	0.806792	0.999026	0.000423178
Water-soluble fiber	Group	High-stability	-0.000467613	0.0339084	0.989065	0.999026	-0.000423178
Monounsaturated fatty acids	Group	High-stability	0.00906082	0.0415298	0.827639	0.999026	0.000423178
Polyunsaturated fatty acids	Group	High-stability	-0.00332163	0.0501838	0.947594	0.999026	-0.000423178
Choline	Group	High-stability	-0.0181387	0.0821939	0.826694	0.999026	-0.000423178
Dietary fiber	Group	High-stability	0.011749	0.0247569	0.638203	0.999026	0.000423178
Vitamin A	Group	High-stability	-0.0223562	0.172031	0.896806	0.999026	-0.000423178
Vitamin E	Group	High-stability	5.07496e-05	0.0408736	0.999026	0.999026	0.000423178
Vitamin B1	Group	High-stability	0.00243529	0.011425	0.832327	0.999026	0.000423178
Vitamin B2	Group	High-stability	-0.00233851	0.00905506	0.796625	0.999026	-0.000423178
Vitamin B12	Group	High-stability	0.0135971	0.0477245	0.776175	0.999026	0.000423178
Biotin	Group	High-stability	0.00673557	0.0497031	0.893077	0.999026	0.000423178
Cholesterol	Group	High-stability	0.0707337	0.151796	0.644116	0.999026	0.000423178
Phosphorus	Group	High-stability	-0.00748782	0.0586872	0.898675	0.999026	-0.000423178
Selenium	Group	High-stability	-0.00758151	0.0367072	0.837484	0.999026	-0.000423178
Cuprum	Group	High-stability	0.00210145	0.0244923	0.932629	0.999026	0.000423178
Isoleucine	Group	High-stability	-0.0237383	0.175711	0.892746	0.999026	-0.000423178
Leucine	Group	High-stability	-0.027168	0.210489	0.897504	0.999026	-0.000423178
Lysine	Group	High-stability	-0.0758674	0.215345	0.725188	0.999026	-0.000423178
Sulfur-containing amino acids	Group	High-stability	0.0185594	0.176153	0.916255	0.999026	0.000423178
Methionine	Group	High-stability	-0.0343902	0.156456	0.826372	0.999026	-0.000423178
Cystine	Group	High-stability	0.0406641	0.12518	0.745829	0.999026	0.000423178
Aromatic amino acids	Group	High-stability	0.00389363	0.212406	0.985403	0.999026	0.000423178
Phenylalanine	Group	High-stability	0.0127628	0.182102	0.944234	0.999026	0.000423178
Tyrosine	Group	High-stability	-0.00842048	0.15478	0.956699	0.999026	-0.000423178
Threonine	Group	High-stability	-0.0255832	0.172185	0.882119	0.999026	-0.000423178
Tryptophan	Group	High-stability	0.0415599	0.116073	0.720896	0.999026	0.000423178
Valine	Group	High-stability	-0.017559	0.182148	0.923354	0.999026	-0.000423178
Arginine	Group	High-stability	0.0337768	0.195885	0.863371	0.999026	0.000423178
Histidine	Group	High-stability	0.000310301	0.160867	0.998464	0.999026	0.000423178
Alanine	Group	High-stability	-0.00346998	0.178569	0.984527	0.999026	-0.000423178
Aspartic acid	Group	High-stability	0.0597827	0.228664	0.794171	0.999026	0.000423178
Glutamic acid	Group	High-stability	-0.0328216	0.272341	0.904263	0.999026	-0.000423178
Glycine	Group	High-stability	0.0518283	0.179326	0.774197	0.999026	0.000423178
Proline	Group	High-stability	-0.000809438	0.178424	0.996387	0.999026	-0.000423178
Serine	Group	High-stability	0.0236218	0.173159	0.891706	0.999026	0.000423178

## Sheet: Fecal characteristics
feature	metadata	value	coef	stderr	p-value	q-value	-Log10(q)*sign(coef)
Bristol stool scale	Group	High-stability	-0.0238133	0.0391489	0.546206	0.948513	-0.0229569
Bowel movement frequency	Group	High-stability	0.0057152	0.0879372	0.948513	0.948513	0.0229569

## Sheet: KEGG_L1
feature	metadata	value	coef	stderr	p-value	q-value	-Log10(q)*sign(coef)
Cellular Processes	Group	High-stability	-0.00459672	0.00161339	0.00646609	0.0387965	-1.41121
Metabolism	Group	High-stability	0.00573336	0.00285143	0.0457009	0.137103	0.862954
Environmental Information Processing	Group	High-stability	-0.00062643	0.000682292	0.359659	0.539488	-0.268018
Human Diseases	Group	High-stability	0.000272281	0.00028788	0.350426	0.539488	0.268018
Organismal Systems	Group	High-stability	-0.000171224	0.000332243	0.608757	0.730508	-0.136375
Genetic Information Processing	Group	High-stability	-0.000550108	0.00258681	0.832545	0.832545	-0.0795924

## Sheet: KEGG_L2
feature	metadata	value	coef	stderr	p-value	q-value	-Log10(q)*sign(coef)
Immune disease	Group	High-stability	-4.42646e-06	1.28545e-06	0.000996391	0.0348737	-1.4575
Biosynthesis of other secondary metabolites	Group	High-stability	0.00196231	0.000640096	0.00247198	0.0432596	1.36392
Infectious disease: parasitic	Group	High-stability	-0.000124217	4.454e-05	0.00784444	0.0832236	-1.07975
Energy metabolism	Group	High-stability	0.00124969	0.000462337	0.00951127	0.0832236	1.07975
Cell motility	Group	High-stability	-0.0040992	0.00161687	0.0145806	0.102064	-0.991127
Metabolism of other amino acids	Group	High-stability	-0.00306723	0.00129034	0.0217475	0.11468	-0.940513
Signal transduction	Group	High-stability	-0.00047155	0.000200586	0.022936	0.11468	-0.940513
Drug resistance: antimicrobial	Group	High-stability	0.000537	0.000245658	0.0347961	0.135838	0.866977
Excretory system	Group	High-stability	-3.89359e-06	1.87124e-06	0.0374664	0.135838	-0.866977
Lipid metabolism	Group	High-stability	0.00167115	0.000819301	0.0426921	0.135838	0.866977
Metabolism of terpenoids and polyketides	Group	High-stability	0.00333381	0.00158	0.0407909	0.135838	0.866977
Xenobiotics biodegradation and metabolism	Group	High-stability	-0.00646454	0.00326957	0.0540678	0.153101	-0.815021
Endocrine system	Group	High-stability	-0.000465399	0.000238302	0.0568662	0.153101	-0.815021
Cellular community - prokaryotes	Group	High-stability	-0.000222249	0.000116868	0.063297	0.158242	-0.800677
Neurodegenerative disease	Group	High-stability	-0.000163032	8.86275e-05	0.0721941	0.168453	-0.773522
Carbohydrate metabolism	Group	High-stability	0.00299318	0.00174657	0.093158	0.203783	0.690832
Transcription	Group	High-stability	0.000357906	0.000242163	0.146087	0.300768	0.521769
Immune system	Group	High-stability	4.54485e-05	3.27798e-05	0.172095	0.303642	0.517638
Signaling molecules and interaction	Group	High-stability	-5.20227e-06	3.78778e-06	0.169837	0.303642	-0.517638
Transport and catabolism	Group	High-stability	-0.000183469	0.000132651	0.17351	0.303642	-0.517638
Development and regeneration	Group	High-stability	3.23001e-07	1.82763e-07	0.199832	0.333054	0.477485
Cancer: overview	Group	High-stability	-3.59788e-06	3.49874e-06	0.305034	0.444842	-0.351794
Cardiovascular disease	Group	High-stability	-7.03029e-06	6.41576e-06	0.274491	0.43669	-0.359827
Environmental adaptation	Group	High-stability	0.000201793	0.000188079	0.288923	0.439665	0.356878
Glycan biosynthesis and metabolism	Group	High-stability	0.00297813	0.00324675	0.364359	0.510103	0.292342
Digestive system	Group	High-stability	4.50291e-05	5.80506e-05	0.442928	0.59625	0.224572
Replication and repair	Group	High-stability	-0.000846353	0.00118914	0.480202	0.622484	-0.205872
Metabolism of cofactors and vitamins	Group	High-stability	0.00092611	0.00181873	0.613025	0.766281	0.115612
Infectious disease: bacterial	Group	High-stability	3.27511e-05	7.62781e-05	0.669998	0.781664	0.10698
Nucleotide metabolism	Group	High-stability	0.000151656	0.000324856	0.642835	0.775836	0.11023
Folding, sorting and degradation	Group	High-stability	0.000167631	0.000448345	0.710318	0.801972	0.095841
Membrane transport	Group	High-stability	-0.000148301	0.00057105	0.795364	0.833054	-0.0793271
Translation	Group	High-stability	-0.000228564	0.000837239	0.786103	0.833054	-0.0793271
Cell growth and death	Group	High-stability	-9.22561e-05	0.000380063	0.809252	0.833054	-0.0793271
Amino acid metabolism	Group	High-stability	-0.000122451	0.0013204	0.926504	0.926504	-0.0331527

[truncated: 1 more sheets: KEGG_L3]
