# Supplementary material for: Longitudinal Interaction Between Individualized Gut Microbial Dynamics and Diet Is Associated with Metabolic Health in School-Aged Children
Source: Nutrients. 2026 Jan 6;18(2):187. doi: 10.3390/nu18020187 (PMC12845436; doi:10.3390/nu18020187)
Supplement: Supplementary file 1 [file nutrients-18-00187-s001.zip › Table S3.xlsx]

## Sheet: LS_genus-phenotype
Longitudinal correlation analysis of genus-level taxa and phenotype in the LS group
measure1	measure2	rmcorr.r	lowerCI	upperCI	p-value	q-value
Bifidobacterium	SBP	0.190921	-0.0783446	0.434224	0.162634	0.486286
Bifidobacterium	DBP	0.185021	-0.0844196	0.429249	0.176264	0.512768
Bifidobacterium	RHR	-0.192836	-0.435836	0.0763679	0.15838	0.480645
Bifidobacterium	Height-Z	-0.0600961	-0.320287	0.208526	0.662951	0.879258
Bifidobacterium	BMI-Z	0.015607	-0.250728	0.279746	0.909957	0.96941
Bifidobacterium	TG	0.135291	-0.134846	0.386708	0.324704	0.685498
Bifidobacterium	TC	-0.307758	-0.529799	-0.0462359	0.0222684	0.235857
Bifidobacterium	HDL-C	-0.108843	-0.36364	0.161106	0.428935	0.754524
Bifidobacterium	LDL-C	-0.234784	-0.470759	0.0325403	0.0844521	0.369232
Bifidobacterium	TG/HDL-C ratio	0.13786	-0.132275	0.388932	0.315516	0.672147
Bifidobacterium	TC/HDL-C ratio	-0.214705	-0.454135	0.0536478	0.115454	0.41855
Bifidobacterium	ApoA	-0.0642667	-0.324039	0.204517	0.641108	0.872818
Bifidobacterium	ApoB	0.0946643	-0.175029	0.351143	0.491787	0.790627
Bifidobacterium	ApoB/ApoA ratio	0.120244	-0.149833	0.373622	0.381874	0.723349
Bifidobacterium	Lp(a)	0.0927886	-0.176862	0.349483	0.500445	0.795919
Bifidobacterium	FBG	0.0725238	-0.196555	0.331444	0.598756	0.857228
Prevotella	SBP	-0.0676947	-0.327117	0.201216	0.623377	0.866501
Prevotella	DBP	-0.201145	-0.442812	0.0677687	0.140869	0.455247
Prevotella	RHR	0.0973121	-0.172437	0.353484	0.479697	0.785278
Prevotella	Height-Z	0.1947	-0.0744422	0.437404	0.154318	0.476202
Prevotella	BMI-Z	0.16455	-0.105346	0.411867	0.229941	0.588149
Prevotella	TG	-0.346141	-0.560012	-0.0890185	0.00963525	0.150884
Prevotella	TC	0.240358	-0.026638	0.475344	0.0771258	0.355241
Prevotella	HDL-C	-0.210413	-0.450559	0.058129	0.123088	0.430521
Prevotella	LDL-C	0.506074	0.278116	0.680065	8.09e-05	0.0135193
Prevotella	TG/HDL-C ratio	-0.233737	-0.469896	0.0336464	0.0858867	0.374416
Prevotella	TC/HDL-C ratio	0.410289	0.162702	0.609268	0.00186378	0.0787551
Prevotella	ApoA	-0.0545321	-0.315268	0.213859	0.692528	0.892513
Prevotella	ApoB	0.19646	-0.0726226	0.438882	0.150556	0.472909
Prevotella	ApoB/ApoA ratio	0.222111	-0.0458901	0.460286	0.103141	0.408189
Prevotella	Lp(a)	-0.346519	-0.560307	-0.0894444	0.00955123	0.150884
Prevotella	FBG	0.248646	-0.0178272	0.482139	0.0671725	0.340501
Parabacteroides	SBP	-0.231885	-0.468369	0.0356022	0.0884722	0.380178
Parabacteroides	DBP	-0.364806	-0.574502	-0.110171	0.00617387	0.127199
Parabacteroides	RHR	-0.104234	-0.359588	0.165644	0.448851	0.768596
Parabacteroides	Height-Z	0.217942	-0.0502609	0.456826	0.109941	0.418139
Parabacteroides	BMI-Z	0.178433	-0.0911803	0.423674	0.192442	0.530096
Parabacteroides	TG	-0.368354	-0.577241	-0.114219	0.00565632	0.122361
Parabacteroides	TC	0.0464791	-0.22155	0.307979	0.736145	0.906766
Parabacteroides	HDL-C	-0.141501	-0.39208	0.128625	0.302778	0.659969
Parabacteroides	LDL-C	0.220549	-0.0475289	0.45899	0.105649	0.411995
Parabacteroides	TG/HDL-C ratio	-0.288007	-0.514029	-0.0245891	0.0329848	0.263152
Parabacteroides	TC/HDL-C ratio	0.179943	-0.0896331	0.424954	0.188644	0.527401
Parabacteroides	ApoA	0.104849	-0.165039	0.360129	0.446164	0.76777
Parabacteroides	ApoB	0.111575	-0.158411	0.366037	0.41737	0.74997
Parabacteroides	ApoB/ApoA ratio	0.0689863	-0.199971	0.328275	0.61675	0.861274
Parabacteroides	Lp(a)	-0.598704	-0.745577	-0.396362	1.37738e-06	0.00069184
Parabacteroides	FBG	0.31104	0.0498565	0.532404	0.0208103	0.228999
Bacteroides	SBP	-0.319216	-0.538878	-0.058908	0.0175246	0.203532
Bacteroides	DBP	-0.350464	-0.56338	-0.0938972	0.00871123	0.145574
Bacteroides	RHR	-0.152972	-0.401957	0.117076	0.264854	0.620149
Bacteroides	Height-Z	0.263124	-0.00233603	0.493941	0.0522689	0.308284
Bacteroides	BMI-Z	0.0863438	-0.183149	0.343766	0.530786	0.812108
Bacteroides	TG	-0.38011	-0.586285	-0.127689	0.0042029	0.110898
Bacteroides	TC	0.0356297	-0.231859	0.298109	0.796214	0.936513
Bacteroides	HDL-C	-0.184534	-0.428837	0.084921	0.177427	0.513864
Bacteroides	LDL-C	0.236936	-0.0302631	0.472531	0.0815605	0.364663
Bacteroides	TG/HDL-C ratio	-0.290287	-0.515857	-0.0270752	0.0315624	0.26305
Bacteroides	TC/HDL-C ratio	0.202964	-0.0658803	0.444336	0.137235	0.455247
Bacteroides	ApoA	0.0456229	-0.222366	0.307202	0.740834	0.908821
Bacteroides	ApoB	0.0941838	-0.175499	0.350718	0.493997	0.792081
Bacteroides	ApoB/ApoA ratio	0.0755851	-0.193594	0.334181	0.583373	0.846111
Bacteroides	Lp(a)	-0.490937	-0.669089	-0.259429	0.000141491	0.0177335
Bacteroides	FBG	0.328902	0.0696855	0.546512	0.0142138	0.178739
Eubacterium hallii	SBP	0.19184	-0.0773961	0.434998	0.160582	0.482066
Eubacterium hallii	DBP	0.113534	-0.156477	0.367754	0.409189	0.743262
Eubacterium hallii	RHR	-0.125865	-0.378523	0.144249	0.359851	0.711505
Eubacterium hallii	Height-Z	0.0579003	-0.210632	0.318308	0.674566	0.883752
Eubacterium hallii	BMI-Z	-0.000370378	-0.265641	0.264953	0.997859	0.998793
Eubacterium hallii	TG	0.152546	-0.117507	0.401591	0.266204	0.620149
Eubacterium hallii	TC	-0.211552	-0.451509	0.0569407	0.121025	0.428447
Eubacterium hallii	HDL-C	0.0415303	-0.22626	0.303484	0.763374	0.918492
Eubacterium hallii	LDL-C	-0.259618	-0.491091	0.00609895	0.0556049	0.311355
Eubacterium hallii	TG/HDL-C ratio	0.112189	-0.157805	0.366576	0.414794	0.748763
Eubacterium hallii	TC/HDL-C ratio	-0.242094	-0.47677	0.0247955	0.0749493	0.350587
Eubacterium hallii	ApoA	0.0765786	-0.192632	0.335068	0.57842	0.844605
Eubacterium hallii	ApoB	-0.00369488	-0.268729	0.261859	0.978641	0.99183
Eubacterium hallii	ApoB/ApoA ratio	-0.0363764	-0.29879	0.231152	0.792038	0.934887
Eubacterium hallii	Lp(a)	-0.160236	-0.408181	0.109726	0.242558	0.600108
Eubacterium hallii	FBG	0.00494178	-0.260697	0.269885	0.971436	0.990054
Clostridia UCG-014	SBP	0.0489333	-0.21921	0.310203	0.722757	0.897627
Clostridia UCG-014	DBP	0.06353	-0.205226	0.323377	0.644946	0.87356
Clostridia UCG-014	RHR	0.0583164	-0.210233	0.318683	0.672359	0.882711
Clostridia UCG-014	Height-Z	-0.160822	-0.408682	0.109131	0.240817	0.59866
Clostridia UCG-014	BMI-Z	-0.020779	-0.284508	0.245874	0.880308	0.963598
Clostridia UCG-014	TG	0.090585	-0.179014	0.34753	0.510718	0.801387
Clostridia UCG-014	TC	-0.13928	-0.39016	0.130852	0.310508	0.667343
Clostridia UCG-014	HDL-C	0.102257	-0.167586	0.357847	0.457546	0.774071
Clostridia UCG-014	LDL-C	-0.302637	-0.525725	-0.0405998	0.0247157	0.246465
Clostridia UCG-014	TG/HDL-C ratio	0.0514469	-0.216809	0.312479	0.709131	0.89282
Clostridia UCG-014	TC/HDL-C ratio	-0.210854	-0.450926	0.0576695	0.122287	0.429878
Clostridia UCG-014	ApoA	-0.143687	-0.393966	0.12643	0.295295	0.654084
Clostridia UCG-014	ApoB	-0.171375	-0.417682	0.0983962	0.210922	0.556537
Clostridia UCG-014	ApoB/ApoA ratio	-0.116982	-0.370772	0.153066	0.395013	0.73165
Clostridia UCG-014	Lp(a)	0.293776	0.0308857	0.51865	0.0294849	0.254317
Clostridia UCG-014	FBG	-0.158751	-0.406911	0.11123	0.247007	0.603822
Escherichia-Shigella	SBP	-0.139254	-0.390138	0.130878	0.310599	0.667343
Escherichia-Shigella	DBP	-0.0130268	-0.277365	0.253145	0.924796	0.976139
Escherichia-Shigella	RHR	-0.0655869	-0.325225	0.203247	0.634255	0.872818
Escherichia-Shigella	Height-Z	0.196218	-0.0728727	0.438679	0.151069	0.473349
Escherichia-Shigella	BMI-Z	-0.0524975	-0.313429	0.215805	0.703462	0.89282
Escherichia-Shigella	TG	-0.326817	-0.544872	-0.0673604	0.0148772	0.181913
Escherichia-Shigella	TC	-0.0467434	-0.308218	0.221298	0.734699	0.905727
Escherichia-Shigella	HDL-C	-0.0832159	-0.340985	0.186192	0.545831	0.82257
Escherichia-Shigella	LDL-C	-0.00332759	-0.268388	0.262201	0.980764	0.991976
Escherichia-Shigella	TG/HDL-C ratio	-0.273835	-0.502618	-0.00920667	0.0430713	0.278022
Escherichia-Shigella	TC/HDL-C ratio	0.0197434	-0.246847	0.283555	0.886234	0.965379
Escherichia-Shigella	ApoA	-0.018209	-0.282143	0.248288	0.895023	0.966185
Escherichia-Shigella	ApoB	-0.0638426	-0.323658	0.204925	0.643316	0.872818
Escherichia-Shigella	ApoB/ApoA ratio	-0.0586243	-0.318961	0.209938	0.670728	0.881796
Escherichia-Shigella	Lp(a)	-0.227894	-0.465073	0.0398104	0.0942516	0.390508
Escherichia-Shigella	FBG	0.0365237	-0.231012	0.298924	0.791215	0.934887
Comamonadaceae	SBP	0.00288412	-0.262614	0.267976	0.983327	0.992296
Comamonadaceae	DBP	0.0278265	-0.239237	0.290976	0.840178	0.949924
Comamonadaceae	RHR	0.226352	-0.0414333	0.463798	0.096561	0.39683
Comamonadaceae	Height-Z	-0.171099	-0.417447	0.0986776	0.211668	0.556857
Comamonadaceae	BMI-Z	-0.110362	-0.364973	0.159608	0.422482	0.752859
Comamonadaceae	TG	0.0440693	-0.223845	0.305791	0.749366	0.913444
Comamonadaceae	TC	0.140836	-0.129292	0.391505	0.305079	0.662105
Comamonadaceae	HDL-C	0.102871	-0.166983	0.358387	0.454838	0.771225
Comamonadaceae	LDL-C	0.0747321	-0.19442	0.333419	0.587641	0.850052
Comamonadaceae	TG/HDL-C ratio	0.00953361	-0.256412	0.274137	0.944925	0.984188
Comamonadaceae	TC/HDL-C ratio	0.021264	-0.245418	0.284954	0.877536	0.963598
Comamonadaceae	ApoA	0.0731799	-0.195921	0.332031	0.595444	0.857228
Comamonadaceae	ApoB	0.123555	-0.146545	0.376511	0.368804	0.717133
Comamonadaceae	ApoB/ApoA ratio	0.0918704	-0.177759	0.348669	0.504713	0.796525
Comamonadaceae	Lp(a)	0.236641	-0.0305754	0.472288	0.0819521	0.364663
Comamonadaceae	FBG	-0.231104	-0.467724	0.0364268	0.0895812	0.380594
NK4A214	SBP	0.0974002	-0.17235	0.353561	0.479297	0.785278
NK4A214	DBP	-0.092408	-0.349146	0.177234	0.502212	0.795919
NK4A214	RHR	-0.0867834	-0.344157	0.182721	0.528688	0.811878
NK4A214	Height-Z	0.143764	-0.126352	0.394033	0.295033	0.654084
NK4A214	BMI-Z	-0.00739939	-0.272162	0.258405	0.957241	0.987386
NK4A214	TG	-0.0553187	-0.315979	0.213106	0.688318	0.891405
NK4A214	TC	0.0586376	-0.209925	0.318973	0.670658	0.881796
NK4A214	HDL-C	0.0333537	-0.234014	0.296031	0.808979	0.942451
NK4A214	LDL-C	0.0924978	-0.177146	0.349225	0.501795	0.795919
NK4A214	TG/HDL-C ratio	-0.0549424	-0.315639	0.213466	0.690331	0.891405
NK4A214	TC/HDL-C ratio	0.048389	-0.219729	0.30971	0.725719	0.899079
NK4A214	ApoA	-0.000495693	-0.265758	0.264836	0.997134	0.998793
NK4A214	ApoB	0.104179	-0.165698	0.359539	0.449093	0.768596
NK4A214	ApoB/ApoA ratio	0.103415	-0.166448	0.358867	0.452441	0.770636
NK4A214	Lp(a)	-0.226016	-0.46352	0.0417868	0.0970701	0.39683
NK4A214	FBG	0.268026	0.002938	0.497918	0.0478788	0.296336
Faecalibacterium	SBP	-0.180622	-0.425529	0.0889368	0.186953	0.527401
Faecalibacterium	DBP	-0.253732	-0.486294	0.0124	0.0615918	0.32849
Faecalibacterium	RHR	-0.201282	-0.442927	0.0676259	0.140591	0.455247
Faecalibacterium	Height-Z	0.145766	-0.12434	0.395759	0.288288	0.643894
Faecalibacterium	BMI-Z	0.092202	-0.177435	0.348963	0.50317	0.796116
Faecalibacterium	TG	-0.307835	-0.52986	-0.0463205	0.0222334	0.235857
Faecalibacterium	TC	0.0784724	-0.190797	0.336759	0.569031	0.836068
Faecalibacterium	HDL-C	-0.213593	-0.453209	0.0548096	0.117396	0.422401
Faecalibacterium	LDL-C	0.194329	-0.0748262	0.437092	0.155122	0.476202
Faecalibacterium	TG/HDL-C ratio	-0.214844	-0.45425	0.0535027	0.115214	0.41855
Faecalibacterium	TC/HDL-C ratio	0.264357	-0.00101105	0.494942	0.0511352	0.307629
Faecalibacterium	ApoA	-0.00673791	-0.27155	0.259022	0.961061	0.987386
Faecalibacterium	ApoB	-0.0277419	-0.290898	0.239317	0.840658	0.949924
Faecalibacterium	ApoB/ApoA ratio	-0.0300812	-0.29304	0.237108	0.827419	0.946671
Faecalibacterium	Lp(a)	-0.392506	-0.595765	-0.141994	0.00303683	0.101973
Faecalibacterium	FBG	0.221447	-0.0465873	0.459735	0.104202	0.410261
Fusobacterium	SBP	0.0533737	-0.214967	0.314222	0.698746	0.89282
Fusobacterium	DBP	0.258591	-0.00720019	0.490255	0.0566144	0.313044
Fusobacterium	RHR	0.27853	0.0142884	0.506407	0.0394818	0.278022
Fusobacterium	Height-Z	-0.182004	-0.426698	0.0875192	0.183547	0.521843
Fusobacterium	BMI-Z	-0.0232465	-0.286775	0.243553	0.866219	0.9598
Fusobacterium	TG	0.262076	-0.00346189	0.49309	0.0532488	0.309309
Fusobacterium	TC	-0.0342527	-0.296852	0.233163	0.803931	0.940611
Fusobacterium	HDL-C	0.183081	-0.0864134	0.427609	0.180923	0.518301
Fusobacterium	LDL-C	-0.0812187	-0.339207	0.188132	0.555543	0.82716
Fusobacterium	TG/HDL-C ratio	0.196696	-0.0723781	0.439081	0.150056	0.472909
Fusobacterium	TC/HDL-C ratio	-0.182182	-0.426849	0.0873363	0.183111	0.521589
Fusobacterium	ApoA	0.128045	-0.142078	0.380419	0.351523	0.706251
Fusobacterium	ApoB	0.00550313	-0.260174	0.270406	0.968193	0.989913
Fusobacterium	ApoB/ApoA ratio	-0.0400572	-0.302143	0.227659	0.771537	0.923878
Fusobacterium	Lp(a)	0.0981348	-0.171631	0.35421	0.475973	0.784079
Fusobacterium	FBG	-0.0572453	-0.317717	0.21126	0.678046	0.887537
Holdemanella	SBP	0.411333	0.163925	0.610058	0.0018096	0.0787551
Holdemanella	DBP	0.0362985	-0.231225	0.298719	0.792473	0.934887
Holdemanella	RHR	0.119634	-0.150438	0.37309	0.38431	0.725887
Holdemanella	Height-Z	-0.342263	-0.556985	-0.0846526	0.0105351	0.150884
Holdemanella	BMI-Z	0.0712578	-0.197778	0.330311	0.605169	0.857367
Holdemanella	TG	0.0186304	-0.247892	0.282531	0.892608	0.965861
Holdemanella	TC	0.0956209	-0.174093	0.351989	0.487401	0.786535
Holdemanella	HDL-C	0.304205	0.0423236	0.526973	0.0239435	0.245125
Holdemanella	LDL-C	-0.207449	-0.448085	0.0612178	0.128579	0.439946
Holdemanella	TG/HDL-C ratio	-0.0839425	-0.341632	0.185485	0.542318	0.819987
Holdemanella	TC/HDL-C ratio	-0.191863	-0.435017	0.0773728	0.160532	0.482066
Holdemanella	ApoA	-0.170474	-0.416916	0.0993143	0.213365	0.559732
Holdemanella	ApoB	-0.221946	-0.460148	0.0460639	0.103404	0.408189
Holdemanella	ApoB/ApoA ratio	-0.158986	-0.407112	0.110993	0.246301	0.603822
Holdemanella	Lp(a)	-0.0232691	-0.286796	0.243531	0.86609	0.9598
Holdemanella	FBG	-0.2412	-0.476036	0.0257441	0.0760635	0.354178
Romboutsia	SBP	0.181479	-0.0880582	0.426253	0.184837	0.524517
Romboutsia	DBP	0.195449	-0.0736677	0.438033	0.152708	0.476202
Romboutsia	RHR	-0.157505	-0.405844	0.112493	0.250786	0.604459
Romboutsia	Height-Z	0.10591	-0.163995	0.361062	0.44155	0.763294
Romboutsia	BMI-Z	0.0282812	-0.238808	0.291392	0.837601	0.949324
Romboutsia	TG	-0.204522	-0.445639	0.0642616	0.134179	0.450814
Romboutsia	TC	-0.160223	-0.40817	0.109739	0.242597	0.600108
Romboutsia	HDL-C	0.140347	-0.129783	0.391082	0.306781	0.662928
Romboutsia	LDL-C	-0.34414	-0.558451	-0.0867645	0.0100909	0.150884
Romboutsia	TG/HDL-C ratio	-0.255352	-0.487616	0.0106679	0.0598946	0.324034
Romboutsia	TC/HDL-C ratio	-0.291781	-0.517054	-0.0287061	0.0306583	0.257598
Romboutsia	ApoA	0.0119622	-0.254142	0.276382	0.930926	0.977733
Romboutsia	ApoB	-0.17216	-0.41835	0.0975946	0.208806	0.552776
Romboutsia	ApoB/ApoA ratio	-0.183461	-0.42793	0.0860232	0.180004	0.516653
Romboutsia	Lp(a)	0.0777848	-0.191463	0.336145	0.572432	0.838834
Romboutsia	FBG	-0.10568	-0.36086	0.164221	0.442548	0.763294
Lactobacillus	SBP	0.366018	0.111553	0.575438	0.00599253	0.125177
Lactobacillus	DBP	0.445916	0.204853	0.635977	0.000644933	0.0464878
Lactobacillus	RHR	0.13054	-0.139592	0.382587	0.342141	0.699157
Lactobacillus	Height-Z	-0.0912871	-0.348153	0.178329	0.507434	0.799141
Lactobacillus	BMI-Z	-0.179937	-0.424949	0.0896389	0.188658	0.527401
Lactobacillus	TG	0.385995	0.134468	0.590793	0.0036075	0.104952
Lactobacillus	TC	0.0270205	-0.239997	0.290237	0.844749	0.950975
Lactobacillus	HDL-C	0.329206	0.0700251	0.546752	0.0141191	0.178739
Lactobacillus	LDL-C	-0.179267	-0.424381	0.0903257	0.190337	0.528168
Lactobacillus	TG/HDL-C ratio	0.248189	-0.0183137	0.481765	0.0676927	0.340501
Lactobacillus	TC/HDL-C ratio	-0.274867	-0.503452	-0.0103226	0.0422601	0.278022
Lactobacillus	ApoA	0.0986171	-0.171158	0.354636	0.473797	0.781732
Lactobacillus	ApoB	0.0309764	-0.236262	0.293859	0.822365	0.946671
Lactobacillus	ApoB/ApoA ratio	-0.000481947	-0.265745	0.264849	0.997214	0.998793
Lactobacillus	Lp(a)	0.571374	0.360763	0.72654	5.21538e-06	0.00196272
Lactobacillus	FBG	-0.370156	-0.578631	-0.116277	0.00540835	0.122361
Lachnospiraceae1	SBP	-0.00640505	-0.271241	0.259333	0.962983	0.987455
Lachnospiraceae1	DBP	-0.0141771	-0.278427	0.252068	0.918177	0.974551
Lachnospiraceae1	RHR	0.197086	-0.0719744	0.439408	0.149233	0.471526
Lachnospiraceae1	Height-Z	0.112219	-0.157776	0.366602	0.414672	0.748763
Lachnospiraceae1	BMI-Z	0.0609226	-0.207732	0.321031	0.6586	0.876579
Lachnospiraceae1	TG	-0.00282879	-0.267925	0.262666	0.983647	0.992296
Lachnospiraceae1	TC	0.204848	-0.0639235	0.445912	0.133548	0.45035
Lachnospiraceae1	HDL-C	0.0436868	-0.224209	0.305444	0.751472	0.913847
Lachnospiraceae1	LDL-C	0.0700189	-0.198974	0.329201	0.611474	0.857672
Lachnospiraceae1	TG/HDL-C ratio	-0.0221774	-0.285793	0.244559	0.872319	0.962558
Lachnospiraceae1	TC/HDL-C ratio	0.15267	-0.117382	0.401697	0.265811	0.620149
Lachnospiraceae1	ApoA	0.193617	-0.0755617	0.436493	0.156669	0.4799
Lachnospiraceae1	ApoB	-0.304906	-0.527531	-0.0430944	0.0236051	0.244842
Lachnospiraceae1	ApoB/ApoA ratio	-0.39481	-0.597521	-0.144665	0.00285491	0.101973
Lachnospiraceae1	Lp(a)	-0.184355	-0.428686	0.0851047	0.177855	0.513864
Lachnospiraceae1	FBG	-0.062715	-0.322644	0.20601	0.649201	0.873561
Blautia	SBP	0.158029	-0.111962	0.406293	0.249191	0.604459
Blautia	DBP	0.081408	-0.187948	0.339376	0.554619	0.826926
Blautia	RHR	-0.251798	-0.484715	0.0144659	0.0636687	0.331341
Blautia	Height-Z	0.00505547	-0.260591	0.269991	0.970779	0.990054
Blautia	BMI-Z	0.109202	-0.160752	0.363955	0.427404	0.75387
Blautia	TG	-0.0171471	-0.281165	0.249284	0.901114	0.968054
Blautia	TC	-0.0178567	-0.281819	0.248618	0.897044	0.966989
Blautia	HDL-C	0.0928738	-0.176779	0.349558	0.500051	0.795919
Blautia	LDL-C	-0.217954	-0.456836	0.0502488	0.109921	0.418139
Blautia	TG/HDL-C ratio	-0.0638549	-0.323669	0.204914	0.643252	0.872818
Blautia	TC/HDL-C ratio	-0.114276	-0.368404	0.155743	0.406113	0.741255
Blautia	ApoA	0.155505	-0.114517	0.404129	0.25693	0.611509
Blautia	ApoB	-0.173262	-0.419286	0.0964697	0.205863	0.549226
Blautia	ApoB/ApoA ratio	-0.245824	-0.479829	0.0208316	0.0704389	0.344414
Blautia	Lp(a)	-0.142414	-0.392868	0.127708	0.299637	0.658294
Blautia	FBG	-0.0337155	-0.296362	0.233672	0.806947	0.941832
Bacillus	SBP	0.0710788	-0.197951	0.33015	0.606078	0.857367
Bacillus	DBP	0.347534	0.0905887	0.561098	0.00932874	0.150884
Bacillus	RHR	-0.134757	-0.386246	0.13538	0.326636	0.687077
Bacillus	Height-Z	0.109258	-0.160697	0.364004	0.427167	0.75387
Bacillus	BMI-Z	-0.0957729	-0.352123	0.173944	0.486706	0.786257
Bacillus	TG	0.327019	0.0675858	0.545031	0.0148117	0.181913
Bacillus	TC	0.0638074	-0.204959	0.323626	0.643499	0.872818
Bacillus	HDL-C	-0.0430825	-0.304895	0.224784	0.754801	0.915533
Bacillus	LDL-C	0.117006	-0.153042	0.370793	0.394917	0.73165
Bacillus	TG/HDL-C ratio	0.315826	0.0551495	0.536196	0.0188291	0.212925
Bacillus	TC/HDL-C ratio	0.100424	-0.169386	0.356231	0.465692	0.778744
Bacillus	ApoA	0.055125	-0.213291	0.315804	0.689354	0.891405
Bacillus	ApoB	0.0418465	-0.225959	0.303771	0.761626	0.918492
Bacillus	ApoB/ApoA ratio	0.0140207	-0.252215	0.278283	0.919077	0.974818
Bacillus	Lp(a)	0.283217	0.0193762	0.510181	0.0361475	0.266072
Bacillus	FBG	-0.149943	-0.399354	0.120133	0.274545	0.627832
Alistipes	SBP	-0.15987	-0.407868	0.110097	0.243651	0.600739
Alistipes	DBP	-0.375382	-0.582654	-0.12226	0.00474227	0.11647
Alistipes	RHR	-0.0340804	-0.296695	0.233326	0.804898	0.940611
Alistipes	Height-Z	0.220671	-0.0474011	0.459091	0.105452	0.411995
Alistipes	BMI-Z	0.209577	-0.059001	0.449862	0.124619	0.432887
Alistipes	TG	-0.371043	-0.579314	-0.117291	0.00528983	0.122361
Alistipes	TC	0.122967	-0.14713	0.375998	0.371106	0.718048
Alistipes	HDL-C	-0.143297	-0.39363	0.126822	0.296621	0.655092
Alistipes	LDL-C	0.217901	-0.0503042	0.456792	0.11001	0.418139
Alistipes	TG/HDL-C ratio	-0.295971	-0.520406	-0.0332877	0.028237	0.249815
Alistipes	TC/HDL-C ratio	0.244757	-0.0219666	0.478954	0.0717067	0.344559
Alistipes	ApoA	0.0839092	-0.185518	0.341602	0.542478	0.819987
Alistipes	ApoB	0.114373	-0.155647	0.36849	0.40571	0.741255
Alistipes	ApoB/ApoA ratio	0.0792562	-0.190037	0.337458	0.565166	0.83498
Alistipes	Lp(a)	-0.555378	-0.715285	-0.340208	1.0773e-05	0.00324864
Alistipes	FBG	0.261147	-0.00445896	0.492335	0.0541295	0.311355
RF39	SBP	0.113852	-0.156162	0.368033	0.407867	0.742653
RF39	DBP	-0.0421422	-0.30404	0.225678	0.759991	0.918094
RF39	RHR	-0.0708754	-0.329968	0.198148	0.607112	0.857367
RF39	Height-Z	-0.158658	-0.406831	0.111325	0.247288	0.603822
RF39	BMI-Z	0.274106	0.00949915	0.502837	0.0428574	0.278022
RF39	TG	0.0504681	-0.217744	0.311593	0.714426	0.89282
RF39	TC	-0.122255	-0.375377	0.147837	0.373903	0.718048
RF39	HDL-C	0.178809	-0.0907952	0.423993	0.191491	0.528574
RF39	LDL-C	-0.215208	-0.454553	0.0531223	0.114585	0.41855
RF39	TG/HDL-C ratio	-0.00445375	-0.269433	0.261152	0.974256	0.990054
RF39	TC/HDL-C ratio	-0.265738	-0.496063	-0.000474074	0.0498892	0.301339
RF39	ApoA	-0.128824	-0.381096	0.141303	0.348578	0.704268
RF39	ApoB	0.0526281	-0.21568	0.313548	0.702758	0.89282
RF39	ApoB/ApoA ratio	0.111837	-0.158153	0.366267	0.41627	0.748995
RF39	Lp(a)	0.252206	-0.0140303	0.485048	0.0632259	0.33018
RF39	FBG	-0.155756	-0.404345	0.114263	0.256152	0.611509
Ruminococcus torques	SBP	-0.151301	-0.400521	0.118763	0.270171	0.623216
Ruminococcus torques	DBP	-0.228577	-0.465637	0.039091	0.0932423	0.388467
Ruminococcus torques	RHR	-0.251041	-0.484097	0.0152739	0.0644966	0.333343
Ruminococcus torques	Height-Z	0.0275166	-0.239529	0.290692	0.841935	0.94994
Ruminococcus torques	BMI-Z	0.0742698	-0.194867	0.333006	0.58996	0.852354
Ruminococcus torques	TG	-0.275336	-0.503831	-0.0108301	0.0418955	0.278022
Ruminococcus torques	TC	0.0512924	-0.216957	0.312339	0.709966	0.89282
Ruminococcus torques	HDL-C	0.0808954	-0.188446	0.338919	0.557123	0.82716
Ruminococcus torques	LDL-C	0.0886223	-0.180929	0.34579	0.519956	0.807337
Ruminococcus torques	TG/HDL-C ratio	-0.277544	-0.505612	-0.0132203	0.0402142	0.278022
Ruminococcus torques	TC/HDL-C ratio	-0.015208	-0.279378	0.251102	0.91225	0.970406
Ruminococcus torques	ApoA	0.104308	-0.165571	0.359653	0.448527	0.768596
Ruminococcus torques	ApoB	0.051923	-0.216355	0.31291	0.70656	0.89282
Ruminococcus torques	ApoB/ApoA ratio	0.0115066	-0.254568	0.275961	0.933551	0.979122
Ruminococcus torques	Lp(a)	-0.225427	-0.463032	0.0424064	0.0979676	0.398447
Ruminococcus torques	FBG	0.09966	-0.170136	0.355556	0.469111	0.778744
Muribaculaceae	SBP	0.154173	-0.115863	0.402988	0.261075	0.615451
Muribaculaceae	DBP	0.227297	-0.040439	0.464579	0.0951407	0.393109
Muribaculaceae	RHR	0.184014	-0.085455	0.428397	0.178672	0.514794
Muribaculaceae	Height-Z	-0.163725	-0.411163	0.106184	0.232317	0.591241
Muribaculaceae	BMI-Z	0.154577	-0.115454	0.403334	0.259813	0.614335
Muribaculaceae	TG	0.355961	0.100118	0.567652	0.00764813	0.140278
Muribaculaceae	TC	0.132978	-0.137158	0.384704	0.33312	0.693333
Muribaculaceae	HDL-C	0.236705	-0.030508	0.472341	0.0818675	0.364663
Muribaculaceae	LDL-C	0.00554295	-0.260137	0.270442	0.967963	0.989913
Muribaculaceae	TG/HDL-C ratio	0.272814	0.00810324	0.501793	0.0438864	0.28121
Muribaculaceae	TC/HDL-C ratio	-0.0700712	-0.329248	0.198924	0.611207	0.857672
Muribaculaceae	ApoA	0.12537	-0.144742	0.378091	0.36176	0.71309
Muribaculaceae	ApoB	-0.0515019	-0.312529	0.216757	0.708833	0.89282
Muribaculaceae	ApoB/ApoA ratio	-0.0960254	-0.352347	0.173697	0.485552	0.78609
Muribaculaceae	Lp(a)	0.252766	-0.0134321	0.485506	0.0626222	0.329319
Muribaculaceae	FBG	-0.31166	-0.532896	-0.0505418	0.020544	0.228875
Eubacterium coprostanoligenes	SBP	0.050353	-0.217854	0.311489	0.71505	0.89282
Eubacterium coprostanoligenes	DBP	-0.219466	-0.458092	0.0486642	0.107416	0.413754
Eubacterium coprostanoligenes	RHR	0.0755818	-0.193597	0.334178	0.583389	0.846111
Eubacterium coprostanoligenes	Height-Z	0.211789	-0.0566935	0.451706	0.1206	0.428447
Eubacterium coprostanoligenes	BMI-Z	0.263367	-0.0020757	0.494138	0.0520445	0.308284
Eubacterium coprostanoligenes	TG	-0.272133	-0.501243	-0.00736789	0.0444369	0.281996
Eubacterium coprostanoligenes	TC	0.0617746	-0.206914	0.321798	0.654126	0.874454
Eubacterium coprostanoligenes	HDL-C	-0.142304	-0.392773	0.127818	0.300014	0.658294
Eubacterium coprostanoligenes	LDL-C	0.180192	-0.0893781	0.425164	0.188024	0.527401
Eubacterium coprostanoligenes	TG/HDL-C ratio	-0.210671	-0.450774	0.0578599	0.122618	0.429878
Eubacterium coprostanoligenes	TC/HDL-C ratio	0.176934	-0.0927157	0.422403	0.196268	0.533483
Eubacterium coprostanoligenes	ApoA	-0.170108	-0.416604	0.0996881	0.214365	0.559732
Eubacterium coprostanoligenes	ApoB	-0.0288065	-0.291873	0.238312	0.834627	0.948079
Eubacterium coprostanoligenes	ApoB/ApoA ratio	0.024748	-0.242139	0.288153	0.857664	0.95763
Eubacterium coprostanoligenes	Lp(a)	-0.385772	-0.590622	-0.134211	0.00362865	0.104952
Eubacterium coprostanoligenes	FBG	0.310926	0.0497306	0.532313	0.0208596	0.228999
UCG-002	SBP	-0.0949127	-0.351363	0.174786	0.490646	0.790076
UCG-002	DBP	-0.461132	-0.647247	-0.223132	0.0003953	0.0330295
UCG-002	RHR	-0.0720723	-0.33104	0.196991	0.601039	0.857228
UCG-002	Height-Z	0.143436	-0.126682	0.393749	0.296148	0.655011
UCG-002	BMI-Z	0.203064	-0.0657769	0.444419	0.137038	0.455247
UCG-002	TG	-0.411067	-0.609856	-0.163612	0.00182331	0.0787551
UCG-002	TC	0.252894	-0.0132947	0.485611	0.0624841	0.329319
UCG-002	HDL-C	-0.141828	-0.392362	0.128297	0.301653	0.659826
UCG-002	LDL-C	0.194717	-0.0744244	0.437418	0.154281	0.476202
UCG-002	TG/HDL-C ratio	-0.345203	-0.55928	-0.0879614	0.00984662	0.150884
UCG-002	TC/HDL-C ratio	0.353348	0.097159	0.565623	0.00813843	0.142328
UCG-002	ApoA	-0.0384294	-0.300661	0.229205	0.780585	0.931007
UCG-002	ApoB	-0.054307	-0.315065	0.214074	0.693735	0.892539
UCG-002	ApoB/ApoA ratio	-0.0537441	-0.314556	0.214613	0.696756	0.89282
UCG-002	Lp(a)	-0.440064	-0.631621	-0.197867	0.000773906	0.0478807
UCG-002	FBG	0.131452	-0.138682	0.383379	0.338748	0.696405
Neisseria	SBP	0.289715	0.0264504	0.515398	0.0319148	0.263152
Neisseria	DBP	0.524507	0.301109	0.693327	3.9485e-05	0.007426
Neisseria	RHR	0.148786	-0.121299	0.398359	0.278306	0.632873
Neisseria	Height-Z	-0.0314649	-0.294305	0.235801	0.81961	0.946671
Neisseria	BMI-Z	-0.130845	-0.382853	0.139287	0.341001	0.698352
Neisseria	TG	0.338428	0.0803442	0.553986	0.0114957	0.158328
Neisseria	TC	0.0302965	-0.236905	0.293237	0.826203	0.946671
Neisseria	HDL-C	0.290133	0.0269068	0.515733	0.031657	0.26305
Neisseria	LDL-C	-0.145559	-0.39558	0.124548	0.288982	0.643894
Neisseria	TG/HDL-C ratio	0.222838	-0.0451274	0.460888	0.10199	0.4058
Neisseria	TC/HDL-C ratio	-0.220681	-0.4591	0.0473907	0.105436	0.411995
Neisseria	ApoA	0.0554497	-0.212981	0.316097	0.687618	0.891405
Neisseria	ApoB	-0.0610603	-0.321155	0.2076	0.657876	0.876391
Neisseria	ApoB/ApoA ratio	-0.0826556	-0.340486	0.186736	0.548547	0.823619
Neisseria	Lp(a)	0.478793	0.24456	0.660227	0.000217504	0.0204454
Neisseria	FBG	-0.215706	-0.454967	0.0526009	0.113727	0.41855
Intestinibacter	SBP	0.220263	-0.0478291	0.458753	0.106114	0.412392
Intestinibacter	DBP	0.299794	0.0374773	0.523458	0.0261697	0.247171
Intestinibacter	RHR	-0.205413	-0.446384	0.0633358	0.132456	0.449692
Intestinibacter	Height-Z	-0.156682	-0.405138	0.113326	0.253302	0.607519
Intestinibacter	BMI-Z	-0.0836435	-0.341366	0.185776	0.543762	0.821102
Intestinibacter	TG	0.132145	-0.13799	0.383981	0.336184	0.6959
Intestinibacter	TC	-0.161484	-0.409248	0.10846	0.238861	0.596649
Intestinibacter	HDL-C	0.157733	-0.112262	0.406039	0.250092	0.604459
Intestinibacter	LDL-C	-0.374179	-0.581728	-0.120881	0.00488888	0.116712
Intestinibacter	TG/HDL-C ratio	0.0507585	-0.217467	0.311856	0.712854	0.89282
Intestinibacter	TC/HDL-C ratio	-0.319744	-0.539295	-0.0594937	0.0173286	0.203532
Intestinibacter	ApoA	0.0336713	-0.233714	0.296321	0.807195	0.941832
Intestinibacter	ApoB	-0.142598	-0.393027	0.127523	0.299007	0.658294
Intestinibacter	ApoB/ApoA ratio	-0.16336	-0.410851	0.106555	0.233375	0.591899
Intestinibacter	Lp(a)	0.168275	-0.101556	0.415044	0.219417	0.569954
Intestinibacter	FBG	-0.299825	-0.523483	-0.0375113	0.0261535	0.247171
Alloprevotella	SBP	0.254892	-0.01116	0.487241	0.0603728	0.324288
Alloprevotella	DBP	0.362766	0.107848	0.572925	0.00648976	0.129243
Alloprevotella	RHR	0.0361928	-0.231326	0.298623	0.793064	0.934887
Alloprevotella	Height-Z	0.0405727	-0.22717	0.302613	0.768677	0.922658
Alloprevotella	BMI-Z	-0.0591011	-0.31939	0.209481	0.668205	0.88117
Alloprevotella	TG	0.237895	-0.0292482	0.47332	0.0802983	0.364429
Alloprevotella	TC	0.248528	-0.0179526	0.482042	0.0673063	0.340501
Alloprevotella	HDL-C	0.292262	0.0292314	0.517439	0.0303718	0.257598
Alloprevotella	LDL-C	0.122083	-0.148008	0.375227	0.374583	0.718048
Alloprevotella	TG/HDL-C ratio	0.142387	-0.127736	0.392844	0.299732	0.658294
Alloprevotella	TC/HDL-C ratio	-0.019485	-0.283318	0.247089	0.887713	0.965379
Alloprevotella	ApoA	0.153978	-0.11606	0.40282	0.261686	0.615925
Alloprevotella	ApoB	0.0121472	-0.253968	0.276553	0.929861	0.977733
Alloprevotella	ApoB/ApoA ratio	-0.044582	-0.306257	0.223357	0.746547	0.91211
Alloprevotella	Lp(a)	0.245404	-0.0212786	0.479484	0.070936	0.344414
Alloprevotella	FBG	-0.153486	-0.402398	0.116558	0.263234	0.6186
Veillonella	SBP	-0.240259	-0.475263	0.0267426	0.077251	0.355241
Veillonella	DBP	-0.119426	-0.372908	0.150644	0.385145	0.725887
Veillonella	RHR	0.102684	-0.167167	0.358222	0.455663	0.771754
Veillonella	Height-Z	0.203531	-0.0652917	0.44481	0.136118	0.454935
Veillonella	BMI-Z	-0.346432	-0.560239	-0.0893459	0.00957061	0.150884
Veillonella	TG	-0.0369612	-0.299323	0.230597	0.788771	0.934887
Veillonella	TC	-0.11501	-0.369047	0.155017	0.403084	0.737624
Veillonella	HDL-C	-0.195047	-0.437696	0.0740834	0.153571	0.476202
Veillonella	LDL-C	0.301629	0.0394926	0.524922	0.0252231	0.247171
Veillonella	TG/HDL-C ratio	0.0416493	-0.226147	0.303592	0.762716	0.918492
Veillonella	TC/HDL-C ratio	0.0763914	-0.192813	0.334901	0.579352	0.845146
Veillonella	ApoA	-0.0186462	-0.282546	0.247877	0.892518	0.965861
Veillonella	ApoB	0.135675	-0.134462	0.387041	0.323319	0.683926
Veillonella	ApoB/ApoA ratio	0.145738	-0.124367	0.395735	0.288381	0.643894
Veillonella	Lp(a)	0.0105149	-0.255495	0.275045	0.939267	0.98306
Veillonella	FBG	0.37237	0.11881	0.580336	0.00511676	0.120244
Ruminococcus	SBP	0.152058	-0.117999	0.401172	0.267754	0.620495
Ruminococcus	DBP	0.118276	-0.151784	0.371904	0.389768	0.730027
Ruminococcus	RHR	0.0213201	-0.245365	0.285005	0.877216	0.963598
Ruminococcus	Height-Z	-0.0959887	-0.352314	0.173733	0.48572	0.78609
Ruminococcus	BMI-Z	0.127623	-0.142499	0.380053	0.353125	0.706251
Ruminococcus	TG	0.07023	-0.198771	0.32939	0.610397	0.857672
Ruminococcus	TC	0.0972887	-0.17246	0.353463	0.479803	0.785278
Ruminococcus	HDL-C	0.0288193	-0.2383	0.291885	0.834555	0.948079
Ruminococcus	LDL-C	-0.138409	-0.389407	0.131725	0.313574	0.670976
Ruminococcus	TG/HDL-C ratio	0.0320003	-0.235294	0.294795	0.816593	0.946671
Ruminococcus	TC/HDL-C ratio	0.0590464	-0.209533	0.319341	0.668494	0.88117
Ruminococcus	ApoA	0.029535	-0.237624	0.29254	0.830506	0.946671
Ruminococcus	ApoB	-0.223195	-0.461184	0.0447522	0.101427	0.405219
Ruminococcus	ApoB/ApoA ratio	-0.246167	-0.480109	0.020467	0.0700356	0.344414
Ruminococcus	Lp(a)	0.0819694	-0.187403	0.339876	0.551883	0.825909
Ruminococcus	FBG	-0.2756	-0.504044	-0.0111155	0.0416916	0.278022
Listeria	SBP	-0.187252	-0.431132	0.0821249	0.171016	0.503032
Listeria	DBP	0.0183869	-0.248121	0.282307	0.894004	0.966185
Listeria	RHR	-0.044052	-0.305776	0.223861	0.749461	0.913444
Listeria	Height-Z	-0.0416483	-0.303591	0.226148	0.762722	0.918492
Listeria	BMI-Z	-0.277421	-0.505513	-0.013087	0.0403065	0.278022
Listeria	TG	0.24579	-0.0208674	0.479801	0.0704786	0.344414
Listeria	TC	-0.255633	-0.487845	0.0103674	0.0596042	0.323627
Listeria	HDL-C	-0.118639	-0.372221	0.151424	0.388304	0.728896
Listeria	LDL-C	-0.0130444	-0.277382	0.253129	0.924695	0.976139
Listeria	TG/HDL-C ratio	0.269581	0.0046142	0.499178	0.0465507	0.290507
Listeria	TC/HDL-C ratio	-0.132804	-0.384553	0.137331	0.333759	0.693333
Listeria	ApoA	0.0375942	-0.229997	0.2999	0.785239	0.934371
Listeria	ApoB	0.117279	-0.152771	0.371032	0.393806	0.73165
Listeria	ApoB/ApoA ratio	0.101193	-0.168632	0.356908	0.462268	0.778744
Listeria	Lp(a)	0.289156	0.0258412	0.51495	0.0322616	0.263152
Listeria	FBG	-0.126771	-0.379311	0.143347	0.356376	0.71064
Sutterella	SBP	-0.0822793	-0.340151	0.187102	0.550375	0.825289
Sutterella	DBP	-0.0874004	-0.344705	0.18212	0.52575	0.811003
Sutterella	RHR	0.0747	-0.194451	0.33339	0.587802	0.850052
Sutterella	Height-Z	0.0513247	-0.216926	0.312369	0.709791	0.89282
Sutterella	BMI-Z	0.0968514	-0.172888	0.353076	0.481789	0.785278
Sutterella	TG	-0.132209	-0.384036	0.137926	0.335949	0.6959
Sutterella	TC	0.0460468	-0.221962	0.307586	0.738511	0.907985
Sutterella	HDL-C	-0.131615	-0.383521	0.138519	0.338145	0.696405
Sutterella	LDL-C	0.201053	-0.067864	0.442735	0.141054	0.455247
Sutterella	TG/HDL-C ratio	-0.0786911	-0.336954	0.190585	0.567951	0.836068
Sutterella	TC/HDL-C ratio	0.165509	-0.104371	0.412686	0.227199	0.584115
Sutterella	ApoA	-0.0532916	-0.314147	0.215046	0.699187	0.89282
Sutterella	ApoB	0.171056	-0.0987209	0.417411	0.211783	0.556857
Sutterella	ApoB/ApoA ratio	0.199363	-0.0696159	0.441319	0.144496	0.463373
Sutterella	Lp(a)	-0.117985	-0.371649	0.152072	0.390944	0.731319
Sutterella	FBG	0.105011	-0.16488	0.360271	0.44546	0.767436
Ruminococcaceae Incertae Sedis	SBP	0.116792	-0.153254	0.370606	0.395789	0.732185
Ruminococcaceae Incertae Sedis	DBP	-0.0124153	-0.276801	0.253718	0.928317	0.977039
Ruminococcaceae Incertae Sedis	RHR	-0.134064	-0.385645	0.136073	0.329154	0.690473
Ruminococcaceae Incertae Sedis	Height-Z	0.042857	-0.224998	0.30469	0.756045	0.915533
Ruminococcaceae Incertae Sedis	BMI-Z	0.0271179	-0.239905	0.290326	0.844196	0.950975
Ruminococcaceae Incertae Sedis	TG	-0.228103	-0.465245	0.0395904	0.093942	0.3903
Ruminococcaceae Incertae Sedis	TC	0.0423654	-0.225466	0.304243	0.758759	0.917342
Ruminococcaceae Incertae Sedis	HDL-C	0.252765	-0.013433	0.485505	0.0626231	0.329319
Ruminococcaceae Incertae Sedis	LDL-C	0.117458	-0.152594	0.371189	0.393079	0.73165
Ruminococcaceae Incertae Sedis	TG/HDL-C ratio	-0.286319	-0.512674	-0.0227502	0.0340721	0.263152
Ruminococcaceae Incertae Sedis	TC/HDL-C ratio	-0.201136	-0.442804	0.0677783	0.140887	0.455247
Ruminococcaceae Incertae Sedis	ApoA	0.23216	-0.0353126	0.468595	0.0880854	0.379627
Ruminococcaceae Incertae Sedis	ApoB	0.215604	-0.0527076	0.454883	0.113902	0.41855
Ruminococcaceae Incertae Sedis	ApoB/ApoA ratio	0.125824	-0.14429	0.378487	0.36001	0.711505
Ruminococcaceae Incertae Sedis	Lp(a)	-0.215661	-0.45493	0.0526483	0.113805	0.41855
Ruminococcaceae Incertae Sedis	FBG	0.100844	-0.168974	0.3566	0.463821	0.778744
Lachnospira	SBP	-0.297857	-0.521912	-0.0353536	0.0272006	0.247171
Lachnospira	DBP	-0.463167	-0.648748	-0.225589	0.00036961	0.0326996
Lachnospira	RHR	-0.190521	-0.433887	0.0787574	0.163534	0.487945
Lachnospira	Height-Z	0.0100817	-0.2559	0.274644	0.941764	0.983655
Lachnospira	BMI-Z	0.182187	-0.087331	0.426853	0.183098	0.521589
Lachnospira	TG	-0.285794	-0.512252	-0.022178	0.0344167	0.263152
Lachnospira	TC	0.0314943	-0.235773	0.294332	0.819444	0.946671
Lachnospira	HDL-C	-0.344832	-0.558991	-0.0875437	0.00993126	0.150884
Lachnospira	LDL-C	0.161364	-0.108582	0.409146	0.239215	0.596649
Lachnospira	TG/HDL-C ratio	-0.156889	-0.405316	0.113116	0.252667	0.607046
Lachnospira	TC/HDL-C ratio	0.33912	0.0811206	0.554527	0.0113171	0.158328
Lachnospira	ApoA	0.00272759	-0.26276	0.267831	0.984232	0.992296
Lachnospira	ApoB	0.0620168	-0.206681	0.322016	0.652856	0.874454
Lachnospira	ApoB/ApoA ratio	0.062946	-0.205788	0.322852	0.647994	0.873561
Lachnospira	Lp(a)	-0.445711	-0.635824	-0.204608	0.000649098	0.0464878
Lachnospira	FBG	0.11278	-0.157221	0.367094	0.412324	0.748053
Megasphaera	SBP	0.0623481	-0.206362	0.322314	0.651121	0.874362
Megasphaera	DBP	0.0168227	-0.249588	0.280866	0.902975	0.968522
Megasphaera	RHR	-0.179359	-0.424459	0.0902316	0.190106	0.528168
Megasphaera	Height-Z	-0.0629937	-0.322895	0.205742	0.647745	0.873561
Megasphaera	BMI-Z	0.0200184	-0.246588	0.283808	0.884659	0.965379
Megasphaera	TG	-0.0526547	-0.313572	0.215655	0.702615	0.89282
Megasphaera	TC	0.100153	-0.169652	0.355992	0.466902	0.778744
Megasphaera	HDL-C	-0.0236317	-0.287129	0.24319	0.864023	0.959741
Megasphaera	LDL-C	0.0857559	-0.183721	0.343244	0.533598	0.812278
Megasphaera	TG/HDL-C ratio	-0.0459676	-0.307515	0.222037	0.738945	0.907985
Megasphaera	TC/HDL-C ratio	0.123591	-0.14651	0.376542	0.368664	0.717133
Megasphaera	ApoA	-0.0727552	-0.331651	0.196332	0.597587	0.857228
Megasphaera	ApoB	-0.0137591	-0.278041	0.25246	0.920582	0.975726
Megasphaera	ApoB/ApoA ratio	0.0159038	-0.25045	0.28002	0.908252	0.96941
Megasphaera	Lp(a)	-0.0045615	-0.269533	0.261052	0.973633	0.990054
Megasphaera	FBG	-0.00753623	-0.272289	0.258277	0.956451	0.987386
TM7x	SBP	-0.267445	-0.497447	-0.00231152	0.0483833	0.298232
TM7x	DBP	-0.231473	-0.468029	0.0360372	0.0890559	0.380511
TM7x	RHR	0.388106	0.136905	0.592407	0.00341292	0.104952
TM7x	Height-Z	0.149773	-0.120304	0.399208	0.275094	0.627832
TM7x	BMI-Z	0.0210527	-0.245616	0.284759	0.878744	0.963598
TM7x	TG	-0.246464	-0.480352	0.0201511	0.0696877	0.344414
TM7x	TC	0.00724219	-0.258552	0.272017	0.958149	0.987386
TM7x	HDL-C	-0.0626084	-0.322548	0.206112	0.649759	0.873561
TM7x	LDL-C	0.223967	-0.0439405	0.461824	0.100219	0.405187
TM7x	TG/HDL-C ratio	-0.198234	-0.440371	0.0707861	0.146831	0.46688
TM7x	TC/HDL-C ratio	0.0655446	-0.203287	0.325187	0.634474	0.872818
TM7x	ApoA	-0.104053	-0.359428	0.165822	0.449644	0.768596
TM7x	ApoB	0.297613	0.035086	0.521717	0.027333	0.247171
TM7x	ApoB/ApoA ratio	0.344121	0.0867432	0.558436	0.0100953	0.150884
TM7x	Lp(a)	-0.0655341	-0.325178	0.203298	0.634529	0.872818
TM7x	FBG	0.35136	0.0949096	0.564077	0.0085297	0.144597
Barnesiella	SBP	-0.112091	-0.36649	0.157902	0.415205	0.748763
Barnesiella	DBP	-0.338105	-0.553733	-0.0799823	0.0115798	0.158328
Barnesiella	RHR	0.0921535	-0.177483	0.34892	0.503395	0.796116
Barnesiella	Height-Z	0.0437778	-0.224122	0.305527	0.750971	0.913847
Barnesiella	BMI-Z	0.243155	-0.0236686	0.477641	0.0736434	0.3494
Barnesiella	TG	-0.244974	-0.479132	0.021736	0.0714477	0.344414
Barnesiella	TC	0.0907017	-0.1789	0.347634	0.510171	0.801387
Barnesiella	HDL-C	-0.286641	-0.512932	-0.0231001	0.0338629	0.263152
Barnesiella	LDL-C	0.141769	-0.128356	0.392311	0.301856	0.659826
Barnesiella	TG/HDL-C ratio	-0.132819	-0.384566	0.137317	0.333704	0.693333
Barnesiella	TC/HDL-C ratio	0.338127	0.0800067	0.55375	0.0115741	0.158328
Barnesiella	ApoA	-0.0999184	-0.355784	0.169882	0.467953	0.778744
Barnesiella	ApoB	0.0858364	-0.183643	0.343316	0.533212	0.812278
Barnesiella	ApoB/ApoA ratio	0.129683	-0.140446	0.381843	0.345344	0.699997
Barnesiella	Lp(a)	-0.382025	-0.587753	-0.129893	0.00400028	0.107436
Barnesiella	FBG	0.100818	-0.169	0.356578	0.463937	0.778744
Pseudomonas	SBP	-0.0454601	-0.307054	0.222521	0.741727	0.909174
Pseudomonas	DBP	-0.180495	-0.425421	0.0890667	0.187268	0.527401
Pseudomonas	RHR	0.24679	-0.0198035	0.48062	0.0693066	0.344017
Pseudomonas	Height-Z	0.0365901	-0.230949	0.298985	0.790844	0.934887
Pseudomonas	BMI-Z	0.0603323	-0.208299	0.3205	0.661707	0.878845
Pseudomonas	TG	-0.180135	-0.425116	0.0894359	0.188164	0.527401
Pseudomonas	TC	0.215689	-0.052619	0.454953	0.113757	0.41855
Pseudomonas	HDL-C	-0.125019	-0.377786	0.145091	0.363116	0.71386
Pseudomonas	LDL-C	0.303217	0.0412367	0.526186	0.0244279	0.246465
Pseudomonas	TG/HDL-C ratio	-0.119489	-0.372963	0.150581	0.38489	0.725887
Pseudomonas	TC/HDL-C ratio	0.302579	0.0405358	0.525678	0.0247448	0.246465
Pseudomonas	ApoA	-0.255084	-0.487398	0.0109543	0.0601725	0.324288
Pseudomonas	ApoB	0.272748	0.00803254	0.50174	0.0439391	0.28121
Pseudomonas	ApoB/ApoA ratio	0.374893	0.1217	0.582278	0.00480129	0.11647
Pseudomonas	Lp(a)	-0.0817938	-0.339719	0.187574	0.552738	0.825909
Pseudomonas	FBG	0.172158	-0.0975963	0.418348	0.20881	0.552776
Agathobacter	SBP	-0.259784	-0.491226	0.00592114	0.0554433	0.311355
Agathobacter	DBP	-0.126345	-0.378941	0.143771	0.358007	0.71064
Agathobacter	RHR	-0.0199021	-0.283701	0.246698	0.885325	0.965379
Agathobacter	Height-Z	-0.00671993	-0.271533	0.259039	0.961165	0.987386
Agathobacter	BMI-Z	0.00830324	-0.257561	0.272999	0.952024	0.987067
Agathobacter	TG	-0.262589	-0.493507	0.00291085	0.0527673	0.308801
Agathobacter	TC	-0.127193	-0.379679	0.142927	0.354762	0.708582
Agathobacter	HDL-C	-0.0876146	-0.344895	0.181911	0.524732	0.811003
Agathobacter	LDL-C	0.106576	-0.163339	0.361648	0.438668	0.759213
Agathobacter	TG/HDL-C ratio	-0.223131	-0.461131	0.044819	0.101527	0.405219
Agathobacter	TC/HDL-C ratio	-0.0482705	-0.309603	0.219842	0.726365	0.899138
Agathobacter	ApoA	0.12813	-0.141993	0.380494	0.351199	0.706251
Agathobacter	ApoB	0.274488	0.0099127	0.503146	0.0425565	0.278022
Agathobacter	ApoB/ApoA ratio	0.229644	-0.0379659	0.466519	0.0916816	0.384092
Agathobacter	Lp(a)	-0.0100083	-0.274576	0.255969	0.942188	0.983655
Agathobacter	FBG	0.107309	-0.162618	0.362292	0.435508	0.756355
Lachnospiraceae NK4A136	SBP	0.0611583	-0.207506	0.321243	0.657361	0.876391
Lachnospiraceae NK4A136	DBP	-0.00568047	-0.27057	0.260009	0.967168	0.989913
Lachnospiraceae NK4A136	RHR	-0.0505052	-0.311627	0.217709	0.714225	0.89282
Lachnospiraceae NK4A136	Height-Z	0.0275817	-0.239468	0.290751	0.841566	0.94994
Lachnospiraceae NK4A136	BMI-Z	0.0174125	-0.249035	0.28141	0.899591	0.968054
Lachnospiraceae NK4A136	TG	-0.263142	-0.493955	0.00231724	0.0522526	0.308284
Lachnospiraceae NK4A136	TC	0.177381	-0.092258	0.422782	0.195121	0.531635
Lachnospiraceae NK4A136	HDL-C	0.176017	-0.0936537	0.421625	0.198633	0.537001
Lachnospiraceae NK4A136	LDL-C	0.0498639	-0.218321	0.311046	0.717702	0.893563
Lachnospiraceae NK4A136	TG/HDL-C ratio	-0.287033	-0.513247	-0.0235272	0.033609	0.263152
Lachnospiraceae NK4A136	TC/HDL-C ratio	0.0230389	-0.243748	0.286584	0.867403	0.9598
Lachnospiraceae NK4A136	ApoA	0.126178	-0.143938	0.378795	0.35865	0.710685
Lachnospiraceae NK4A136	ApoB	-0.211527	-0.451488	0.0569669	0.121071	0.428447
Lachnospiraceae NK4A136	ApoB/ApoA ratio	-0.275345	-0.503837	-0.0108393	0.0418889	0.278022
Lachnospiraceae NK4A136	Lp(a)	-0.11144	-0.365919	0.158544	0.417936	0.75009
Lachnospiraceae NK4A136	FBG	-0.0714102	-0.330447	0.197631	0.604395	0.857367
Paraprevotella	SBP	-0.173225	-0.419255	0.0965068	0.20596	0.549226
Paraprevotella	DBP	-0.281279	-0.508622	-0.0172708	0.0374967	0.27113
Paraprevotella	RHR	-0.00293777	-0.268026	0.262564	0.983017	0.992296
Paraprevotella	Height-Z	0.144902	-0.125208	0.395014	0.291186	0.647846
Paraprevotella	BMI-Z	0.245709	-0.020954	0.479734	0.0705747	0.344414
Paraprevotella	TG	-0.0692106	-0.328477	0.199754	0.615602	0.86047
Paraprevotella	TC	0.0862265	-0.183263	0.343662	0.531346	0.812139
Paraprevotella	HDL-C	-0.319035	-0.538734	-0.0587063	0.0175925	0.203532
Paraprevotella	LDL-C	0.147782	-0.122311	0.397495	0.2816	0.634972
Paraprevotella	TG/HDL-C ratio	0.0360957	-0.231418	0.298534	0.793607	0.934887
Paraprevotella	TC/HDL-C ratio	0.383388	0.131462	0.588797	0.00386142	0.106415
Paraprevotella	ApoA	-0.118546	-0.37214	0.151516	0.38868	0.728896
Paraprevotella	ApoB	-0.0330966	-0.295797	0.234257	0.810424	0.942675
Paraprevotella	ApoB/ApoA ratio	0.0199995	-0.246606	0.283791	0.884768	0.965379
Paraprevotella	Lp(a)	-0.391506	-0.595003	-0.140837	0.00311885	0.101973
Paraprevotella	FBG	0.232155	-0.0353172	0.468592	0.0880916	0.379627
Candidatus Arthromitus	SBP	0.0150802	-0.251222	0.27926	0.912984	0.970409
Candidatus Arthromitus	DBP	0.211355	-0.0571463	0.451345	0.12138	0.428535
Candidatus Arthromitus	RHR	-0.0296159	-0.292614	0.237548	0.830048	0.946671
Candidatus Arthromitus	Height-Z	0.0616744	-0.20701	0.321708	0.654651	0.874454
Candidatus Arthromitus	BMI-Z	-0.237782	-0.473227	0.0293675	0.0804458	0.364429
Candidatus Arthromitus	TG	0.245082	-0.0216209	0.47922	0.0713186	0.344414
Candidatus Arthromitus	TC	-0.281332	-0.508664	-0.0173277	0.0374597	0.27113
Candidatus Arthromitus	HDL-C	0.0189563	-0.247586	0.282831	0.890741	0.965861
Candidatus Arthromitus	LDL-C	-0.132015	-0.383868	0.13812	0.336665	0.6959
Candidatus Arthromitus	TG/HDL-C ratio	0.226145	-0.0416505	0.463627	0.0968736	0.39683
Candidatus Arthromitus	TC/HDL-C ratio	-0.270888	-0.500235	-0.0060233	0.0454586	0.286066
Candidatus Arthromitus	ApoA	0.013293	-0.252896	0.277611	0.923264	0.976139
Candidatus Arthromitus	ApoB	0.0302472	-0.236951	0.293192	0.826481	0.946671
Candidatus Arthromitus	ApoB/ApoA ratio	0.0360642	-0.231447	0.298505	0.793784	0.934887
Candidatus Arthromitus	Lp(a)	0.411655	0.164301	0.610301	0.0017932	0.0787551
Candidatus Arthromitus	FBG	-0.067172	-0.326648	0.20172	0.626067	0.867839
Bacilli	SBP	0.206139	-0.0625808	0.446991	0.131064	0.445972
Bacilli	DBP	0.378222	0.125519	0.584836	0.00441143	0.114393
Bacilli	RHR	0.164863	-0.105027	0.412135	0.229043	0.58685
Bacilli	Height-Z	-0.130274	-0.382356	0.139857	0.343133	0.699318
Bacilli	BMI-Z	-0.108473	-0.363315	0.161471	0.430515	0.755278
Bacilli	TG	0.439643	0.197366	0.631307	0.000784012	0.0478807
Bacilli	TC	0.11723	-0.15282	0.370989	0.394004	0.73165
Bacilli	HDL-C	0.21291	-0.0555233	0.45264	0.118602	0.425721
Bacilli	LDL-C	-0.0854413	-0.342964	0.184027	0.535106	0.81375
Bacilli	TG/HDL-C ratio	0.341854	0.084193	0.556666	0.0106341	0.150884
Bacilli	TC/HDL-C ratio	-0.0800307	-0.338148	0.189285	0.561359	0.831807
Bacilli	ApoA	0.0702278	-0.198773	0.329388	0.610408	0.857672
Bacilli	ApoB	-0.0294382	-0.292451	0.237716	0.831053	0.946671
Bacilli	ApoB/ApoA ratio	-0.0527304	-0.31364	0.215583	0.702207	0.89282
Bacilli	Lp(a)	0.407802	0.159792	0.607387	0.00199868	0.0812436
Bacilli	FBG	-0.331846	-0.548825	-0.0729728	0.0133205	0.172707
UCG-005	SBP	0.304174	0.04229	0.526949	0.0239584	0.245125
UCG-005	DBP	0.165901	-0.103972	0.41302	0.226085	0.582715
UCG-005	RHR	0.0598121	-0.208798	0.320031	0.664449	0.88028
UCG-005	Height-Z	-0.12362	-0.376568	0.146481	0.368551	0.717133
UCG-005	BMI-Z	0.0647143	-0.204087	0.324441	0.638781	0.872818
UCG-005	TG	0.222205	-0.0457916	0.460364	0.102991	0.408189
UCG-005	TC	0.256027	-0.00994557	0.488166	0.0591985	0.322589
UCG-005	HDL-C	0.166357	-0.103509	0.413409	0.224794	0.581911
UCG-005	LDL-C	-0.056594	-0.31713	0.211884	0.681512	0.890524
UCG-005	TG/HDL-C ratio	0.158722	-0.11126	0.406886	0.247096	0.603822
UCG-005	TC/HDL-C ratio	0.100232	-0.169575	0.356061	0.466552	0.778744
UCG-005	ApoA	-0.0786409	-0.336909	0.190633	0.568199	0.836068
UCG-005	ApoB	-0.177629	-0.422993	0.0920037	0.194486	0.530886
UCG-005	ApoB/ApoA ratio	-0.147148	-0.396949	0.122949	0.283694	0.637781
UCG-005	Lp(a)	0.231229	-0.0362949	0.467827	0.0894031	0.380594
UCG-005	FBG	-0.152494	-0.401546	0.117559	0.266367	0.620149
Lachnoclostridium	SBP	-0.13406	-0.385641	0.136077	0.329168	0.690473
Lachnoclostridium	DBP	-0.107331	-0.362312	0.162596	0.435411	0.756355
Lachnoclostridium	RHR	-0.177626	-0.422991	0.0920065	0.194494	0.530886
Lachnoclostridium	Height-Z	0.044939	-0.223017	0.306581	0.744586	0.911194
Lachnoclostridium	BMI-Z	0.240287	-0.0267134	0.475286	0.0772159	0.355241
Lachnoclostridium	TG	-0.245201	-0.479318	0.0214941	0.0711767	0.344414
Lachnoclostridium	TC	0.194998	-0.0741348	0.437654	0.153678	0.476202
Lachnoclostridium	HDL-C	-0.108025	-0.362921	0.161912	0.432433	0.755278
Lachnoclostridium	LDL-C	0.198337	-0.0706794	0.440458	0.146617	0.46688
Lachnoclostridium	TG/HDL-C ratio	-0.190386	-0.433774	0.0788964	0.163838	0.487945
Lachnoclostridium	TC/HDL-C ratio	0.276871	0.0124911	0.505069	0.040721	0.278022
Lachnoclostridium	ApoA	0.0974051	-0.172346	0.353566	0.479275	0.785278
Lachnoclostridium	ApoB	-0.0907279	-0.347657	0.178875	0.510049	0.801387
Lachnoclostridium	ApoB/ApoA ratio	-0.140547	-0.391256	0.129581	0.306082	0.66237
Lachnoclostridium	Lp(a)	-0.387054	-0.591603	-0.13569	0.00350873	0.104952
Lachnoclostridium	FBG	0.0566811	-0.211801	0.317208	0.681048	0.890524
Monoglobus	SBP	-0.123507	-0.376469	0.146594	0.368995	0.717133
Monoglobus	DBP	-0.225998	-0.463505	0.0418052	0.0970967	0.39683
Monoglobus	RHR	-0.0646114	-0.324349	0.204186	0.639316	0.872818
Monoglobus	Height-Z	0.28885	0.0255076	0.514705	0.032453	0.263152
Monoglobus	BMI-Z	0.00453724	-0.261074	0.26951	0.973773	0.990054
Monoglobus	TG	-0.0925687	-0.349288	0.177077	0.501466	0.795919
Monoglobus	TC	-0.115299	-0.3693	0.154731	0.401894	0.737624
Monoglobus	HDL-C	-0.240678	-0.475607	0.0262983	0.0767207	0.355241
Monoglobus	LDL-C	-0.0852574	-0.342801	0.184206	0.535988	0.814269
Monoglobus	TG/HDL-C ratio	-0.0191409	-0.283001	0.247413	0.889683	0.965861
Monoglobus	TC/HDL-C ratio	0.0994158	-0.170375	0.355341	0.470206	0.778843
Monoglobus	ApoA	0.0639217	-0.204849	0.323729	0.642904	0.872818
Monoglobus	ApoB	0.0756294	-0.193551	0.334221	0.583152	0.846111
Monoglobus	ApoB/ApoA ratio	0.0504349	-0.217776	0.311563	0.714606	0.89282
Monoglobus	Lp(a)	-0.442906	-0.633738	-0.201256	0.00070862	0.0478807
Monoglobus	FBG	0.269069	0.00406167	0.498763	0.046985	0.292006
Clostridium sensu stricto 1	SBP	0.18701	-0.0823735	0.430928	0.171579	0.503032
Clostridium sensu stricto 1	DBP	-0.0219273	-0.285563	0.244794	0.873747	0.963427
Clostridium sensu stricto 1	RHR	-0.285906	-0.512342	-0.0223001	0.0343429	0.263152
Clostridium sensu stricto 1	Height-Z	0.0900892	-0.179498	0.347091	0.513044	0.801387
Clostridium sensu stricto 1	BMI-Z	-0.155765	-0.404353	0.114253	0.256124	0.611509
Clostridium sensu stricto 1	TG	-0.0968315	-0.353059	0.172907	0.48188	0.785278
Clostridium sensu stricto 1	TC	-0.0967226	-0.352963	0.173014	0.482375	0.785278
Clostridium sensu stricto 1	HDL-C	-0.0124609	-0.276843	0.253675	0.928054	0.977039
Clostridium sensu stricto 1	LDL-C	-0.109962	-0.364622	0.160003	0.424176	0.75387
Clostridium sensu stricto 1	TG/HDL-C ratio	-0.0969997	-0.353208	0.172743	0.481115	0.785278
Clostridium sensu stricto 1	TC/HDL-C ratio	-0.0996683	-0.355564	0.170127	0.469073	0.778744
Clostridium sensu stricto 1	ApoA	-0.147623	-0.397358	0.122471	0.282124	0.635202
Clostridium sensu stricto 1	ApoB	-0.0151929	-0.279364	0.251116	0.912336	0.970406
Clostridium sensu stricto 1	ApoB/ApoA ratio	0.0515792	-0.216683	0.312599	0.708416	0.89282
Clostridium sensu stricto 1	Lp(a)	-0.00972951	-0.274319	0.256229	0.943795	0.984188
Clostridium sensu stricto 1	FBG	-0.0652959	-0.324964	0.203527	0.635763	0.872818
Christensenellaceae R-7	SBP	0.184374	-0.085085	0.428702	0.177809	0.513864
Christensenellaceae R-7	DBP	0.0511422	-0.217101	0.312203	0.710778	0.89282
Christensenellaceae R-7	RHR	-0.0634628	-0.323316	0.205291	0.645296	0.87356
Christensenellaceae R-7	Height-Z	-0.332134	-0.549052	-0.0732954	0.0132356	0.172707
Christensenellaceae R-7	BMI-Z	0.286676	0.0231385	0.51296	0.03384	0.263152
Christensenellaceae R-7	TG	0.0537565	-0.214601	0.314567	0.696689	0.89282
Christensenellaceae R-7	TC	-0.011263	-0.275736	0.254796	0.934955	0.979911
Christensenellaceae R-7	HDL-C	-0.00165257	-0.266833	0.26376	0.990446	0.997076
Christensenellaceae R-7	LDL-C	-0.296991	-0.521221	-0.0344049	0.0276724	0.247171
Christensenellaceae R-7	TG/HDL-C ratio	0.0486916	-0.21944	0.309985	0.724072	0.898518
Christensenellaceae R-7	TC/HDL-C ratio	-0.00562797	-0.270521	0.260058	0.967471	0.989913
Christensenellaceae R-7	ApoA	-0.146284	-0.396205	0.123818	0.286558	0.642301
Christensenellaceae R-7	ApoB	-0.168985	-0.415648	0.100833	0.217453	0.565828
Christensenellaceae R-7	ApoB/ApoA ratio	-0.118592	-0.37218	0.151471	0.388496	0.728896
Christensenellaceae R-7	Lp(a)	-0.0311576	-0.294024	0.236091	0.821343	0.946671
Christensenellaceae R-7	FBG	-0.169639	-0.416205	0.100166	0.215651	0.562114
Fusicatenibacter	SBP	0.00478068	-0.260847	0.269736	0.972367	0.990054
Fusicatenibacter	DBP	0.148453	-0.121635	0.398072	0.279396	0.632873
Fusicatenibacter	RHR	-0.316002	-0.536336	-0.055345	0.0187592	0.212925
Fusicatenibacter	Height-Z	0.13314	-0.136996	0.384844	0.332526	0.693333
Fusicatenibacter	BMI-Z	0.0177681	-0.248701	0.281737	0.897551	0.966989
Fusicatenibacter	TG	-0.0637906	-0.323611	0.204975	0.643587	0.872818
Fusicatenibacter	TC	-0.0615221	-0.321571	0.207156	0.65545	0.874709
Fusicatenibacter	HDL-C	0.0594463	-0.209149	0.319702	0.66638	0.880699
Fusicatenibacter	LDL-C	-0.0248912	-0.288285	0.242004	0.85685	0.957431
Fusicatenibacter	TG/HDL-C ratio	-0.0895742	-0.346634	0.18	0.515465	0.804211
Fusicatenibacter	TC/HDL-C ratio	-0.122594	-0.375673	0.1475	0.37257	0.718048
Fusicatenibacter	ApoA	0.21495	-0.0533916	0.454339	0.11503	0.41855
Fusicatenibacter	ApoB	0.0255799	-0.241355	0.288916	0.852932	0.955528
Fusicatenibacter	ApoB/ApoA ratio	-0.0644578	-0.324211	0.204334	0.640115	0.872818
Fusicatenibacter	Lp(a)	-0.223207	-0.461194	0.044739	0.101407	0.405219
Fusicatenibacter	FBG	0.0870322	-0.182478	0.344378	0.527502	0.81121
Oscillospiraceae1	SBP	0.39377	0.14346	0.59673	0.00293573	0.101973
Oscillospiraceae1	DBP	0.284983	0.0212961	0.511601	0.0349537	0.264172
Oscillospiraceae1	RHR	0.1385	-0.131634	0.389486	0.313253	0.670976
Oscillospiraceae1	Height-Z	-0.235005	-0.470941	0.0323067	0.0841517	0.368992
Oscillospiraceae1	BMI-Z	0.0790956	-0.190193	0.337315	0.565957	0.835328
Oscillospiraceae1	TG	0.329261	0.0700861	0.546795	0.0141022	0.178739
Oscillospiraceae1	TC	-0.0250061	-0.28839	0.241896	0.856196	0.957411
Oscillospiraceae1	HDL-C	0.149097	-0.120986	0.398626	0.277293	0.631893
Oscillospiraceae1	LDL-C	-0.432162	-0.62572	-0.188474	0.000984862	0.0569705
Oscillospiraceae1	TG/HDL-C ratio	0.246807	-0.0197858	0.480634	0.0692873	0.344017
Oscillospiraceae1	TC/HDL-C ratio	-0.166173	-0.413252	0.103696	0.225315	0.582257
Oscillospiraceae1	ApoA	-0.192777	-0.435786	0.0764293	0.158511	0.480645
Oscillospiraceae1	ApoB	-0.251059	-0.484112	0.0152538	0.064476	0.333343
Oscillospiraceae1	ApoB/ApoA ratio	-0.174566	-0.420394	0.0951376	0.202419	0.543639
Oscillospiraceae1	Lp(a)	0.277269	0.0129224	0.50539	0.0404206	0.278022
Oscillospiraceae1	FBG	-0.367205	-0.576354	-0.112907	0.00581966	0.123278
Chloroplast	SBP	0.0196333	-0.24695	0.283454	0.886864	0.965379
Chloroplast	DBP	0.191944	-0.077289	0.435086	0.160351	0.482066
Chloroplast	RHR	0.103166	-0.166693	0.358647	0.453538	0.771225
Chloroplast	Height-Z	-0.197695	-0.439919	0.071344	0.147955	0.469461
Chloroplast	BMI-Z	-0.159371	-0.407441	0.110603	0.245144	0.603431
Chloroplast	TG	0.0845011	-0.184942	0.342128	0.539624	0.81814
Chloroplast	TC	-0.0292507	-0.29228	0.237893	0.832114	0.946671
Chloroplast	HDL-C	0.154492	-0.11554	0.403261	0.260078	0.614335
Chloroplast	LDL-C	-0.0355947	-0.298077	0.231892	0.79641	0.936513
Chloroplast	TG/HDL-C ratio	0.0314429	-0.235821	0.294285	0.819734	0.946671
Chloroplast	TC/HDL-C ratio	-0.17684	-0.422323	0.0928118	0.196509	0.533483
Chloroplast	ApoA	-0.0784306	-0.336721	0.190837	0.569238	0.836068
Chloroplast	ApoB	-0.0970857	-0.353283	0.172659	0.480725	0.785278
Chloroplast	ApoB/ApoA ratio	-0.0714727	-0.330503	0.197571	0.604078	0.857367
Chloroplast	Lp(a)	0.328266	0.0689757	0.546012	0.0144135	0.179156
Chloroplast	FBG	-0.299093	-0.522899	-0.036709	0.0265387	0.247171
Actinomyces	SBP	0.0809216	-0.188421	0.338942	0.556995	0.82716
Actinomyces	DBP	0.0642794	-0.204505	0.32405	0.641042	0.872818
Actinomyces	RHR	0.115294	-0.154736	0.369296	0.401914	0.737624
Actinomyces	Height-Z	0.0224435	-0.244308	0.286038	0.8708	0.961588
Actinomyces	BMI-Z	-0.139338	-0.390211	0.130794	0.310305	0.667343
Actinomyces	TG	0.103921	-0.165951	0.359312	0.450222	0.768596
Actinomyces	TC	-0.0268983	-0.290125	0.240112	0.845443	0.951044
Actinomyces	HDL-C	0.0998295	-0.169969	0.355706	0.468351	0.778744
Actinomyces	LDL-C	0.0502433	-0.217959	0.31139	0.715645	0.89282
Actinomyces	TG/HDL-C ratio	0.0818447	-0.187524	0.339765	0.55249	0.825909
Actinomyces	TC/HDL-C ratio	-0.110959	-0.365497	0.159019	0.419961	0.752826
Actinomyces	ApoA	-0.1406	-0.391301	0.129529	0.305901	0.66237
Actinomyces	ApoB	0.204852	-0.0639187	0.445915	0.133539	0.45035
Actinomyces	ApoB/ApoA ratio	0.276973	0.0126015	0.505151	0.0406439	0.278022
Actinomyces	Lp(a)	0.216167	-0.0521188	0.455351	0.112938	0.41855
Actinomyces	FBG	0.154561	-0.115471	0.40332	0.259864	0.614335
Ruminococcus gauvreauii	SBP	0.135169	-0.134968	0.386603	0.325144	0.685498
Ruminococcus gauvreauii	DBP	0.305652	0.0439158	0.528124	0.023249	0.242823
Ruminococcus gauvreauii	RHR	0.0536367	-0.214716	0.314459	0.697333	0.89282
Ruminococcus gauvreauii	Height-Z	0.0903378	-0.179255	0.347311	0.511877	0.801387
Ruminococcus gauvreauii	BMI-Z	-0.0507172	-0.311819	0.217507	0.713077	0.89282
Ruminococcus gauvreauii	TG	-0.0436607	-0.30542	0.224234	0.751615	0.913847
Ruminococcus gauvreauii	TC	0.0237238	-0.243103	0.287213	0.863498	0.959741
Ruminococcus gauvreauii	HDL-C	0.00661292	-0.259139	0.271434	0.961783	0.987386
Ruminococcus gauvreauii	LDL-C	-0.034986	-0.297522	0.232469	0.799819	0.938322
Ruminococcus gauvreauii	TG/HDL-C ratio	-0.0645667	-0.324309	0.204229	0.639549	0.872818
Ruminococcus gauvreauii	TC/HDL-C ratio	-0.00666759	-0.271485	0.259088	0.961467	0.987386
Ruminococcus gauvreauii	ApoA	0.0795639	-0.189738	0.337732	0.563652	0.834383
Ruminococcus gauvreauii	ApoB	-0.115078	-0.369106	0.15495	0.402805	0.737624
Ruminococcus gauvreauii	ApoB/ApoA ratio	-0.151686	-0.400852	0.118375	0.268941	0.622288
Ruminococcus gauvreauii	Lp(a)	0.256985	-0.00892031	0.488947	0.0582221	0.319584
Ruminococcus gauvreauii	FBG	-0.00928294	-0.273906	0.256646	0.946371	0.98422
Brevundimonas	SBP	-0.319057	-0.538751	-0.0587306	0.0175843	0.203532
Brevundimonas	DBP	-0.424396	-0.619898	-0.179285	0.00124121	0.0643716
Brevundimonas	RHR	0.0518881	-0.216388	0.312878	0.706748	0.89282
Brevundimonas	Height-Z	0.351226	0.0947585	0.563973	0.00855658	0.144597
Brevundimonas	BMI-Z	0.054914	-0.213493	0.315613	0.690483	0.891405
Brevundimonas	TG	-0.497957	-0.674189	-0.268074	0.000109535	0.0164741
Brevundimonas	TC	0.0531602	-0.215172	0.314029	0.699894	0.89282
Brevundimonas	HDL-C	-0.215588	-0.454869	0.0527249	0.11393	0.41855
Brevundimonas	LDL-C	0.357527	0.101895	0.568867	0.00736668	0.137171
Brevundimonas	TG/HDL-C ratio	-0.383089	-0.588569	-0.131118	0.00389149	0.106415
Brevundimonas	TC/HDL-C ratio	0.254327	-0.0117639	0.48678	0.0609639	0.326298
Brevundimonas	ApoA	0.00149595	-0.263906	0.266687	0.991352	0.99732
Brevundimonas	ApoB	0.165837	-0.104037	0.412965	0.226267	0.582715
Brevundimonas	ApoB/ApoA ratio	0.167797	-0.102043	0.414636	0.22075	0.572428
Brevundimonas	Lp(a)	-0.607313	-0.751525	-0.407704	8.82299e-07	0.000663264
Brevundimonas	FBG	0.418471	0.172303	0.615442	0.00147544	0.0715827
Helicobacter	SBP	0.103023	-0.166834	0.358521	0.454168	0.771225
Helicobacter	DBP	0.217518	-0.0507048	0.456474	0.110651	0.418139
Helicobacter	RHR	0.0272105	-0.239818	0.290411	0.843671	0.950975
Helicobacter	Height-Z	-0.195919	-0.438428	0.0731824	0.151706	0.474356
Helicobacter	BMI-Z	-0.203967	-0.445175	0.0648389	0.135263	0.453085
Helicobacter	TG	0.297716	0.0351993	0.5218	0.0272769	0.247171
Helicobacter	TC	-0.219243	-0.457906	0.0488985	0.107783	0.413754
Helicobacter	HDL-C	0.0675833	-0.201324	0.327017	0.62395	0.866501
Helicobacter	LDL-C	-0.201838	-0.443393	0.0670493	0.139475	0.455247
Helicobacter	TG/HDL-C ratio	0.258633	-0.0071554	0.490289	0.056573	0.313044
Helicobacter	TC/HDL-C ratio	-0.26156	-0.49267	0.00401568	0.0537365	0.310845
Helicobacter	ApoA	-0.011801	-0.276233	0.254292	0.931855	0.978025
Helicobacter	ApoB	-0.0894431	-0.346518	0.180128	0.516083	0.80434
Helicobacter	ApoB/ApoA ratio	-0.0760089	-0.33456	0.193184	0.581258	0.845466
Helicobacter	Lp(a)	0.439155	0.196785	0.630943	0.00079589	0.0478807
Helicobacter	FBG	-0.25761	-0.489456	0.008251	0.0575921	0.317284
Eubacterium eligens	SBP	-0.0705405	-0.329668	0.198471	0.608816	0.857672
Eubacterium eligens	DBP	-0.201924	-0.443465	0.06696	0.139303	0.455247
Eubacterium eligens	RHR	-0.1077	-0.362635	0.162233	0.433829	0.755278
Eubacterium eligens	Height-Z	0.0172287	-0.249208	0.28124	0.900646	0.968054
Eubacterium eligens	BMI-Z	0.250549	-0.0157986	0.483695	0.0650391	0.333853
Eubacterium eligens	TG	-0.0648393	-0.324554	0.203966	0.638132	0.872818
Eubacterium eligens	TC	0.207952	-0.0606939	0.448505	0.127634	0.439273
Eubacterium eligens	HDL-C	-0.16149	-0.409254	0.108454	0.238843	0.596649
Eubacterium eligens	LDL-C	0.260225	-0.00544834	0.491585	0.0550156	0.311355
Eubacterium eligens	TG/HDL-C ratio	-0.00684696	-0.271651	0.258921	0.960431	0.987386
Eubacterium eligens	TC/HDL-C ratio	0.342971	0.085449	0.557538	0.0103656	0.150884
Eubacterium eligens	ApoA	0.0161737	-0.250197	0.280268	0.906701	0.968522
Eubacterium eligens	ApoB	-0.175923	-0.421546	0.0937496	0.198876	0.537001
Eubacterium eligens	ApoB/ApoA ratio	-0.187038	-0.430951	0.0823454	0.171515	0.503032
Eubacterium eligens	Lp(a)	-0.392264	-0.595581	-0.141715	0.00305646	0.101973
Eubacterium eligens	FBG	0.150934	-0.119134	0.400206	0.271349	0.62402
Subdoligranulum	SBP	-0.125181	-0.377927	0.144929	0.362489	0.713591
Subdoligranulum	DBP	-0.27442	-0.503091	-0.00983903	0.04261	0.278022
Subdoligranulum	RHR	-0.0714665	-0.330498	0.197577	0.604109	0.857367
Subdoligranulum	Height-Z	0.0498811	-0.218305	0.311062	0.717608	0.893563
Subdoligranulum	BMI-Z	0.124778	-0.14533	0.377576	0.36405	0.71386
Subdoligranulum	TG	-0.17204	-0.418247	0.0977173	0.209129	0.552776
Subdoligranulum	TC	0.250673	-0.0156659	0.483796	0.0649016	0.333853
Subdoligranulum	HDL-C	-0.058876	-0.319188	0.209697	0.669395	0.881585
Subdoligranulum	LDL-C	0.343489	0.0860318	0.557943	0.0102431	0.150884
Subdoligranulum	TG/HDL-C ratio	-0.122285	-0.375403	0.147807	0.373786	0.718048
Subdoligranulum	TC/HDL-C ratio	0.296807	0.0342026	0.521073	0.0277739	0.247171
Subdoligranulum	ApoA	0.0543393	-0.214044	0.315094	0.693562	0.892539
Subdoligranulum	ApoB	0.147848	-0.122244	0.397551	0.281384	0.634972
Subdoligranulum	ApoB/ApoA ratio	0.127772	-0.142351	0.380182	0.35256	0.706251
Subdoligranulum	Lp(a)	-0.368079	-0.577029	-0.113905	0.00569497	0.122361
Subdoligranulum	FBG	0.299602	0.0372671	0.523305	0.0262703	0.247171
CAG-352	SBP	-0.0564174	-0.31697	0.212054	0.682453	0.89098
CAG-352	DBP	-0.359464	-0.570368	-0.104094	0.0070311	0.133858
CAG-352	RHR	0.00996251	-0.256011	0.274534	0.942452	0.983655
CAG-352	Height-Z	-0.175618	-0.421287	0.094062	0.199669	0.538177
CAG-352	BMI-Z	-0.0208711	-0.284592	0.245787	0.879782	0.963598
CAG-352	TG	-0.0762725	-0.334795	0.192929	0.579944	0.845189
CAG-352	TC	0.130851	-0.139281	0.382858	0.34098	0.698352
CAG-352	HDL-C	-0.0960552	-0.352373	0.173668	0.485416	0.78609
CAG-352	LDL-C	0.12039	-0.149688	0.37375	0.381293	0.723158
CAG-352	TG/HDL-C ratio	-0.0375888	-0.299895	0.230002	0.785269	0.934371
CAG-352	TC/HDL-C ratio	0.210759	-0.0577687	0.450847	0.122459	0.429878
CAG-352	ApoA	0.0242742	-0.242585	0.287719	0.860362	0.958277
CAG-352	ApoB	0.0431328	-0.224736	0.304941	0.754524	0.915533
CAG-352	ApoB/ApoA ratio	0.0396616	-0.228035	0.301783	0.773733	0.925035
CAG-352	Lp(a)	-0.232943	-0.469241	0.0344856	0.0869884	0.377033
CAG-352	FBG	-0.027784	-0.290937	0.239277	0.840419	0.949924
Parasutterella	SBP	-0.403558	-0.604171	-0.154839	0.00224903	0.0867316
Parasutterella	DBP	-0.34336	-0.557842	-0.0858862	0.0102736	0.150884
Parasutterella	RHR	-0.0264556	-0.289719	0.24053	0.847956	0.953158
Parasutterella	Height-Z	0.0959099	-0.17381	0.352244	0.48608	0.78609
Parasutterella	BMI-Z	0.18876	-0.0805717	0.432404	0.167533	0.496681
Parasutterella	TG	-0.0914935	-0.348336	0.178127	0.50647	0.79846
Parasutterella	TC	0.165294	-0.104589	0.412503	0.227811	0.584689
Parasutterella	HDL-C	-0.148669	-0.398258	0.121417	0.278691	0.632873
Parasutterella	LDL-C	0.266047	0.00080658	0.496313	0.0496138	0.300884
Parasutterella	TG/HDL-C ratio	-0.0285141	-0.291605	0.238588	0.836283	0.948544
Parasutterella	TC/HDL-C ratio	0.293592	0.0306849	0.518503	0.0295914	0.254317
Parasutterella	ApoA	0.0885808	-0.180969	0.345753	0.520153	0.807337
Parasutterella	ApoB	0.0849434	-0.184512	0.342522	0.537496	0.815735
Parasutterella	ApoB/ApoA ratio	0.0467657	-0.221277	0.308239	0.734577	0.905727
Parasutterella	Lp(a)	-0.397389	-0.599485	-0.147659	0.00266279	0.100121
Parasutterella	FBG	0.214899	-0.0534456	0.454295	0.115119	0.41855
Roseburia	SBP	-0.0373203	-0.299651	0.230257	0.786767	0.934887
Roseburia	DBP	-0.0192827	-0.283131	0.24728	0.888871	0.965861
Roseburia	RHR	-0.0332318	-0.29592	0.23413	0.809664	0.942519
Roseburia	Height-Z	0.0900726	-0.179514	0.347076	0.513122	0.801387
Roseburia	BMI-Z	0.00354151	-0.262002	0.268586	0.979527	0.991976
Roseburia	TG	-0.264069	-0.494709	0.00132026	0.0513979	0.307978
Roseburia	TC	0.334024	0.0754098	0.550536	0.0126907	0.167428
Roseburia	HDL-C	0.0227059	-0.244061	0.286279	0.869302	0.960639
Roseburia	LDL-C	0.292042	0.0289905	0.517262	0.0305029	0.257598
Roseburia	TG/HDL-C ratio	-0.250195	-0.483406	0.0161758	0.0654314	0.334724
Roseburia	TC/HDL-C ratio	0.289005	0.0256762	0.514829	0.0323561	0.263152
Roseburia	ApoA	0.236069	-0.0311808	0.471817	0.0827159	0.366452
Roseburia	ApoB	-0.0335192	-0.296183	0.233858	0.808049	0.942097
Roseburia	ApoB/ApoA ratio	-0.133491	-0.385148	0.136645	0.331242	0.693333
Roseburia	Lp(a)	-0.253446	-0.486061	0.0127052	0.0618951	0.328941
Roseburia	FBG	0.062573	-0.206146	0.322516	0.649944	0.873561
Marinobacter	SBP	0.121912	-0.148178	0.375078	0.375257	0.718048
Marinobacter	DBP	0.212267	-0.0561951	0.452104	0.119746	0.428447
Marinobacter	RHR	-0.0294374	-0.292451	0.237716	0.831058	0.946671
Marinobacter	Height-Z	-0.0182784	-0.282207	0.248222	0.894626	0.966185
Marinobacter	BMI-Z	0.051845	-0.216429	0.312839	0.706981	0.89282
Marinobacter	TG	0.120837	-0.149244	0.37414	0.379512	0.721601
Marinobacter	TC	0.0889477	-0.180611	0.346078	0.518419	0.80631
Marinobacter	HDL-C	-0.0369712	-0.299332	0.230588	0.788715	0.934887
Marinobacter	LDL-C	-0.0864681	-0.343877	0.183028	0.530192	0.812108
Marinobacter	TG/HDL-C ratio	0.130145	-0.139986	0.382244	0.343615	0.699318
Marinobacter	TC/HDL-C ratio	0.124397	-0.145709	0.377244	0.365526	0.715823
Marinobacter	ApoA	-0.145681	-0.395685	0.124425	0.288573	0.643894
Marinobacter	ApoB	-0.211882	-0.451784	0.0565965	0.120433	0.428447
Marinobacter	ApoB/ApoA ratio	-0.170223	-0.416702	0.0995703	0.21405	0.559732
Marinobacter	Lp(a)	0.213842	-0.0545503	0.453416	0.11696	0.421843
Marinobacter	FBG	-0.177661	-0.42302	0.0919707	0.194404	0.530886
Dialister	SBP	-0.376018	-0.583143	-0.12299	0.00466632	0.11647
Dialister	DBP	-0.387574	-0.592	-0.13629	0.00346109	0.104952
Dialister	RHR	-0.0347223	-0.297281	0.232719	0.801297	0.939322
Dialister	Height-Z	0.0071821	-0.258608	0.271961	0.958496	0.987386
Dialister	BMI-Z	0.0719057	-0.197152	0.330891	0.601883	0.857228
Dialister	TG	-0.126592	-0.379156	0.143525	0.357059	0.71064
Dialister	TC	-0.10151	-0.357188	0.16832	0.460858	0.778744
Dialister	HDL-C	-0.376084	-0.583193	-0.123065	0.00465855	0.11647
Dialister	LDL-C	0.0724824	-0.196595	0.331407	0.598965	0.857228
Dialister	TG/HDL-C ratio	-0.0081446	-0.272852	0.257709	0.95294	0.987067
Dialister	TC/HDL-C ratio	0.228893	-0.038758	0.465898	0.0927783	0.387607
Dialister	ApoA	-0.192928	-0.435913	0.0762735	0.158179	0.480645
Dialister	ApoB	0.0721098	-0.196955	0.331073	0.60085	0.857228
Dialister	ApoB/ApoA ratio	0.146522	-0.123579	0.39641	0.285767	0.641483
Dialister	Lp(a)	-0.223101	-0.461106	0.0448505	0.101574	0.405219
Dialister	FBG	0.158518	-0.111467	0.406711	0.247712	0.603822
Eubacterium nodatum	SBP	-0.286297	-0.512656	-0.0227261	0.0340866	0.263152
Eubacterium nodatum	DBP	-0.528514	-0.696195	-0.306141	3.35971e-05	0.0072192
Eubacterium nodatum	RHR	0.0368054	-0.230745	0.299181	0.789641	0.934887
Eubacterium nodatum	Height-Z	-0.0858381	-0.343317	0.183641	0.533204	0.812278
Eubacterium nodatum	BMI-Z	0.214485	-0.0538776	0.453952	0.115836	0.418793
Eubacterium nodatum	TG	-0.39162	-0.59509	-0.140969	0.0031094	0.101973
Eubacterium nodatum	TC	0.00677422	-0.258988	0.271583	0.960851	0.987386
Eubacterium nodatum	HDL-C	-0.113716	-0.367914	0.156296	0.40843	0.74278
Eubacterium nodatum	LDL-C	0.0126071	-0.253538	0.276978	0.927212	0.977039
Eubacterium nodatum	TG/HDL-C ratio	-0.320254	-0.539697	-0.0600592	0.0171412	0.203532
Eubacterium nodatum	TC/HDL-C ratio	0.101261	-0.168565	0.356968	0.461964	0.778744
Eubacterium nodatum	ApoA	-0.181062	-0.425901	0.088486	0.185865	0.526442
Eubacterium nodatum	ApoB	0.0403866	-0.227346	0.302443	0.769709	0.92316
Eubacterium nodatum	ApoB/ApoA ratio	0.109286	-0.16067	0.364028	0.42705	0.75387
Eubacterium nodatum	Lp(a)	-0.316236	-0.536521	-0.055604	0.0186669	0.212925
Eubacterium nodatum	FBG	0.174033	-0.0956817	0.419941	0.20382	0.546172
Yersiniaceae	SBP	-0.346313	-0.560147	-0.0892127	0.00959685	0.150884
Yersiniaceae	DBP	-0.179675	-0.424727	0.0899076	0.189314	0.528168
Yersiniaceae	RHR	0.178791	-0.090814	0.423977	0.191538	0.528574
Yersiniaceae	Height-Z	0.161872	-0.108066	0.40958	0.237718	0.596649
Yersiniaceae	BMI-Z	-0.0731076	-0.331966	0.195991	0.595808	0.857228
Yersiniaceae	TG	0.198979	-0.0700139	0.440997	0.145287	0.463931
Yersiniaceae	TC	-0.274468	-0.50313	-0.00989139	0.042572	0.278022
Yersiniaceae	HDL-C	-0.247699	-0.481364	0.0188361	0.068255	0.342185
Yersiniaceae	LDL-C	0.000437352	-0.264891	0.265704	0.997472	0.998793
Yersiniaceae	TG/HDL-C ratio	0.26679	0.0016063	0.496916	0.0489567	0.299312
Yersiniaceae	TC/HDL-C ratio	-0.0327576	-0.295487	0.234578	0.81233	0.944162
Yersiniaceae	ApoA	-0.11039	-0.364998	0.159581	0.422364	0.752859
Yersiniaceae	ApoB	0.28832	0.0249295	0.51428	0.0327868	0.263152
Yersiniaceae	ApoB/ApoA ratio	0.353588	0.0974306	0.565809	0.00809229	0.142328
Yersiniaceae	Lp(a)	0.0665251	-0.202343	0.326068	0.629403	0.87166
Yersiniaceae	FBG	0.206796	-0.061897	0.44754	0.129812	0.442716
Eubacterium ventriosum	SBP	0.151408	-0.118656	0.400613	0.26983	0.623216
Eubacterium ventriosum	DBP	0.127675	-0.142447	0.380098	0.352927	0.706251
Eubacterium ventriosum	RHR	0.0429282	-0.224931	0.304755	0.755652	0.915533
Eubacterium ventriosum	Height-Z	0.154455	-0.115578	0.403229	0.260194	0.614335
Eubacterium ventriosum	BMI-Z	0.114077	-0.155939	0.36823	0.406935	0.741854
Eubacterium ventriosum	TG	0.080411	-0.188916	0.338487	0.559494	0.829861
Eubacterium ventriosum	TC	-0.0963693	-0.35265	0.17336	0.483984	0.78609
Eubacterium ventriosum	HDL-C	-0.219208	-0.457878	0.0489346	0.10784	0.413754
Eubacterium ventriosum	LDL-C	-0.127875	-0.380271	0.142248	0.35217	0.706251
Eubacterium ventriosum	TG/HDL-C ratio	0.129384	-0.140744	0.381583	0.346468	0.701329
Eubacterium ventriosum	TC/HDL-C ratio	0.117773	-0.152282	0.371464	0.391804	0.73165
Eubacterium ventriosum	ApoA	-0.0750008	-0.333659	0.19416	0.586295	0.849507
Eubacterium ventriosum	ApoB	-0.283914	-0.510741	-0.0201333	0.0356726	0.266072
Eubacterium ventriosum	ApoB/ApoA ratio	-0.266291	-0.496511	-0.0010691	0.0493973	0.300783
Eubacterium ventriosum	Lp(a)	0.000143108	-0.265164	0.26543	0.999173	0.999173
Eubacterium ventriosum	FBG	0.0296116	-0.237552	0.29261	0.830073	0.946671
Acinetobacter	SBP	0.0424685	-0.225368	0.304337	0.758189	0.917342
Acinetobacter	DBP	0.294963	0.0321847	0.5196	0.0288043	0.253118
Acinetobacter	RHR	-0.0701131	-0.329285	0.198883	0.610993	0.857672
Acinetobacter	Height-Z	0.0448022	-0.223147	0.306457	0.745338	0.911372
Acinetobacter	BMI-Z	-0.182917	-0.42747	0.0865822	0.181322	0.518456
Acinetobacter	TG	0.409886	0.16223	0.608963	0.00188509	0.0787551
Acinetobacter	TC	-0.158609	-0.406789	0.111375	0.247438	0.603822
Acinetobacter	HDL-C	0.0195558	-0.247023	0.283383	0.887307	0.965379
Acinetobacter	LDL-C	-0.133254	-0.384943	0.136882	0.332109	0.693333
Acinetobacter	TG/HDL-C ratio	0.368775	0.1147	0.577566	0.00559746	0.122361
Acinetobacter	TC/HDL-C ratio	-0.162524	-0.410137	0.107404	0.235809	0.595316
Acinetobacter	ApoA	0.0939683	-0.175709	0.350527	0.49499	0.79223
Acinetobacter	ApoB	0.0989385	-0.170843	0.35492	0.47235	0.780676
Acinetobacter	ApoB/ApoA ratio	0.0616693	-0.207015	0.321703	0.654678	0.874454
Acinetobacter	Lp(a)	0.425356	0.180418	0.620619	0.00120659	0.0643716
Acinetobacter	FBG	-0.0900758	-0.347079	0.179511	0.513107	0.801387
Anaerostipes	SBP	-0.0534774	-0.314315	0.214868	0.698189	0.89282
Anaerostipes	DBP	0.127954	-0.142169	0.38034	0.351868	0.706251
Anaerostipes	RHR	-0.242266	-0.476911	0.0246134	0.074737	0.350587
Anaerostipes	Height-Z	0.174704	-0.0949959	0.420511	0.202055	0.543633
Anaerostipes	BMI-Z	-0.117337	-0.371082	0.152714	0.393572	0.73165
Anaerostipes	TG	0.106699	-0.163219	0.361756	0.438138	0.75917
Anaerostipes	TC	-0.324269	-0.542865	-0.0645228	0.0157237	0.189187
Anaerostipes	HDL-C	-0.129725	-0.38188	0.140404	0.345187	0.699997
Anaerostipes	LDL-C	-0.282787	-0.509835	-0.0189088	0.0364434	0.266072
Anaerostipes	TG/HDL-C ratio	0.115331	-0.154699	0.369328	0.401763	0.737624
Anaerostipes	TC/HDL-C ratio	-0.197323	-0.439607	0.0717292	0.148735	0.470941
Anaerostipes	ApoA	0.0720224	-0.19704	0.330995	0.601292	0.857228
Anaerostipes	ApoB	-0.0553144	-0.315975	0.21311	0.688341	0.891405
Anaerostipes	ApoB/ApoA ratio	-0.087108	-0.344445	0.182404	0.527141	0.81121
Anaerostipes	Lp(a)	-0.0458543	-0.307412	0.222145	0.739566	0.908006
Anaerostipes	FBG	0.068592	-0.200351	0.327922	0.61877	0.862493
Enterobacteriaceae	SBP	-0.0301652	-0.293117	0.237029	0.826944	0.946671
Enterobacteriaceae	DBP	0.179361	-0.0902297	0.424461	0.190102	0.528168
Enterobacteriaceae	RHR	0.0200125	-0.246594	0.283803	0.884694	0.965379
Enterobacteriaceae	Height-Z	-0.0929888	-0.34966	0.176667	0.499518	0.795919
Enterobacteriaceae	BMI-Z	-0.297097	-0.521305	-0.0345203	0.0276146	0.247171
Enterobacteriaceae	TG	0.204468	-0.064318	0.445594	0.134285	0.450814
Enterobacteriaceae	TC	-0.23505	-0.470978	0.0322592	0.0840907	0.368992
Enterobacteriaceae	HDL-C	0.0874357	-0.182085	0.344736	0.525582	0.811003
Enterobacteriaceae	LDL-C	-0.260031	-0.491427	0.00565664	0.0552037	0.311355
Enterobacteriaceae	TG/HDL-C ratio	0.150477	-0.119595	0.399813	0.27282	0.62549
Enterobacteriaceae	TC/HDL-C ratio	-0.312726	-0.533741	-0.0517195	0.0200931	0.225523
Enterobacteriaceae	ApoA	0.0841823	-0.185252	0.341845	0.541161	0.819643
Enterobacteriaceae	ApoB	-0.240085	-0.47512	0.0269278	0.0774728	0.355241
Enterobacteriaceae	ApoB/ApoA ratio	-0.284236	-0.511	-0.0204834	0.0354548	0.266072
Enterobacteriaceae	Lp(a)	0.298833	0.0364233	0.522691	0.0266771	0.247171
Enterobacteriaceae	FBG	-0.152618	-0.401652	0.117434	0.265976	0.620149
Ruminococcaceae2	SBP	0.224842	-0.0430219	0.462548	0.098866	0.400794
Ruminococcaceae2	DBP	0.090442	-0.179154	0.347404	0.511388	0.801387
Ruminococcaceae2	RHR	-0.188517	-0.432198	0.0808226	0.168092	0.496681
Ruminococcaceae2	Height-Z	0.154992	-0.115035	0.40369	0.258521	0.614242
Ruminococcaceae2	BMI-Z	0.285145	0.0214719	0.511731	0.034846	0.264172
Ruminococcaceae2	TG	-0.1498	-0.399231	0.120277	0.275008	0.627832
Ruminococcaceae2	TC	0.238225	-0.0288983	0.473591	0.0798669	0.364
Ruminococcaceae2	HDL-C	-0.0281013	-0.291227	0.238978	0.838621	0.949763
Ruminococcaceae2	LDL-C	0.123491	-0.146609	0.376455	0.369057	0.717133
Ruminococcaceae2	TG/HDL-C ratio	-0.136553	-0.387801	0.133583	0.320169	0.678337
Ruminococcaceae2	TC/HDL-C ratio	0.229909	-0.0376873	0.466738	0.0912985	0.383561
Ruminococcaceae2	ApoA	-0.114996	-0.369034	0.155031	0.403143	0.737624
Ruminococcaceae2	ApoB	-0.193079	-0.436041	0.0761167	0.157845	0.480645
Ruminococcaceae2	ApoB/ApoA ratio	-0.170151	-0.416641	0.0996442	0.214248	0.559732
Ruminococcaceae2	Lp(a)	-0.178842	-0.424021	0.0907619	0.191409	0.528574
Ruminococcaceae2	FBG	0.0210071	-0.245659	0.284718	0.879004	0.963598
Tyzzerella	SBP	-0.0696365	-0.328858	0.199343	0.613425	0.858225
Tyzzerella	DBP	-0.00401698	-0.269027	0.261559	0.97678	0.991317
Tyzzerella	RHR	-0.10823	-0.363101	0.16171	0.431555	0.755278
Tyzzerella	Height-Z	0.0406444	-0.227102	0.302678	0.76828	0.922658
Tyzzerella	BMI-Z	-0.0985657	-0.354591	0.171208	0.474029	0.781732
Tyzzerella	TG	-0.0509344	-0.312015	0.217299	0.711902	0.89282
Tyzzerella	TC	-0.060266	-0.32044	0.208363	0.662056	0.878845
Tyzzerella	HDL-C	0.0661998	-0.202657	0.325775	0.631084	0.872381
Tyzzerella	LDL-C	0.0162589	-0.250117	0.280347	0.906212	0.968522
Tyzzerella	TG/HDL-C ratio	-0.0739529	-0.332722	0.195173	0.591552	0.853834
Tyzzerella	TC/HDL-C ratio	-0.115269	-0.369274	0.15476	0.402017	0.737624
Tyzzerella	ApoA	0.194447	-0.0747041	0.437191	0.154866	0.476202
Tyzzerella	ApoB	0.107989	-0.161948	0.362889	0.432589	0.755278
Tyzzerella	ApoB/ApoA ratio	0.0399007	-0.227808	0.302001	0.772405	0.924183
Tyzzerella	Lp(a)	-0.230294	-0.467055	0.0372813	0.0907425	0.383362
Tyzzerella	FBG	0.103541	-0.166325	0.358977	0.451891	0.770571
Saccharimonadaceae	SBP	-0.183529	-0.427987	0.0859537	0.179841	0.516653
Saccharimonadaceae	DBP	-0.196432	-0.438859	0.072651	0.150614	0.472909
Saccharimonadaceae	RHR	0.163361	-0.106554	0.410852	0.233372	0.591899
Saccharimonadaceae	Height-Z	-0.00532749	-0.270243	0.260338	0.969207	0.990054
Saccharimonadaceae	BMI-Z	0.0872145	-0.182301	0.34454	0.526634	0.81121
Saccharimonadaceae	TG	-0.283012	-0.510016	-0.0191529	0.0362886	0.266072
Saccharimonadaceae	TC	-0.083209	-0.340979	0.186199	0.545864	0.82257
Saccharimonadaceae	HDL-C	-0.0531917	-0.314057	0.215141	0.699724	0.89282
Saccharimonadaceae	LDL-C	0.0527413	-0.215572	0.31365	0.702148	0.89282
Saccharimonadaceae	TG/HDL-C ratio	-0.244451	-0.478703	0.022292	0.0720737	0.345219
Saccharimonadaceae	TC/HDL-C ratio	-0.0312209	-0.294082	0.236031	0.820986	0.946671
Saccharimonadaceae	ApoA	-0.219807	-0.458374	0.0483074	0.106858	0.413754
Saccharimonadaceae	ApoB	0.125644	-0.144469	0.37833	0.360703	0.711939
Saccharimonadaceae	ApoB/ApoA ratio	0.214684	-0.0536697	0.454117	0.115491	0.41855
Saccharimonadaceae	Lp(a)	-0.0063739	-0.271212	0.259362	0.963163	0.987455
Saccharimonadaceae	FBG	0.286268	0.0226941	0.512633	0.0341058	0.263152
Gemella	SBP	-0.10111	-0.356836	0.168712	0.462634	0.778744
Gemella	DBP	-0.0556368	-0.316266	0.212801	0.686618	0.891405
Gemella	RHR	0.0241626	-0.24269	0.287616	0.860998	0.958277
Gemella	Height-Z	0.15759	-0.112406	0.405917	0.250525	0.604459
Gemella	BMI-Z	-0.0943911	-0.350901	0.175296	0.493043	0.791394
Gemella	TG	-0.273866	-0.502643	-0.00924044	0.0430465	0.278022
Gemella	TC	0.27604	0.0115921	0.504399	0.0413531	0.278022
Gemella	HDL-C	-0.00270222	-0.267807	0.262783	0.984378	0.992296
Gemella	LDL-C	0.448719	0.208207	0.638059	0.000590325	0.0464878
Gemella	TG/HDL-C ratio	-0.243675	-0.478067	0.0231166	0.0730106	0.348509
Gemella	TC/HDL-C ratio	0.260185	-0.00549095	0.491552	0.055054	0.311355
Gemella	ApoA	-0.00253357	-0.267651	0.26294	0.985353	0.992613
Gemella	ApoB	0.279437	0.0152715	0.507138	0.0388178	0.275387
Gemella	ApoB/ApoA ratio	0.283142	0.0192942	0.510121	0.0361992	0.266072
Gemella	Lp(a)	-0.086373	-0.343792	0.18312	0.530646	0.812108
Gemella	FBG	0.298529	0.0360904	0.522449	0.026839	0.247171
Butyricicoccus	SBP	-0.102942	-0.35845	0.166914	0.454525	0.771225
Butyricicoccus	DBP	-0.00704094	-0.27183	0.25874	0.959311	0.987386
Butyricicoccus	RHR	-0.081743	-0.339674	0.187623	0.552986	0.825909
Butyricicoccus	Height-Z	0.0738248	-0.195297	0.332608	0.592196	0.853944
Butyricicoccus	BMI-Z	-0.180397	-0.425338	0.0891673	0.187512	0.527401
Butyricicoccus	TG	-0.00918806	-0.273818	0.256735	0.946919	0.98422
Butyricicoccus	TC	-0.0709167	-0.330005	0.198108	0.606902	0.857367
Butyricicoccus	HDL-C	0.0353094	-0.232163	0.297817	0.798008	0.93735
Butyricicoccus	LDL-C	-0.0551628	-0.315838	0.213255	0.689152	0.891405
Butyricicoccus	TG/HDL-C ratio	-0.0367873	-0.299165	0.230762	0.789742	0.934887
Butyricicoccus	TC/HDL-C ratio	-0.100666	-0.356444	0.169148	0.464612	0.778744
Butyricicoccus	ApoA	0.187268	-0.0821085	0.431145	0.170979	0.503032
Butyricicoccus	ApoB	-0.120968	-0.374254	0.149115	0.378993	0.721527
Butyricicoccus	ApoB/ApoA ratio	-0.207745	-0.448333	0.0609088	0.128021	0.439598
Butyricicoccus	Lp(a)	-0.123285	-0.376275	0.146814	0.369863	0.717773
Butyricicoccus	FBG	-0.0559828	-0.316578	0.21247	0.684771	0.891405
Staphylococcus	SBP	0.13077	-0.139362	0.382787	0.341282	0.698352
Staphylococcus	DBP	0.0100441	-0.255935	0.27461	0.941981	0.983655
Staphylococcus	RHR	0.0831036	-0.186301	0.340885	0.546375	0.82257
Staphylococcus	Height-Z	-0.137398	-0.388532	0.132738	0.317157	0.674671
Staphylococcus	BMI-Z	0.0045247	-0.261086	0.269498	0.973846	0.990054
Staphylococcus	TG	0.194318	-0.0748375	0.437082	0.155146	0.476202
Staphylococcus	TC	-0.122392	-0.375497	0.147701	0.373365	0.718048
Staphylococcus	HDL-C	0.0927458	-0.176904	0.349445	0.500644	0.795919
Staphylococcus	LDL-C	-0.301289	-0.52465	-0.0391182	0.0253966	0.247171
Staphylococcus	TG/HDL-C ratio	0.152137	-0.11792	0.401239	0.267503	0.620495
Staphylococcus	TC/HDL-C ratio	-0.204859	-0.445921	0.0639113	0.133525	0.45035
Staphylococcus	ApoA	-0.202778	-0.44418	0.0660737	0.137604	0.455247
Staphylococcus	ApoB	0.0245913	-0.242287	0.288009	0.858557	0.957915
Staphylococcus	ApoB/ApoA ratio	0.109775	-0.160187	0.364458	0.424969	0.75387
Staphylococcus	Lp(a)	0.354795	0.0987967	0.566746	0.00786372	0.142328
Staphylococcus	FBG	-0.216072	-0.455272	0.0522185	0.113101	0.41855
Akkermansia	SBP	0.199593	-0.0693781	0.441511	0.144025	0.463079
Akkermansia	DBP	0.0320567	-0.235241	0.294846	0.816276	0.946671
Akkermansia	RHR	0.00792025	-0.257919	0.272645	0.954235	0.987386
Akkermansia	Height-Z	-0.406225	-0.606193	-0.157951	0.00208863	0.0826659
Akkermansia	BMI-Z	0.0209452	-0.245717	0.284661	0.879359	0.963598
Akkermansia	TG	0.24728	-0.0192822	0.481021	0.0687383	0.343463
Akkermansia	TC	0.0362258	-0.231294	0.298653	0.792879	0.934887
Akkermansia	HDL-C	0.305761	0.0440356	0.528211	0.0231975	0.242823
Akkermansia	LDL-C	-0.428859	-0.623246	-0.18456	0.00108743	0.0605738
Akkermansia	TG/HDL-C ratio	0.12053	-0.149549	0.373872	0.380734	0.72301
Akkermansia	TC/HDL-C ratio	-0.236801	-0.472419	0.0304066	0.0817403	0.364663
Akkermansia	ApoA	-0.0462971	-0.307814	0.221723	0.737141	0.90725
Akkermansia	ApoB	-0.362507	-0.572724	-0.107553	0.00653091	0.129243
Akkermansia	ApoB/ApoA ratio	-0.352098	-0.564651	-0.095744	0.00838265	0.144597
Akkermansia	Lp(a)	0.259418	-0.00631365	0.490928	0.0558005	0.311355
Akkermansia	FBG	-0.539798	-0.704243	-0.320381	2.10843e-05	0.00528907
Terrisporobacter	SBP	0.3427	0.0851443	0.557327	0.0104302	0.150884
Terrisporobacter	DBP	0.188582	-0.080755	0.432254	0.167941	0.496681
Terrisporobacter	RHR	0.022951	-0.243831	0.286504	0.867904	0.9598
Terrisporobacter	Height-Z	-0.108482	-0.363323	0.161462	0.430475	0.755278
Terrisporobacter	BMI-Z	-0.0629126	-0.322822	0.20582	0.648169	0.873561
Terrisporobacter	TG	0.230514	-0.0370484	0.467238	0.0904248	0.383096
Terrisporobacter	TC	-0.20212	-0.443629	0.0667567	0.138912	0.455247
Terrisporobacter	HDL-C	0.121791	-0.148298	0.374973	0.375734	0.718048
Terrisporobacter	LDL-C	-0.479085	-0.660441	-0.244917	0.000215305	0.0204454
Terrisporobacter	TG/HDL-C ratio	0.156914	-0.113091	0.405337	0.252591	0.607046
Terrisporobacter	TC/HDL-C ratio	-0.310498	-0.531974	-0.0492581	0.0210454	0.229365
Terrisporobacter	ApoA	-0.0998256	-0.355703	0.169973	0.468369	0.778744
Terrisporobacter	ApoB	-0.195344	-0.437945	0.0737761	0.152933	0.476202
Terrisporobacter	ApoB/ApoA ratio	-0.161012	-0.408845	0.108939	0.240255	0.59825
Terrisporobacter	Lp(a)	0.184291	-0.0851703	0.428632	0.178008	0.513864
Terrisporobacter	FBG	-0.249959	-0.483213	0.0164276	0.0656944	0.33493
Sellimonas	SBP	0.0299329	-0.237248	0.292904	0.828256	0.946671
Sellimonas	DBP	0.0710072	-0.19802	0.330086	0.606442	0.857367
Sellimonas	RHR	-0.147983	-0.397668	0.122108	0.280937	0.634972
Sellimonas	Height-Z	-0.0995298	-0.355442	0.170263	0.469694	0.778843
Sellimonas	BMI-Z	0.0681895	-0.200739	0.327561	0.620835	0.86377
Sellimonas	TG	0.216643	-0.0516207	0.455747	0.112128	0.41855
Sellimonas	TC	-0.1314	-0.383334	0.138734	0.338942	0.696405
Sellimonas	HDL-C	-0.163721	-0.41116	0.106188	0.23233	0.591241
Sellimonas	LDL-C	-0.287388	-0.513532	-0.0239142	0.0333803	0.263152
Sellimonas	TG/HDL-C ratio	0.243499	-0.0233033	0.477923	0.0732241	0.348509
Sellimonas	TC/HDL-C ratio	0.0234105	-0.243398	0.286926	0.865284	0.9598
Sellimonas	ApoA	-0.104098	-0.359468	0.165777	0.449446	0.768596
Sellimonas	ApoB	-0.141197	-0.391817	0.12893	0.30383	0.660348
Sellimonas	ApoB/ApoA ratio	-0.109208	-0.363961	0.160746	0.427378	0.75387
Sellimonas	Lp(a)	0.00749239	-0.258318	0.272248	0.956704	0.987386
Sellimonas	FBG	0.0770695	-0.192157	0.335507	0.575979	0.842678
Dorea	SBP	0.201351	-0.0675552	0.442985	0.140454	0.455247
Dorea	DBP	0.0617306	-0.206956	0.321758	0.654356	0.874454
Dorea	RHR	-0.272333	-0.501404	-0.00758405	0.0442744	0.281996
Dorea	Height-Z	-0.10401	-0.35939	0.165864	0.449833	0.768596
Dorea	BMI-Z	0.0408205	-0.226934	0.302838	0.767304	0.922483
Dorea	TG	-0.112114	-0.36651	0.157879	0.415109	0.748763
Dorea	TC	-0.0171827	-0.281198	0.249251	0.900909	0.968054
Dorea	HDL-C	0.0594792	-0.209118	0.319731	0.666206	0.880699
Dorea	LDL-C	-0.0341699	-0.296777	0.233242	0.804396	0.940611
Dorea	TG/HDL-C ratio	-0.136537	-0.387788	0.133599	0.320225	0.678337
Dorea	TC/HDL-C ratio	-0.0760432	-0.33459	0.193151	0.581087	0.845466
Dorea	ApoA	-0.016959	-0.280992	0.249461	0.902193	0.968522
Dorea	ApoB	-0.116426	-0.370286	0.153616	0.397277	0.734036
Dorea	ApoB/ApoA ratio	-0.110652	-0.365228	0.159322	0.421257	0.752859
Dorea	Lp(a)	-0.201544	-0.443147	0.0673545	0.140065	0.455247
Dorea	FBG	-0.0307897	-0.293688	0.236439	0.823418	0.946671
Lachnospiraceae ND3007	SBP	0.208701	-0.0599137	0.449131	0.126237	0.436893
Lachnospiraceae ND3007	DBP	0.215884	-0.0524147	0.455116	0.113422	0.41855
Lachnospiraceae ND3007	RHR	-0.0473287	-0.308749	0.22074	0.731501	0.904751
Lachnospiraceae ND3007	Height-Z	-0.144413	-0.394592	0.1257	0.292835	0.650553
Lachnospiraceae ND3007	BMI-Z	0.107687	-0.162245	0.362624	0.433883	0.755278
Lachnospiraceae ND3007	TG	0.138394	-0.13174	0.389394	0.313628	0.670976
Lachnospiraceae ND3007	TC	0.0582714	-0.210276	0.318643	0.672597	0.882711
Lachnospiraceae ND3007	HDL-C	-0.00375391	-0.268783	0.261804	0.9783	0.99183
Lachnospiraceae ND3007	LDL-C	-0.231564	-0.468104	0.0359411	0.0889267	0.380511
Lachnospiraceae ND3007	TG/HDL-C ratio	0.124799	-0.145309	0.377595	0.363967	0.71386
Lachnospiraceae ND3007	TC/HDL-C ratio	0.0702133	-0.198787	0.329375	0.610482	0.857672
Lachnospiraceae ND3007	ApoA	0.0208255	-0.24583	0.284551	0.880043	0.963598
Lachnospiraceae ND3007	ApoB	-0.199109	-0.441106	0.0698793	0.145019	0.463931
Lachnospiraceae ND3007	ApoB/ApoA ratio	-0.208478	-0.448944	0.0601462	0.126652	0.436893
Lachnospiraceae ND3007	Lp(a)	0.0201805	-0.246436	0.283957	0.883732	0.965379
Lachnospiraceae ND3007	FBG	-0.0342503	-0.29685	0.233166	0.803944	0.940611
Streptococcus	SBP	-0.0468642	-0.308328	0.221183	0.734039	0.905727
Streptococcus	DBP	-0.0867146	-0.344096	0.182788	0.529016	0.811878
Streptococcus	RHR	-0.0496638	-0.310865	0.218512	0.718788	0.894175
Streptococcus	Height-Z	0.163939	-0.105967	0.411346	0.231699	0.591241
Streptococcus	BMI-Z	-0.051633	-0.312648	0.216632	0.708125	0.89282
Streptococcus	TG	0.00401063	-0.261565	0.269022	0.976816	0.991317
Streptococcus	TC	0.0696449	-0.199335	0.328866	0.613382	0.858225
Streptococcus	HDL-C	0.157954	-0.112039	0.406228	0.249421	0.604459
Streptococcus	LDL-C	0.177667	-0.0919645	0.423025	0.194389	0.530886
Streptococcus	TG/HDL-C ratio	-0.0451303	-0.306755	0.222835	0.743536	0.91065
Streptococcus	TC/HDL-C ratio	-0.0788477	-0.337094	0.190433	0.567179	0.836068
Streptococcus	ApoA	0.160077	-0.109887	0.408046	0.243031	0.600195
Streptococcus	ApoB	0.334793	0.0762705	0.551139	0.0124747	0.166034
Streptococcus	ApoB/ApoA ratio	0.277795	0.0134918	0.505814	0.040027	0.278022
Streptococcus	Lp(a)	-0.162354	-0.409992	0.107577	0.236306	0.595316
Streptococcus	FBG	0.24277	-0.0240776	0.477325	0.0741152	0.350532
Haemophilus	SBP	-0.141647	-0.392206	0.128478	0.302274	0.659826
Haemophilus	DBP	0.139598	-0.130533	0.390436	0.309393	0.667343
Haemophilus	RHR	0.283326	0.0194946	0.510269	0.0360729	0.266072
Haemophilus	Height-Z	0.025503	-0.241428	0.288846	0.85337	0.955528
Haemophilus	BMI-Z	-0.0878104	-0.345069	0.18172	0.523803	0.811003
Haemophilus	TG	-0.0550722	-0.315756	0.213342	0.689636	0.891405
Haemophilus	TC	-0.0163677	-0.280447	0.250015	0.905588	0.968522
Haemophilus	HDL-C	0.0684391	-0.200499	0.327785	0.619554	0.862786
Haemophilus	LDL-C	0.109786	-0.160176	0.364468	0.424921	0.75387
Haemophilus	TG/HDL-C ratio	-0.0662944	-0.32586	0.202565	0.630595	0.872381
Haemophilus	TC/HDL-C ratio	-0.0767578	-0.335228	0.192459	0.577528	0.844123
Haemophilus	ApoA	0.191906	-0.077328	0.435054	0.160435	0.482066
Haemophilus	ApoB	0.000739126	-0.26461	0.265984	0.995727	0.998793
Haemophilus	ApoB/ApoA ratio	-0.0699374	-0.329128	0.199053	0.611889	0.857672
Haemophilus	Lp(a)	0.0108229	-0.255207	0.27533	0.937491	0.981885
Haemophilus	FBG	-0.018867	-0.282749	0.24767	0.891252	0.965861
Cupriavidus	SBP	-0.172273	-0.418446	0.0974795	0.208503	0.552776
Cupriavidus	DBP	-0.25615	-0.488267	0.00981416	0.0590726	0.322589
Cupriavidus	RHR	-0.0782664	-0.336575	0.190997	0.570049	0.836443
Cupriavidus	Height-Z	-0.237248	-0.472788	0.0299328	0.0811479	0.364663
Cupriavidus	BMI-Z	0.0155801	-0.250754	0.279721	0.910111	0.96941
Cupriavidus	TG	-0.04953	-0.310744	0.21864	0.719514	0.894339
Cupriavidus	TC	0.0292559	-0.237888	0.292284	0.832084	0.946671
Cupriavidus	HDL-C	-0.108152	-0.363033	0.161787	0.431888	0.755278
Cupriavidus	LDL-C	-0.0674211	-0.326872	0.20148	0.624784	0.866859
Cupriavidus	TG/HDL-C ratio	-0.0120502	-0.276464	0.254059	0.930419	0.977733
Cupriavidus	TC/HDL-C ratio	0.11235	-0.157646	0.366717	0.414122	0.748763
Cupriavidus	ApoA	-0.0213087	-0.284995	0.245376	0.877281	0.963598
Cupriavidus	ApoB	-0.208508	-0.448969	0.060115	0.126597	0.436893
Cupriavidus	ApoB/ApoA ratio	-0.203228	-0.444557	0.0656064	0.136714	0.455247
Cupriavidus	Lp(a)	-0.131966	-0.383826	0.138168	0.336845	0.6959
Cupriavidus	FBG	-0.21785	-0.456749	0.0503576	0.110095	0.418139
Collinsella	SBP	0.0590772	-0.209504	0.319369	0.668331	0.88117
Collinsella	DBP	0.0186229	-0.247899	0.282524	0.892651	0.965861
Collinsella	RHR	-0.239141	-0.474344	0.0279276	0.0786801	0.35968
Collinsella	Height-Z	0.0156762	-0.250663	0.27981	0.90956	0.96941
Collinsella	BMI-Z	0.0181224	-0.248369	0.282063	0.89552	0.966185
Collinsella	TG	-0.302959	-0.525981	-0.0409536	0.0245555	0.246465
Collinsella	TC	-0.0876298	-0.344909	0.181896	0.52466	0.811003
Collinsella	HDL-C	-0.0298436	-0.292822	0.237333	0.828762	0.946671
Collinsella	LDL-C	0.0967073	-0.173029	0.352949	0.482445	0.785278
Collinsella	TG/HDL-C ratio	-0.277261	-0.505384	-0.0129137	0.0404267	0.278022
Collinsella	TC/HDL-C ratio	-0.0644426	-0.324197	0.204348	0.640193	0.872818
Collinsella	ApoA	0.0722364	-0.196833	0.331187	0.600209	0.857228
Collinsella	ApoB	0.0810605	-0.188286	0.339066	0.556316	0.82716
Collinsella	ApoB/ApoA ratio	0.0516622	-0.216604	0.312674	0.707967	0.89282
Collinsella	Lp(a)	-0.109048	-0.36382	0.160904	0.428062	0.75387
Collinsella	FBG	0.191019	-0.0782434	0.434307	0.162414	0.486286
Planococcaceae	SBP	0.0469018	-0.221147	0.308362	0.733833	0.905727
Planococcaceae	DBP	0.275415	0.0109154	0.503894	0.0418345	0.278022
Planococcaceae	RHR	-0.0946094	-0.351094	0.175082	0.492039	0.790627
Planococcaceae	Height-Z	0.082953	-0.186447	0.340751	0.547105	0.822845
Planococcaceae	BMI-Z	-0.242006	-0.476697	0.0248895	0.0750592	0.350587
Planococcaceae	TG	0.342064	0.084429	0.55683	0.0105832	0.150884
Planococcaceae	TC	-0.219604	-0.458206	0.0485198	0.10719	0.413754
Planococcaceae	HDL-C	0.0429984	-0.224864	0.304818	0.755265	0.915533
Planococcaceae	LDL-C	-0.119971	-0.373385	0.150103	0.382961	0.724495
Planococcaceae	TG/HDL-C ratio	0.307986	0.046487	0.52998	0.0221645	0.235857
Planococcaceae	TC/HDL-C ratio	-0.229908	-0.466737	0.0376881	0.0912997	0.383561
Planococcaceae	ApoA	0.110411	-0.15956	0.365017	0.422274	0.752859
Planococcaceae	ApoB	0.0709623	-0.198064	0.330046	0.60667	0.857367
Planococcaceae	ApoB/ApoA ratio	0.0311521	-0.236096	0.294019	0.821374	0.946671
Planococcaceae	Lp(a)	0.383933	0.13209	0.589215	0.00380705	0.106415
Planococcaceae	FBG	-0.0394857	-0.301623	0.228202	0.77471	0.925468
Phascolarctobacterium	SBP	-0.0315492	-0.294382	0.235721	0.819135	0.946671
Phascolarctobacterium	DBP	-0.0523295	-0.313278	0.215966	0.704367	0.89282
Phascolarctobacterium	RHR	0.111823	-0.158167	0.366255	0.41633	0.748995
Phascolarctobacterium	Height-Z	0.162676	-0.10725	0.410267	0.235365	0.595316
Phascolarctobacterium	BMI-Z	0.0794005	-0.189897	0.337587	0.564456	0.834751
Phascolarctobacterium	TG	-0.157506	-0.405845	0.112491	0.250781	0.604459
Phascolarctobacterium	TC	0.301208	0.0390295	0.524586	0.0254379	0.247171
Phascolarctobacterium	HDL-C	0.0656103	-0.203224	0.325246	0.634134	0.872818
Phascolarctobacterium	LDL-C	0.328751	0.0695166	0.546393	0.0142611	0.178739
Phascolarctobacterium	TG/HDL-C ratio	-0.153118	-0.402082	0.116929	0.264393	0.620149
Phascolarctobacterium	TC/HDL-C ratio	0.235154	-0.0321484	0.471064	0.0839486	0.368992
Phascolarctobacterium	ApoA	0.161644	-0.108297	0.409386	0.238388	0.596649
Phascolarctobacterium	ApoB	0.122487	-0.147606	0.37558	0.37299	0.718048
Phascolarctobacterium	ApoB/ApoA ratio	0.06275	-0.205976	0.322675	0.649018	0.873561
Phascolarctobacterium	Lp(a)	-0.362986	-0.573095	-0.108099	0.00645499	0.129243
Phascolarctobacterium	FBG	0.201425	-0.0674779	0.443047	0.140304	0.455247
Coprococcus	SBP	0.161454	-0.10849	0.409223	0.23895	0.596649
Coprococcus	DBP	0.157731	-0.112264	0.406037	0.250097	0.604459
Coprococcus	RHR	-0.14845	-0.39807	0.121638	0.279407	0.632873
Coprococcus	Height-Z	-0.0286978	-0.291774	0.238415	0.835242	0.948079
Coprococcus	BMI-Z	0.233216	-0.0341965	0.469467	0.0866076	0.376468
Coprococcus	TG	0.0485586	-0.219567	0.309864	0.724796	0.898675
Coprococcus	TC	0.000866771	-0.264491	0.266103	0.994989	0.998793
Coprococcus	HDL-C	-0.150982	-0.400247	0.119085	0.271194	0.62402
Coprococcus	LDL-C	-0.121956	-0.375116	0.148134	0.375084	0.718048
Coprococcus	TG/HDL-C ratio	0.0813778	-0.187978	0.339349	0.554766	0.826926
Coprococcus	TC/HDL-C ratio	0.12875	-0.141376	0.381032	0.348856	0.704268
Coprococcus	ApoA	-0.138007	-0.38906	0.132127	0.314993	0.671985
Coprococcus	ApoB	-0.0378824	-0.300163	0.229724	0.783632	0.933901
Coprococcus	ApoB/ApoA ratio	0.00931238	-0.256619	0.273933	0.946201	0.98422
Coprococcus	Lp(a)	-0.100328	-0.356146	0.16948	0.466123	0.778744
Coprococcus	FBG	-0.126437	-0.379021	0.14368	0.357655	0.71064
Megamonas	SBP	-0.211565	-0.451519	0.0569274	0.121003	0.428447
Megamonas	DBP	-0.248381	-0.481922	0.0181091	0.0674735	0.340501
Megamonas	RHR	-0.026064	-0.28936	0.240899	0.850181	0.954233
Megamonas	Height-Z	0.016538	-0.249855	0.280604	0.90461	0.968522
Megamonas	BMI-Z	-0.0517867	-0.312787	0.216485	0.707295	0.89282
Megamonas	TG	-0.262058	-0.493075	0.00348075	0.0532653	0.309309
Megamonas	TC	-0.0501929	-0.311344	0.218007	0.715918	0.89282
Megamonas	HDL-C	-0.131711	-0.383604	0.138423	0.337787	0.696405
Megamonas	LDL-C	0.193071	-0.0761255	0.436034	0.157864	0.480645
Megamonas	TG/HDL-C ratio	-0.201669	-0.443251	0.0672248	0.139814	0.455247
Megamonas	TC/HDL-C ratio	0.0579474	-0.210587	0.318351	0.674316	0.883752
Megamonas	ApoA	0.0126823	-0.253468	0.277047	0.926779	0.977039
Megamonas	ApoB	0.126307	-0.14381	0.378907	0.358155	0.71064
Megamonas	ApoB/ApoA ratio	0.123733	-0.146369	0.376666	0.368111	0.717133
Megamonas	Lp(a)	-0.276538	-0.504801	-0.0121309	0.0409733	0.278022
Megamonas	FBG	0.259322	-0.00641702	0.49085	0.0558949	0.311355
CAG-56	SBP	0.0826212	-0.18677	0.340456	0.548714	0.823619
CAG-56	DBP	0.117012	-0.153036	0.370798	0.394893	0.73165
CAG-56	RHR	-0.0241714	-0.287624	0.242682	0.860947	0.958277
CAG-56	Height-Z	-0.0939351	-0.350498	0.175742	0.495144	0.79223
CAG-56	BMI-Z	0.0991944	-0.170592	0.355146	0.4712	0.779631
CAG-56	TG	0.0240868	-0.242762	0.287547	0.86143	0.958277
CAG-56	TC	-0.115011	-0.369047	0.155016	0.403081	0.737624
CAG-56	HDL-C	-0.0618193	-0.321838	0.206871	0.653891	0.874454
CAG-56	LDL-C	-0.0723314	-0.331272	0.196741	0.599728	0.857228
CAG-56	TG/HDL-C ratio	0.0402671	-0.22746	0.302334	0.770372	0.923219
CAG-56	TC/HDL-C ratio	-0.0444194	-0.306109	0.223512	0.747441	0.912461
CAG-56	ApoA	-0.121621	-0.374824	0.148467	0.376407	0.718421
CAG-56	ApoB	-0.121031	-0.374309	0.149053	0.378745	0.721527
CAG-56	ApoB/ApoA ratio	-0.065872	-0.325481	0.202972	0.632779	0.872818
CAG-56	Lp(a)	0.293086	0.0301312	0.518098	0.0298866	0.255395
CAG-56	FBG	0.0534875	-0.214859	0.314324	0.698134	0.89282
Turicibacter	SBP	0.280909	0.0168692	0.508324	0.037759	0.27172
Turicibacter	DBP	0.11863	-0.151433	0.372213	0.388343	0.728896
Turicibacter	RHR	0.0352451	-0.232223	0.297758	0.798368	0.93735
Turicibacter	Height-Z	-0.353993	-0.566124	-0.0978891	0.00801492	0.142328
Turicibacter	BMI-Z	0.0859984	-0.183485	0.34346	0.532437	0.812278
Turicibacter	TG	0.160448	-0.109511	0.408362	0.241928	0.600108
Turicibacter	TC	0.00341301	-0.262122	0.268467	0.98027	0.991976
Turicibacter	HDL-C	0.270072	0.00514303	0.499575	0.0461383	0.289133
Turicibacter	LDL-C	-0.357409	-0.568775	-0.101761	0.00738752	0.137171
Turicibacter	TG/HDL-C ratio	0.0546046	-0.21379	0.315334	0.69214	0.892513
Turicibacter	TC/HDL-C ratio	-0.260191	-0.491557	0.00548501	0.0550486	0.311355
Turicibacter	ApoA	-0.00860832	-0.273281	0.257276	0.950264	0.986333
Turicibacter	ApoB	-0.186735	-0.430696	0.0826568	0.172222	0.503141
Turicibacter	ApoB/ApoA ratio	-0.178128	-0.423416	0.0914924	0.193215	0.530886
Turicibacter	Lp(a)	0.336018	0.0776425	0.552099	0.012137	0.162983
Turicibacter	FBG	-0.486641	-0.66596	-0.254157	0.000165036	0.0190934
Granulicatella	SBP	-0.152191	-0.401286	0.117865	0.267329	0.620495
Granulicatella	DBP	-0.285715	-0.512188	-0.0220921	0.0344687	0.263152
Granulicatella	RHR	-0.0597282	-0.319955	0.208879	0.664892	0.88028
Granulicatella	Height-Z	0.00871869	-0.257173	0.273384	0.949627	0.986333
Granulicatella	BMI-Z	-0.0300814	-0.29304	0.237108	0.827418	0.946671
Granulicatella	TG	-0.294168	-0.518964	-0.0313151	0.0292584	0.254317
Granulicatella	TC	0.210123	-0.0584314	0.450317	0.123617	0.431369
Granulicatella	HDL-C	-0.0130147	-0.277354	0.253157	0.924866	0.976139
Granulicatella	LDL-C	0.217555	-0.0506666	0.456504	0.11059	0.418139
Granulicatella	TG/HDL-C ratio	-0.25243	-0.485232	0.0137903	0.0629831	0.330058
Granulicatella	TC/HDL-C ratio	0.223518	-0.044413	0.461452	0.100921	0.405219
Granulicatella	ApoA	0.039076	-0.228591	0.30125	0.776987	0.927451
Granulicatella	ApoB	0.0719188	-0.19714	0.330902	0.601817	0.857228
Granulicatella	ApoB/ApoA ratio	0.0558887	-0.21256	0.316493	0.685273	0.891405
Granulicatella	Lp(a)	-0.4188	-0.61569	-0.17269	0.00146147	0.0715827
Granulicatella	FBG	0.20738	-0.0612887	0.448028	0.128708	0.439946
Odoribacter	SBP	-0.0302465	-0.293191	0.236952	0.826485	0.946671
Odoribacter	DBP	-0.235975	-0.47174	0.0312799	0.0828415	0.366452
Odoribacter	RHR	0.0638334	-0.204934	0.32365	0.643364	0.872818
Odoribacter	Height-Z	0.100187	-0.169618	0.356022	0.46675	0.778744
Odoribacter	BMI-Z	0.0892339	-0.180332	0.346332	0.517069	0.805043
Odoribacter	TG	-0.368956	-0.577705	-0.114906	0.00557243	0.122361
Odoribacter	TC	0.150738	-0.119332	0.400037	0.27198	0.624516
Odoribacter	HDL-C	-0.137274	-0.388425	0.132862	0.317598	0.674671
Odoribacter	LDL-C	0.186034	-0.0833784	0.430104	0.173868	0.506778
Odoribacter	TG/HDL-C ratio	-0.297749	-0.521826	-0.0352348	0.0272593	0.247171
Odoribacter	TC/HDL-C ratio	0.263787	-0.00162381	0.49448	0.0516568	0.308284
Odoribacter	ApoA	-0.092013	-0.348796	0.17762	0.504049	0.796313
Odoribacter	ApoB	-0.0164045	-0.280481	0.249981	0.905376	0.968522
Odoribacter	ApoB/ApoA ratio	0.0165814	-0.249815	0.280644	0.904361	0.968522
Odoribacter	Lp(a)	-0.492293	-0.670075	-0.261095	0.000134724	0.0177335
Odoribacter	FBG	0.309749	0.0484316	0.53138	0.0213739	0.231269
Alcaligenes	SBP	-0.0554992	-0.316142	0.212933	0.687353	0.891405
Alcaligenes	DBP	0.0974274	-0.172324	0.353585	0.479174	0.785278
Alcaligenes	RHR	0.060567	-0.208074	0.320711	0.660471	0.878292
Alcaligenes	Height-Z	0.0135538	-0.252652	0.277852	0.921763	0.976139
Alcaligenes	BMI-Z	-0.215558	-0.454844	0.0527559	0.113981	0.41855
Alcaligenes	TG	0.110533	-0.159439	0.365124	0.421758	0.752859
Alcaligenes	TC	-0.294712	-0.5194	-0.0319101	0.028947	0.253118
Alcaligenes	HDL-C	-0.00825492	-0.272954	0.257606	0.952303	0.987067
Alcaligenes	LDL-C	-0.142233	-0.392712	0.12789	0.300259	0.658294
Alcaligenes	TG/HDL-C ratio	0.105788	-0.164115	0.360955	0.442078	0.763294
Alcaligenes	TC/HDL-C ratio	-0.270921	-0.500262	-0.00605896	0.0454312	0.286066
Alcaligenes	ApoA	-0.0653086	-0.324975	0.203515	0.635697	0.872818
Alcaligenes	ApoB	-0.0925176	-0.349243	0.177127	0.501703	0.795919
Alcaligenes	ApoB/ApoA ratio	-0.062773	-0.322696	0.205954	0.648898	0.873561
Alcaligenes	Lp(a)	0.337655	0.0794778	0.553381	0.011698	0.158503
Alcaligenes	FBG	-0.0142796	-0.278522	0.251972	0.917588	0.974551
Ralstonia	SBP	0.172158	-0.0975968	0.418348	0.208811	0.552776
Ralstonia	DBP	0.385893	0.13435	0.590715	0.00361719	0.104952
Ralstonia	RHR	0.225391	-0.0424439	0.463003	0.0980222	0.398447
Ralstonia	Height-Z	-0.299036	-0.522853	-0.0366458	0.0265693	0.247171
Ralstonia	BMI-Z	-0.176481	-0.42202	0.0931784	0.197432	0.535023
Ralstonia	TG	0.361617	0.106541	0.572035	0.00667393	0.130358
Ralstonia	TC	-0.0415634	-0.303514	0.226228	0.763191	0.918492
Ralstonia	HDL-C	0.2626	-0.00289894	0.493516	0.0527569	0.308801
Ralstonia	LDL-C	-0.209572	-0.449857	0.059006	0.124628	0.432887
Ralstonia	TG/HDL-C ratio	0.242496	-0.0243688	0.4771	0.0744526	0.350587
Ralstonia	TC/HDL-C ratio	-0.279712	-0.50736	-0.0155707	0.0386176	0.275265
Ralstonia	ApoA	0.000323673	-0.264996	0.265598	0.998129	0.998793
Ralstonia	ApoB	-0.123094	-0.376108	0.147004	0.370611	0.718048
Ralstonia	ApoB/ApoA ratio	-0.129712	-0.381868	0.140418	0.345237	0.699997
Ralstonia	Lp(a)	0.700417	0.534426	0.814386	2.64215e-09	3.97056e-06
Ralstonia	FBG	-0.361061	-0.571605	-0.105908	0.00676463	0.130436
Erysipelotrichaceae UCG-003	SBP	0.109647	-0.160313	0.364346	0.425511	0.75387
Erysipelotrichaceae UCG-003	DBP	0.0131316	-0.253047	0.277462	0.924193	0.976139
Erysipelotrichaceae UCG-003	RHR	-0.326013	-0.544239	-0.0664639	0.0151401	0.183635
Erysipelotrichaceae UCG-003	Height-Z	0.0952548	-0.174451	0.351665	0.489077	0.788394
Erysipelotrichaceae UCG-003	BMI-Z	-0.130248	-0.382334	0.139882	0.343228	0.699318
Erysipelotrichaceae UCG-003	TG	0.000972125	-0.264393	0.266201	0.99438	0.998793
Erysipelotrichaceae UCG-003	TC	-0.21639	-0.455536	0.0518857	0.112559	0.41855
Erysipelotrichaceae UCG-003	HDL-C	0.0685942	-0.200349	0.327924	0.618759	0.862493
Erysipelotrichaceae UCG-003	LDL-C	-0.300364	-0.523913	-0.038103	0.0258726	0.247171
Erysipelotrichaceae UCG-003	TG/HDL-C ratio	-0.0308826	-0.293773	0.236351	0.822894	0.946671
Erysipelotrichaceae UCG-003	TC/HDL-C ratio	-0.267132	-0.497194	-0.00197529	0.048656	0.298688
Erysipelotrichaceae UCG-003	ApoA	-0.00456057	-0.269532	0.261052	0.973638	0.990054
Erysipelotrichaceae UCG-003	ApoB	0.087402	-0.182118	0.344706	0.525743	0.811003
Erysipelotrichaceae UCG-003	ApoB/ApoA ratio	0.0962984	-0.173429	0.352588	0.484307	0.78609
Erysipelotrichaceae UCG-003	Lp(a)	0.133216	-0.136921	0.384909	0.33225	0.693333
Erysipelotrichaceae UCG-003	FBG	-0.122271	-0.375391	0.147821	0.373841	0.718048
Ruminococcus gnavus	SBP	-0.0509199	-0.312002	0.217313	0.71198	0.89282
Ruminococcus gnavus	DBP	0.00955568	-0.256391	0.274158	0.944798	0.984188
Ruminococcus gnavus	RHR	-0.237197	-0.472745	0.0299874	0.081216	0.364663
Ruminococcus gnavus	Height-Z	0.109104	-0.160849	0.363869	0.427825	0.75387
Ruminococcus gnavus	BMI-Z	-0.173932	-0.419855	0.0957853	0.204088	0.546172
Ruminococcus gnavus	TG	-0.156561	-0.405035	0.113448	0.253671	0.607519
Ruminococcus gnavus	TC	0.107907	-0.162029	0.362818	0.432939	0.755278
Ruminococcus gnavus	HDL-C	0.19218	-0.0770458	0.435284	0.159829	0.482066
Ruminococcus gnavus	LDL-C	0.10714	-0.162784	0.362144	0.436235	0.756745
Ruminococcus gnavus	TG/HDL-C ratio	-0.202631	-0.444057	0.0662263	0.137895	0.455247
Ruminococcus gnavus	TC/HDL-C ratio	-0.0726154	-0.331526	0.196467	0.598293	0.857228
Ruminococcus gnavus	ApoA	0.188545	-0.0807934	0.432222	0.168027	0.496681
Ruminococcus gnavus	ApoB	-0.0558183	-0.31643	0.212628	0.685648	0.891405
Ruminococcus gnavus	ApoB/ApoA ratio	-0.13813	-0.389166	0.132005	0.314561	0.671985
Ruminococcus gnavus	Lp(a)	-0.0261555	-0.289444	0.240813	0.849661	0.954233
Ruminococcus gnavus	FBG	0.155494	-0.114528	0.40412	0.256964	0.611509
UBA1819	SBP	-0.0925597	-0.34928	0.177086	0.501508	0.795919
UBA1819	DBP	-0.259882	-0.491305	0.00581641	0.0553483	0.311355
UBA1819	RHR	-0.279722	-0.507368	-0.0155811	0.0386107	0.275265
UBA1819	Height-Z	0.141208	-0.128919	0.391827	0.303791	0.660348
UBA1819	BMI-Z	-0.021526	-0.285194	0.245171	0.876039	0.963598
UBA1819	TG	-0.162391	-0.410023	0.107539	0.236198	0.595316
UBA1819	TC	0.186708	-0.0826847	0.430673	0.172286	0.503141
UBA1819	HDL-C	-0.0257997	-0.289118	0.241148	0.851683	0.955205
UBA1819	LDL-C	0.220494	-0.0475864	0.458945	0.105738	0.411995
UBA1819	TG/HDL-C ratio	-0.13509	-0.386534	0.135047	0.325429	0.685498
UBA1819	TC/HDL-C ratio	0.199558	-0.0694144	0.441482	0.144097	0.463079
UBA1819	ApoA	0.0229938	-0.243791	0.286543	0.86766	0.9598
UBA1819	ApoB	0.0324623	-0.234858	0.295217	0.813992	0.945362
UBA1819	ApoB/ApoA ratio	0.0254139	-0.241512	0.288764	0.853876	0.955528
UBA1819	Lp(a)	-0.481629	-0.662301	-0.248023	0.000197006	0.0204454
UBA1819	FBG	0.0777116	-0.191534	0.33608	0.572794	0.838834

## Sheet: LS_ASV-phenotype
Longitudinal correlation analysis of ASV-level taxa and phenotype in the LS group
measure1	measure2	rmcorr.r	lowerCI	upperCI	p-value	q-value
ASV1_Bifidobacterium adolescentis	SBP	0.149514	-0.120566	0.398985	0.275936	0.632634
ASV1_Bifidobacterium adolescentis	DBP	0.128104	-0.14202	0.380471	0.351299	0.692485
ASV1_Bifidobacterium adolescentis	RHR	0.0327848	-0.234552	0.295512	0.812177	0.948983
ASV1_Bifidobacterium adolescentis	Height-Z	0.0203153	-0.246309	0.284081	0.882961	0.965564
ASV1_Bifidobacterium adolescentis	BMI-Z	0.0729008	-0.196191	0.331781	0.596852	0.85911
ASV1_Bifidobacterium adolescentis	TG	0.0608105	-0.20784	0.32093	0.659189	0.891031
ASV1_Bifidobacterium adolescentis	TC	-0.104223	-0.359578	0.165655	0.448901	0.768901
ASV1_Bifidobacterium adolescentis	HDL-C	0.0410225	-0.226742	0.303022	0.766185	0.93992
ASV1_Bifidobacterium adolescentis	LDL-C	-0.0938443	-0.350417	0.17583	0.495562	0.797591
ASV1_Bifidobacterium adolescentis	TG/HDL-C ratio	0.0407105	-0.227039	0.302738	0.767914	0.939969
ASV1_Bifidobacterium adolescentis	TC/HDL-C ratio	-0.133829	-0.385441	0.136308	0.330008	0.673133
ASV1_Bifidobacterium adolescentis	ApoA	-0.0428724	-0.304704	0.224984	0.75596	0.934243
ASV1_Bifidobacterium adolescentis	ApoB	0.037431	-0.230152	0.299752	0.786149	0.940706
ASV1_Bifidobacterium adolescentis	ApoB/ApoA ratio	0.0681387	-0.200788	0.327515	0.621096	0.87113
ASV1_Bifidobacterium adolescentis	Lp(a)	0.0447918	-0.223157	0.306447	0.745394	0.93342
ASV1_Bifidobacterium adolescentis	FBG	0.025924	-0.241031	0.289232	0.850976	0.958027
ASV4_Bacteroides caccae	SBP	-0.273074	-0.502003	-0.00838444	0.0436774	0.295019
ASV4_Bacteroides caccae	DBP	-0.330887	-0.548072	-0.0719011	0.0136061	0.179871
ASV4_Bacteroides caccae	RHR	-0.0687724	-0.328084	0.200177	0.617845	0.869096
ASV4_Bacteroides caccae	Height-Z	0.20213	-0.0667465	0.443637	0.138892	0.476927
ASV4_Bacteroides caccae	BMI-Z	0.111888	-0.158102	0.366312	0.416055	0.743755
ASV4_Bacteroides caccae	TG	-0.273977	-0.502733	-0.00936033	0.0429588	0.293682
ASV4_Bacteroides caccae	TC	0.091099	-0.178513	0.347986	0.508312	0.805405
ASV4_Bacteroides caccae	HDL-C	-0.128981	-0.381233	0.141145	0.347983	0.68985
ASV4_Bacteroides caccae	LDL-C	0.057312	-0.211196	0.317777	0.677691	0.903054
ASV4_Bacteroides caccae	TG/HDL-C ratio	-0.210083	-0.450283	0.0584736	0.123691	0.455959
ASV4_Bacteroides caccae	TC/HDL-C ratio	0.202259	-0.0666128	0.443745	0.138636	0.476771
ASV4_Bacteroides caccae	ApoA	0.0494484	-0.218718	0.31067	0.719958	0.922541
ASV4_Bacteroides caccae	ApoB	0.0568402	-0.211649	0.317352	0.680201	0.903564
ASV4_Bacteroides caccae	ApoB/ApoA ratio	0.0297815	-0.237391	0.292766	0.829112	0.9533
ASV4_Bacteroides caccae	Lp(a)	-0.53712	-0.702336	-0.316993	2.35852e-05	0.00591573
ASV4_Bacteroides caccae	FBG	0.202374	-0.0664929	0.443842	0.138406	0.476745
ASV11_Faecalibacterium duncaniae	SBP	-0.0710819	-0.330153	0.197948	0.606062	0.864829
ASV11_Faecalibacterium duncaniae	DBP	-0.201196	-0.442855	0.0677156	0.140765	0.480434
ASV11_Faecalibacterium duncaniae	RHR	-0.132435	-0.384232	0.137701	0.335118	0.675495
ASV11_Faecalibacterium duncaniae	Height-Z	0.156093	-0.113921	0.404634	0.255111	0.615264
ASV11_Faecalibacterium duncaniae	BMI-Z	0.109154	-0.1608	0.363913	0.427611	0.750732
ASV11_Faecalibacterium duncaniae	TG	-0.213035	-0.452744	0.0553929	0.118381	0.4466
ASV11_Faecalibacterium duncaniae	TC	0.00679799	-0.258966	0.271605	0.960714	0.984134
ASV11_Faecalibacterium duncaniae	HDL-C	-0.191971	-0.435108	0.077261	0.160291	0.510038
ASV11_Faecalibacterium duncaniae	LDL-C	0.0641102	-0.204668	0.323898	0.641923	0.882246
ASV11_Faecalibacterium duncaniae	TG/HDL-C ratio	-0.139481	-0.390334	0.130651	0.309803	0.664789
ASV11_Faecalibacterium duncaniae	TC/HDL-C ratio	0.168857	-0.100963	0.415539	0.217805	0.572022
ASV11_Faecalibacterium duncaniae	ApoA	-0.0811253	-0.339124	0.188223	0.555999	0.833996
ASV11_Faecalibacterium duncaniae	ApoB	-0.0328005	-0.295526	0.234538	0.812089	0.948983
ASV11_Faecalibacterium duncaniae	ApoB/ApoA ratio	-0.00384998	-0.268873	0.261715	0.977745	0.992706
ASV11_Faecalibacterium duncaniae	Lp(a)	-0.184252	-0.428599	0.0852099	0.1781	0.53644
ASV11_Faecalibacterium duncaniae	FBG	0.115712	-0.154322	0.369661	0.4002	0.731645
ASV25_Phocaeicola plebeius	SBP	-0.382703	-0.588272	-0.130673	0.00393072	0.105568
ASV25_Phocaeicola plebeius	DBP	-0.35931	-0.570249	-0.103919	0.0070573	0.138446
ASV25_Phocaeicola plebeius	RHR	-0.0934265	-0.350047	0.176239	0.497492	0.797591
ASV25_Phocaeicola plebeius	Height-Z	0.224604	-0.0432714	0.462351	0.0992321	0.420014
ASV25_Phocaeicola plebeius	BMI-Z	0.196479	-0.0726029	0.438898	0.150515	0.493278
ASV25_Phocaeicola plebeius	TG	-0.312005	-0.533169	-0.0509226	0.0203972	0.215775
ASV25_Phocaeicola plebeius	TC	-0.00223697	-0.267375	0.263216	0.987068	0.995295
ASV25_Phocaeicola plebeius	HDL-C	-0.0836964	-0.341413	0.185725	0.543506	0.830725
ASV25_Phocaeicola plebeius	LDL-C	0.253182	-0.0129878	0.485845	0.0621769	0.350896
ASV25_Phocaeicola plebeius	TG/HDL-C ratio	-0.257718	-0.489544	0.00813564	0.057484	0.342107
ASV25_Phocaeicola plebeius	TC/HDL-C ratio	0.0786593	-0.190616	0.336925	0.568108	0.840979
ASV25_Phocaeicola plebeius	ApoA	0.0964062	-0.173324	0.352683	0.483815	0.790912
ASV25_Phocaeicola plebeius	ApoB	0.207115	-0.0615648	0.447807	0.129208	0.463259
ASV25_Phocaeicola plebeius	ApoB/ApoA ratio	0.173403	-0.0963256	0.419406	0.205488	0.561131
ASV25_Phocaeicola plebeius	Lp(a)	-0.404977	-0.605247	-0.156493	0.0021624	0.0799732
ASV25_Phocaeicola plebeius	FBG	0.277576	0.0132552	0.505638	0.0401901	0.285588
ASV31_Segatella copri	SBP	-0.130219	-0.382308	0.139912	0.343339	0.685462
ASV31_Segatella copri	DBP	-0.235712	-0.471523	0.0315587	0.0831955	0.389396
ASV31_Segatella copri	RHR	0.0445601	-0.223378	0.306237	0.746668	0.93342
ASV31_Segatella copri	Height-Z	0.00572043	-0.259971	0.270607	0.966937	0.986571
ASV31_Segatella copri	BMI-Z	0.178252	-0.0913656	0.423521	0.192901	0.549945
ASV31_Segatella copri	TG	-0.232439	-0.468826	0.0350171	0.0876922	0.396424
ASV31_Segatella copri	TC	0.145056	-0.125054	0.395147	0.290669	0.647356
ASV31_Segatella copri	HDL-C	-0.200803	-0.442526	0.0681228	0.141558	0.480878
ASV31_Segatella copri	LDL-C	0.169292	-0.100519	0.41591	0.216603	0.572022
ASV31_Segatella copri	TG/HDL-C ratio	-0.149334	-0.398831	0.120746	0.276519	0.632685
ASV31_Segatella copri	TC/HDL-C ratio	0.321582	0.0615347	0.540746	0.0166607	0.200997
ASV31_Segatella copri	ApoA	0.0117929	-0.2543	0.276226	0.931901	0.979356
ASV31_Segatella copri	ApoB	-0.0524702	-0.313405	0.215831	0.703608	0.916815
ASV31_Segatella copri	ApoB/ApoA ratio	-0.0647404	-0.324465	0.204062	0.638646	0.879601
ASV31_Segatella copri	Lp(a)	-0.518666	-0.689137	-0.293795	4.97845e-05	0.00900665
ASV31_Segatella copri	FBG	0.0812079	-0.188143	0.339197	0.555596	0.833996
ASV45_Hominicoprocola sp.	SBP	-0.0935381	-0.350146	0.17613	0.496976	0.797591
ASV45_Hominicoprocola sp.	DBP	-0.394189	-0.597049	-0.143945	0.00290292	0.0897122
ASV45_Hominicoprocola sp.	RHR	-0.0401919	-0.302266	0.227531	0.770789	0.939969
ASV45_Hominicoprocola sp.	Height-Z	0.293721	0.0308255	0.518606	0.0295168	0.252523
ASV45_Hominicoprocola sp.	BMI-Z	0.23998	-0.0270385	0.475034	0.0776058	0.386178
ASV45_Hominicoprocola sp.	TG	-0.385796	-0.590641	-0.134238	0.00362641	0.102265
ASV45_Hominicoprocola sp.	TC	0.166666	-0.103194	0.413672	0.223922	0.58024
ASV45_Hominicoprocola sp.	HDL-C	-0.175347	-0.421057	0.0943389	0.200375	0.556492
ASV45_Hominicoprocola sp.	LDL-C	0.142755	-0.127366	0.393162	0.29847	0.656145
ASV45_Hominicoprocola sp.	TG/HDL-C ratio	-0.302468	-0.52559	-0.0404134	0.0248005	0.231969
ASV45_Hominicoprocola sp.	TC/HDL-C ratio	0.308089	0.0466003	0.530061	0.0221178	0.221768
ASV45_Hominicoprocola sp.	ApoA	-0.0256883	-0.289016	0.241253	0.852316	0.958027
ASV45_Hominicoprocola sp.	ApoB	-0.0404141	-0.302468	0.22732	0.769557	0.939969
ASV45_Hominicoprocola sp.	ApoB/ApoA ratio	-0.0386561	-0.300868	0.228989	0.779323	0.939969
ASV45_Hominicoprocola sp.	Lp(a)	-0.430144	-0.624209	-0.186081	0.00104644	0.0575799
ASV45_Hominicoprocola sp.	FBG	0.177834	-0.0917936	0.423167	0.193963	0.549945
ASV46_Neisseria cinerea	SBP	0.275182	0.0106633	0.503706	0.042015	0.293455
ASV46_Neisseria cinerea	DBP	0.48771	0.255467	0.666739	0.000158866	0.0182631
ASV46_Neisseria cinerea	RHR	0.179089	-0.0905085	0.42423	0.190786	0.549945
ASV46_Neisseria cinerea	Height-Z	-0.0938322	-0.350407	0.175842	0.495618	0.797591
ASV46_Neisseria cinerea	BMI-Z	-0.14723	-0.397019	0.122867	0.283422	0.640943
ASV46_Neisseria cinerea	TG	0.350006	0.0933797	0.563023	0.00880535	0.15164
ASV46_Neisseria cinerea	TC	-0.00214789	-0.267293	0.263299	0.987583	0.995295
ASV46_Neisseria cinerea	HDL-C	0.274169	0.00956773	0.502888	0.0428074	0.293682
ASV46_Neisseria cinerea	LDL-C	-0.184078	-0.428452	0.0853889	0.178517	0.536981
ASV46_Neisseria cinerea	TG/HDL-C ratio	0.237504	-0.0296619	0.472998	0.0808109	0.386178
ASV46_Neisseria cinerea	TC/HDL-C ratio	-0.236378	-0.472072	0.0308536	0.0823024	0.38844
ASV46_Neisseria cinerea	ApoA	0.0130347	-0.253138	0.277373	0.92475	0.978764
ASV46_Neisseria cinerea	ApoB	-0.108213	-0.363087	0.161727	0.431628	0.753769
ASV46_Neisseria cinerea	ApoB/ApoA ratio	-0.112083	-0.366483	0.15791	0.415239	0.743755
ASV46_Neisseria cinerea	Lp(a)	0.487179	0.254816	0.666352	0.000161907	0.0182631
ASV46_Neisseria cinerea	FBG	-0.239608	-0.474728	0.0274326	0.0780805	0.386178
ASV50_Lactobacillus iners	SBP	0.364501	0.109823	0.574266	0.00622028	0.129935
ASV50_Lactobacillus iners	DBP	0.479748	0.245725	0.660925	0.000210397	0.0215753
ASV50_Lactobacillus iners	RHR	0.0614397	-0.207235	0.321497	0.655883	0.889791
ASV50_Lactobacillus iners	Height-Z	-0.162021	-0.409708	0.107914	0.237281	0.593497
ASV50_Lactobacillus iners	BMI-Z	-0.0145534	-0.278774	0.251716	0.916013	0.975504
ASV50_Lactobacillus iners	TG	0.42669	0.181995	0.62162	0.00115989	0.0594707
ASV50_Lactobacillus iners	TC	0.16489	-0.105001	0.412157	0.228967	0.585914
ASV50_Lactobacillus iners	HDL-C	0.164148	-0.105754	0.411524	0.231097	0.58645
ASV50_Lactobacillus iners	LDL-C	-0.114295	-0.368421	0.155724	0.406035	0.737533
ASV50_Lactobacillus iners	TG/HDL-C ratio	0.343875	0.0864657	0.558244	0.0101527	0.162444
ASV50_Lactobacillus iners	TC/HDL-C ratio	0.00739996	-0.258405	0.272163	0.957238	0.984134
ASV50_Lactobacillus iners	ApoA	-0.125534	-0.378235	0.144578	0.361125	0.701721
ASV50_Lactobacillus iners	ApoB	-0.0731823	-0.332033	0.195919	0.595432	0.85911
ASV50_Lactobacillus iners	ApoB/ApoA ratio	-0.0220069	-0.285636	0.244719	0.873292	0.963397
ASV50_Lactobacillus iners	Lp(a)	0.468438	0.231969	0.65263	0.000309946	0.0258977
ASV50_Lactobacillus iners	FBG	-0.355062	-0.566954	-0.0990997	0.00781383	0.143273
ASV55_Intestinibacter bartlettii	SBP	0.268586	0.00354167	0.498372	0.0473968	0.304275
ASV55_Intestinibacter bartlettii	DBP	0.361544	0.106457	0.571979	0.00668579	0.135884
ASV55_Intestinibacter bartlettii	RHR	-0.119939	-0.373356	0.150135	0.38309	0.722015
ASV55_Intestinibacter bartlettii	Height-Z	-0.217472	-0.456435	0.0507533	0.110729	0.428828
ASV55_Intestinibacter bartlettii	BMI-Z	-0.122008	-0.375162	0.148082	0.374876	0.715499
ASV55_Intestinibacter bartlettii	TG	0.208096	-0.0605441	0.448625	0.127365	0.460474
ASV55_Intestinibacter bartlettii	TC	-0.156064	-0.404609	0.113951	0.255202	0.615264
ASV55_Intestinibacter bartlettii	HDL-C	0.19594	-0.0731606	0.438445	0.151661	0.494432
ASV55_Intestinibacter bartlettii	LDL-C	-0.412076	-0.610619	-0.164794	0.00177195	0.0689226
ASV55_Intestinibacter bartlettii	TG/HDL-C ratio	0.110296	-0.159673	0.364915	0.422761	0.748839
ASV55_Intestinibacter bartlettii	TC/HDL-C ratio	-0.34666	-0.560417	-0.0896039	0.00951995	0.157919
ASV55_Intestinibacter bartlettii	ApoA	0.0152377	-0.251074	0.279405	0.912079	0.974038
ASV55_Intestinibacter bartlettii	ApoB	-0.165481	-0.412661	0.1044	0.22728	0.582663
ASV55_Intestinibacter bartlettii	ApoB/ApoA ratio	-0.177272	-0.42269	0.0923692	0.195399	0.552089
ASV55_Intestinibacter bartlettii	Lp(a)	0.294905	0.0321206	0.519553	0.0288375	0.250221
ASV55_Intestinibacter bartlettii	FBG	-0.372102	-0.58013	-0.118504	0.00515123	0.116569
ASV72_Listeria welshimeri	SBP	-0.139389	-0.390254	0.130743	0.310127	0.664789
ASV72_Listeria welshimeri	DBP	0.0637595	-0.205005	0.323583	0.643749	0.882803
ASV72_Listeria welshimeri	RHR	0.00552416	-0.260154	0.270425	0.968071	0.986571
ASV72_Listeria welshimeri	Height-Z	-0.0808913	-0.338915	0.18845	0.557143	0.834051
ASV72_Listeria welshimeri	BMI-Z	-0.285857	-0.512303	-0.0222474	0.0343747	0.273061
ASV72_Listeria welshimeri	TG	0.280748	0.016694	0.508194	0.0378739	0.280191
ASV72_Listeria welshimeri	TC	-0.240703	-0.475627	0.0262722	0.0766896	0.383703
ASV72_Listeria welshimeri	HDL-C	-0.0831245	-0.340904	0.186281	0.546273	0.832698
ASV72_Listeria welshimeri	LDL-C	-0.0461833	-0.30771	0.221832	0.737764	0.933004
ASV72_Listeria welshimeri	TG/HDL-C ratio	0.290615	0.0274331	0.51612	0.031362	0.256444
ASV72_Listeria welshimeri	TC/HDL-C ratio	-0.150055	-0.39945	0.12002	0.274183	0.630519
ASV72_Listeria welshimeri	ApoA	0.0248221	-0.242069	0.288221	0.857243	0.959114
ASV72_Listeria welshimeri	ApoB	0.0917151	-0.177911	0.348532	0.505436	0.803569
ASV72_Listeria welshimeri	ApoB/ApoA ratio	0.08158	-0.187781	0.339529	0.55378	0.833996
ASV72_Listeria welshimeri	Lp(a)	0.353597	0.0974405	0.565816	0.00809061	0.14372
ASV72_Listeria welshimeri	FBG	-0.171766	-0.418014	0.0979972	0.209867	0.564662
ASV73_Parabacteroides merdae	SBP	-0.244206	-0.478502	0.0225524	0.0723685	0.372747
ASV73_Parabacteroides merdae	DBP	-0.356662	-0.568196	-0.100914	0.00752093	0.142582
ASV73_Parabacteroides merdae	RHR	-0.0395226	-0.301657	0.228167	0.774505	0.939969
ASV73_Parabacteroides merdae	Height-Z	0.209782	-0.058787	0.450033	0.124242	0.456497
ASV73_Parabacteroides merdae	BMI-Z	0.132589	-0.137547	0.384366	0.334551	0.675495
ASV73_Parabacteroides merdae	TG	-0.37147	-0.579643	-0.11778	0.00523356	0.116569
ASV73_Parabacteroides merdae	TC	0.0253946	-0.24153	0.288746	0.853986	0.958027
ASV73_Parabacteroides merdae	HDL-C	-0.105191	-0.36043	0.164703	0.444675	0.764624
ASV73_Parabacteroides merdae	LDL-C	0.165974	-0.103898	0.413082	0.225878	0.580387
ASV73_Parabacteroides merdae	TG/HDL-C ratio	-0.304084	-0.526877	-0.0421903	0.0240025	0.227945
ASV73_Parabacteroides merdae	TC/HDL-C ratio	0.128527	-0.141599	0.380838	0.349699	0.691429
ASV73_Parabacteroides merdae	ApoA	0.137753	-0.132382	0.38884	0.315896	0.667794
ASV73_Parabacteroides merdae	ApoB	0.103195	-0.166665	0.358673	0.453408	0.770829
ASV73_Parabacteroides merdae	ApoB/ApoA ratio	0.0453806	-0.222596	0.306982	0.742162	0.93342
ASV73_Parabacteroides merdae	Lp(a)	-0.611449	-0.754375	-0.413175	7.08984e-07	0.000399876
ASV73_Parabacteroides merdae	FBG	0.271368	0.00654216	0.500624	0.045062	0.29648
ASV105_Megasphaera elsdenii	SBP	0.11697	-0.153077	0.370762	0.395061	0.730715
ASV105_Megasphaera elsdenii	DBP	0.296833	0.0342319	0.521095	0.0277592	0.242732
ASV105_Megasphaera elsdenii	RHR	-0.00620228	-0.271053	0.259522	0.964154	0.98524
ASV105_Megasphaera elsdenii	Height-Z	0.0782918	-0.190972	0.336598	0.569924	0.842561
ASV105_Megasphaera elsdenii	BMI-Z	-0.0585006	-0.318849	0.210057	0.671383	0.898363
ASV105_Megasphaera elsdenii	TG	0.145471	-0.124636	0.395505	0.289275	0.646742
ASV105_Megasphaera elsdenii	TC	-0.0188452	-0.282729	0.24769	0.891377	0.967567
ASV105_Megasphaera elsdenii	HDL-C	0.164306	-0.105594	0.411659	0.230643	0.586133
ASV105_Megasphaera elsdenii	LDL-C	-0.132325	-0.384137	0.13781	0.335522	0.675495
ASV105_Megasphaera elsdenii	TG/HDL-C ratio	0.0822522	-0.187128	0.340127	0.550507	0.833457
ASV105_Megasphaera elsdenii	TC/HDL-C ratio	-0.153761	-0.402634	0.11628	0.262369	0.619748
ASV105_Megasphaera elsdenii	ApoA	-0.00296271	-0.268049	0.262541	0.982873	0.993887
ASV105_Megasphaera elsdenii	ApoB	0.0272607	-0.239771	0.290457	0.843387	0.956985
ASV105_Megasphaera elsdenii	ApoB/ApoA ratio	0.0371576	-0.230411	0.299502	0.787674	0.940706
ASV105_Megasphaera elsdenii	Lp(a)	0.311935	0.0508455	0.533114	0.0204269	0.215775
ASV105_Megasphaera elsdenii	FBG	-0.136357	-0.387632	0.13378	0.320871	0.667794
ASV135_Lactobacillus rogosae	SBP	-0.236941	-0.472534	0.0302587	0.081555	0.386178
ASV135_Lactobacillus rogosae	DBP	-0.372875	-0.580725	-0.119388	0.0050522	0.116569
ASV135_Lactobacillus rogosae	RHR	-0.173917	-0.419843	0.0958007	0.204128	0.560831
ASV135_Lactobacillus rogosae	Height-Z	0.0161517	-0.250218	0.280248	0.906828	0.974002
ASV135_Lactobacillus rogosae	BMI-Z	0.154906	-0.115123	0.403616	0.25879	0.619119
ASV135_Lactobacillus rogosae	TG	-0.297873	-0.521925	-0.0353706	0.0271922	0.241518
ASV135_Lactobacillus rogosae	TC	0.138491	-0.131643	0.389479	0.313283	0.66676
ASV135_Lactobacillus rogosae	HDL-C	-0.226778	-0.46415	0.040985	0.0959184	0.41534
ASV135_Lactobacillus rogosae	LDL-C	0.181144	-0.0884011	0.425971	0.185661	0.543961
ASV135_Lactobacillus rogosae	TG/HDL-C ratio	-0.200504	-0.442275	0.0684331	0.142165	0.480878
ASV135_Lactobacillus rogosae	TC/HDL-C ratio	0.335603	0.0771773	0.551773	0.0122506	0.174455
ASV135_Lactobacillus rogosae	ApoA	-0.00756455	-0.272315	0.258251	0.956288	0.984134
ASV135_Lactobacillus rogosae	ApoB	-0.00829885	-0.272995	0.257565	0.952049	0.983972
ASV135_Lactobacillus rogosae	ApoB/ApoA ratio	-0.00297361	-0.268059	0.262531	0.98281	0.993887
ASV135_Lactobacillus rogosae	Lp(a)	-0.381235	-0.587148	-0.128984	0.00408278	0.108362
ASV135_Lactobacillus rogosae	FBG	0.0680632	-0.200861	0.327448	0.621483	0.87113
ASV142_Arthromitus sp.	SBP	0.0474803	-0.220596	0.308887	0.730674	0.929199
ASV142_Arthromitus sp.	DBP	0.237411	-0.0297608	0.472921	0.0809338	0.386178
ASV142_Arthromitus sp.	RHR	0.0165372	-0.249856	0.280603	0.904615	0.972741
ASV142_Arthromitus sp.	Height-Z	0.0174645	-0.248986	0.281458	0.899293	0.971185
ASV142_Arthromitus sp.	BMI-Z	-0.24247	-0.477079	0.0243961	0.0744843	0.378461
ASV142_Arthromitus sp.	TG	0.272075	0.00730543	0.501196	0.0444839	0.29648
ASV142_Arthromitus sp.	TC	-0.259311	-0.490841	0.00642833	0.0559052	0.335236
ASV142_Arthromitus sp.	HDL-C	0.0435577	-0.224332	0.305327	0.752182	0.933569
ASV142_Arthromitus sp.	LDL-C	-0.152865	-0.401865	0.117185	0.265193	0.620326
ASV142_Arthromitus sp.	TG/HDL-C ratio	0.243098	-0.0237291	0.477594	0.073713	0.376577
ASV142_Arthromitus sp.	TC/HDL-C ratio	-0.272529	-0.501563	-0.00779566	0.0441159	0.29648
ASV142_Arthromitus sp.	ApoA	0.00248803	-0.262983	0.267609	0.985617	0.995295
ASV142_Arthromitus sp.	ApoB	0.0108063	-0.255223	0.275314	0.937587	0.980577
ASV142_Arthromitus sp.	ApoB/ApoA ratio	0.0207526	-0.245898	0.284484	0.88046	0.965288
ASV142_Arthromitus sp.	Lp(a)	0.455028	0.215779	0.642736	0.000482381	0.0362751
ASV142_Arthromitus sp.	FBG	-0.111169	-0.365681	0.158812	0.419078	0.747383
ASV156_Pseudomonas paralactis	SBP	0.025876	-0.241076	0.289188	0.851249	0.958027
ASV156_Pseudomonas paralactis	DBP	-0.100358	-0.356172	0.169451	0.465987	0.780801
ASV156_Pseudomonas paralactis	RHR	0.326187	0.0666577	0.544375	0.015083	0.192244
ASV156_Pseudomonas paralactis	Height-Z	-0.0675326	-0.326972	0.201372	0.624211	0.873585
ASV156_Pseudomonas paralactis	BMI-Z	0.0807872	-0.188551	0.338823	0.557652	0.83426
ASV156_Pseudomonas paralactis	TG	-0.111914	-0.366334	0.158077	0.415949	0.743755
ASV156_Pseudomonas paralactis	TC	0.233879	-0.0334966	0.470013	0.0856913	0.392531
ASV156_Pseudomonas paralactis	HDL-C	-0.0786755	-0.33694	0.1906	0.568028	0.840979
ASV156_Pseudomonas paralactis	LDL-C	0.22336	-0.0445788	0.461321	0.101168	0.422658
ASV156_Pseudomonas paralactis	TG/HDL-C ratio	-0.0712281	-0.330284	0.197807	0.60532	0.864829
ASV156_Pseudomonas paralactis	TC/HDL-C ratio	0.28187	0.0179121	0.509097	0.0370813	0.279495
ASV156_Pseudomonas paralactis	ApoA	-0.263478	-0.494229	0.0019558	0.0519414	0.319409
ASV156_Pseudomonas paralactis	ApoB	0.198082	-0.0709433	0.440244	0.147147	0.487703
ASV156_Pseudomonas paralactis	ApoB/ApoA ratio	0.303785	0.0418615	0.526639	0.0241484	0.227945
ASV156_Pseudomonas paralactis	Lp(a)	0.031158	-0.236091	0.294025	0.82134	0.951203
ASV156_Pseudomonas paralactis	FBG	0.0707249	-0.198293	0.329833	0.607877	0.86489
ASV181_Clostridium jeddahitimonense	SBP	0.267467	0.00233596	0.497465	0.0483636	0.30682
ASV181_Clostridium jeddahitimonense	DBP	0.370223	0.116353	0.578682	0.00539936	0.116569
ASV181_Clostridium jeddahitimonense	RHR	0.112969	-0.157034	0.36726	0.411536	0.741632
ASV181_Clostridium jeddahitimonense	Height-Z	-0.1881	-0.431847	0.0812517	0.169051	0.52274
ASV181_Clostridium jeddahitimonense	BMI-Z	0.0340392	-0.233365	0.296657	0.805129	0.948544
ASV181_Clostridium jeddahitimonense	TG	0.137872	-0.132263	0.388943	0.315472	0.667794
ASV181_Clostridium jeddahitimonense	TC	0.0896286	-0.179947	0.346682	0.515209	0.808846
ASV181_Clostridium jeddahitimonense	HDL-C	0.169052	-0.100765	0.415705	0.217268	0.572022
ASV181_Clostridium jeddahitimonense	LDL-C	-0.207871	-0.448438	0.0607782	0.127786	0.46052
ASV181_Clostridium jeddahitimonense	TG/HDL-C ratio	0.0619845	-0.206712	0.321987	0.653025	0.888021
ASV181_Clostridium jeddahitimonense	TC/HDL-C ratio	-0.0921004	-0.348873	0.177535	0.503642	0.801847
ASV181_Clostridium jeddahitimonense	ApoA	-0.110992	-0.365526	0.158987	0.419823	0.747429
ASV181_Clostridium jeddahitimonense	ApoB	-0.0901638	-0.347157	0.179425	0.512694	0.806225
ASV181_Clostridium jeddahitimonense	ApoB/ApoA ratio	-0.049596	-0.310804	0.218577	0.719156	0.922541
ASV181_Clostridium jeddahitimonense	Lp(a)	0.448271	0.207672	0.637727	0.000598748	0.0412135
ASV181_Clostridium jeddahitimonense	FBG	-0.397793	-0.599792	-0.148128	0.00263376	0.0850162
ASV195_Bacteroides ovatus	SBP	-0.0436715	-0.30543	0.224223	0.751556	0.933569
ASV195_Bacteroides ovatus	DBP	-0.0118654	-0.276293	0.254232	0.931484	0.979356
ASV195_Bacteroides ovatus	RHR	-0.238774	-0.474043	0.0283168	0.0791541	0.386178
ASV195_Bacteroides ovatus	Height-Z	0.129647	-0.140482	0.381812	0.34548	0.686698
ASV195_Bacteroides ovatus	BMI-Z	0.0936368	-0.176033	0.350234	0.49652	0.797591
ASV195_Bacteroides ovatus	TG	-0.197271	-0.439563	0.0717832	0.148844	0.49028
ASV195_Bacteroides ovatus	TC	-0.0812453	-0.339231	0.188106	0.555414	0.833996
ASV195_Bacteroides ovatus	HDL-C	-0.091015	-0.347912	0.178594	0.508705	0.805405
ASV195_Bacteroides ovatus	LDL-C	0.221212	-0.0468342	0.45954	0.10458	0.427413
ASV195_Bacteroides ovatus	TG/HDL-C ratio	-0.148932	-0.398485	0.121152	0.277831	0.632729
ASV195_Bacteroides ovatus	TC/HDL-C ratio	0.00618088	-0.259542	0.271034	0.964278	0.98524
ASV195_Bacteroides ovatus	ApoA	0.0247084	-0.242176	0.288117	0.85789	0.959114
ASV195_Bacteroides ovatus	ApoB	0.151607	-0.118455	0.400784	0.269194	0.623512
ASV195_Bacteroides ovatus	ApoB/ApoA ratio	0.144779	-0.125332	0.394908	0.2916	0.647406
ASV195_Bacteroides ovatus	Lp(a)	-0.188806	-0.432442	0.080525	0.167429	0.520276
ASV195_Bacteroides ovatus	FBG	0.0800554	-0.189261	0.33817	0.561238	0.836232
ASV217_Alistipes sp.	SBP	-0.337068	-0.552921	-0.0788187	0.011854	0.174455
ASV217_Alistipes sp.	DBP	-0.431395	-0.625146	-0.187565	0.00100786	0.0575799
ASV217_Alistipes sp.	RHR	-0.00554124	-0.270441	0.260138	0.967973	0.986571
ASV217_Alistipes sp.	Height-Z	0.0704412	-0.198567	0.329579	0.609322	0.865683
ASV217_Alistipes sp.	BMI-Z	0.254251	-0.0118456	0.486718	0.0610442	0.350896
ASV217_Alistipes sp.	TG	-0.355236	-0.567089	-0.0992963	0.00778159	0.143273
ASV217_Alistipes sp.	TC	0.166797	-0.103061	0.413784	0.223554	0.58024
ASV217_Alistipes sp.	HDL-C	-0.199942	-0.441804	0.0690163	0.143311	0.48255
ASV217_Alistipes sp.	LDL-C	0.243813	-0.02297	0.47818	0.0728433	0.374338
ASV217_Alistipes sp.	TG/HDL-C ratio	-0.254196	-0.486673	0.0119041	0.0611019	0.350896
ASV217_Alistipes sp.	TC/HDL-C ratio	0.334277	0.0756925	0.550734	0.0126194	0.174658
ASV217_Alistipes sp.	ApoA	0.0374853	-0.2301	0.299801	0.785846	0.940706
ASV217_Alistipes sp.	ApoB	0.0157062	-0.250635	0.279837	0.909387	0.974038
ASV217_Alistipes sp.	ApoB/ApoA ratio	-0.00695484	-0.271751	0.25882	0.959808	0.984134
ASV217_Alistipes sp.	Lp(a)	-0.623639	-0.762741	-0.429383	3.65311e-07	0.00027448
ASV217_Alistipes sp.	FBG	0.293121	0.0301697	0.518126	0.029866	0.2533
ASV220_Phocaeicola plebeius	SBP	-0.0852023	-0.342752	0.18426	0.536253	0.824288
ASV220_Phocaeicola plebeius	DBP	-0.0879266	-0.345172	0.181607	0.523251	0.816924
ASV220_Phocaeicola plebeius	RHR	0.2005	-0.0684379	0.442271	0.142174	0.480878
ASV220_Phocaeicola plebeius	Height-Z	0.0940959	-0.175584	0.35064	0.494402	0.797591
ASV220_Phocaeicola plebeius	BMI-Z	-0.000848221	-0.266086	0.264508	0.995096	0.998193
ASV220_Phocaeicola plebeius	TG	-0.273618	-0.502442	-0.00897163	0.0432438	0.294304
ASV220_Phocaeicola plebeius	TC	0.312046	0.0509683	0.533202	0.0203797	0.215775
ASV220_Phocaeicola plebeius	HDL-C	0.253567	-0.012576	0.48616	0.0617665	0.350896
ASV220_Phocaeicola plebeius	LDL-C	0.289674	0.0264065	0.515366	0.0319396	0.258909
ASV220_Phocaeicola plebeius	TG/HDL-C ratio	-0.334435	-0.550858	-0.0758698	0.0125748	0.174658
ASV220_Phocaeicola plebeius	TC/HDL-C ratio	0.0425411	-0.225299	0.304403	0.757789	0.934719
ASV220_Phocaeicola plebeius	ApoA	0.119304	-0.150765	0.372802	0.385632	0.723782
ASV220_Phocaeicola plebeius	ApoB	-0.100133	-0.355974	0.169671	0.466991	0.780801
ASV220_Phocaeicola plebeius	ApoB/ApoA ratio	-0.163935	-0.411342	0.105971	0.231712	0.586691
ASV220_Phocaeicola plebeius	Lp(a)	-0.133807	-0.385422	0.136329	0.330088	0.673133
ASV220_Phocaeicola plebeius	FBG	0.113214	-0.156793	0.367474	0.410518	0.741388
ASV234_Lactobacillus gasseri	SBP	0.304096	0.0422036	0.526886	0.0239966	0.227945
ASV234_Lactobacillus gasseri	DBP	0.483628	0.250467	0.663761	0.000183633	0.0197274
ASV234_Lactobacillus gasseri	RHR	0.109339	-0.160617	0.364075	0.426822	0.750732
ASV234_Lactobacillus gasseri	Height-Z	-0.149971	-0.399378	0.120105	0.274455	0.630519
ASV234_Lactobacillus gasseri	BMI-Z	-0.132528	-0.384313	0.137607	0.334773	0.675495
ASV234_Lactobacillus gasseri	TG	0.369649	0.115697	0.57824	0.00547718	0.116571
ASV234_Lactobacillus gasseri	TC	-0.0103166	-0.274862	0.25568	0.94041	0.981297
ASV234_Lactobacillus gasseri	HDL-C	0.216412	-0.0518633	0.455554	0.112522	0.432454
ASV234_Lactobacillus gasseri	LDL-C	-0.240189	-0.475205	0.0268173	0.0773404	0.386017
ASV234_Lactobacillus gasseri	TG/HDL-C ratio	0.267719	0.00260705	0.497669	0.0481448	0.30682
ASV234_Lactobacillus gasseri	TC/HDL-C ratio	-0.200196	-0.442017	0.0687525	0.142791	0.481521
ASV234_Lactobacillus gasseri	ApoA	0.0188679	-0.247669	0.28275	0.891247	0.967567
ASV234_Lactobacillus gasseri	ApoB	-0.0912883	-0.348154	0.178328	0.507428	0.805033
ASV234_Lactobacillus gasseri	ApoB/ApoA ratio	-0.101482	-0.357163	0.168348	0.460983	0.777465
ASV234_Lactobacillus gasseri	Lp(a)	0.561718	0.34833	0.719756	8.11761e-06	0.00261696
ASV234_Lactobacillus gasseri	FBG	-0.383738	-0.589066	-0.131865	0.00382642	0.104965
ASV244_Brevundimonas albigilva	SBP	-0.402299	-0.603216	-0.153371	0.0023285	0.0833646
ASV244_Brevundimonas albigilva	DBP	-0.517582	-0.688358	-0.29244	5.19488e-05	0.00900665
ASV244_Brevundimonas albigilva	RHR	0.0272715	-0.23976	0.290467	0.843325	0.956985
ASV244_Brevundimonas albigilva	Height-Z	0.318634	0.0582618	0.538417	0.017743	0.210344
ASV244_Brevundimonas albigilva	BMI-Z	0.0447388	-0.223208	0.306399	0.745686	0.93342
ASV244_Brevundimonas albigilva	TG	-0.514713	-0.686296	-0.288861	5.80991e-05	0.0093624
ASV244_Brevundimonas albigilva	TC	0.0538768	-0.214486	0.314676	0.696043	0.912419
ASV244_Brevundimonas albigilva	HDL-C	-0.220726	-0.459137	0.0473438	0.105363	0.427513
ASV244_Brevundimonas albigilva	LDL-C	0.353938	0.0978267	0.566081	0.00802542	0.143693
ASV244_Brevundimonas albigilva	TG/HDL-C ratio	-0.395429	-0.597993	-0.145383	0.00280772	0.0879754
ASV244_Brevundimonas albigilva	TC/HDL-C ratio	0.256228	-0.00973097	0.48833	0.058993	0.347035
ASV244_Brevundimonas albigilva	ApoA	0.0348425	-0.232605	0.297391	0.800623	0.94834
ASV244_Brevundimonas albigilva	ApoB	0.172966	-0.0967722	0.419034	0.206651	0.561131
ASV244_Brevundimonas albigilva	ApoB/ApoA ratio	0.162051	-0.107885	0.409733	0.237194	0.593497
ASV244_Brevundimonas albigilva	Lp(a)	-0.674151	-0.796919	-0.497905	1.68056e-08	1.89504e-05
ASV244_Brevundimonas albigilva	FBG	0.398161	0.148556	0.600072	0.00260758	0.0850162
ASV245_Bacteroides stercoris	SBP	-0.344943	-0.559078	-0.0876689	0.00990581	0.159625
ASV245_Bacteroides stercoris	DBP	-0.443889	-0.634469	-0.20243	0.000687223	0.0441126
ASV245_Bacteroides stercoris	RHR	-0.0329292	-0.295644	0.234416	0.811365	0.948983
ASV245_Bacteroides stercoris	Height-Z	0.116507	-0.153536	0.370357	0.396949	0.731035
ASV245_Bacteroides stercoris	BMI-Z	0.334438	0.0758725	0.55086	0.0125742	0.174658
ASV245_Bacteroides stercoris	TG	-0.237156	-0.472711	0.0300308	0.0812702	0.386178
ASV245_Bacteroides stercoris	TC	0.168867	-0.100953	0.415547	0.217778	0.572022
ASV245_Bacteroides stercoris	HDL-C	-0.263693	-0.494403	0.00172485	0.0517433	0.319409
ASV245_Bacteroides stercoris	LDL-C	0.172771	-0.0969707	0.418869	0.20717	0.561131
ASV245_Bacteroides stercoris	TG/HDL-C ratio	-0.133683	-0.385315	0.136453	0.330539	0.673133
ASV245_Bacteroides stercoris	TC/HDL-C ratio	0.401734	0.152713	0.602787	0.00236495	0.0833646
ASV245_Bacteroides stercoris	ApoA	-0.115569	-0.369536	0.154464	0.400786	0.732124
ASV245_Bacteroides stercoris	ApoB	-0.0299966	-0.292962	0.237188	0.827897	0.9533
ASV245_Bacteroides stercoris	ApoB/ApoA ratio	0.0116938	-0.254393	0.276134	0.932472	0.979356
ASV245_Bacteroides stercoris	Lp(a)	-0.436616	-0.629049	-0.193763	0.000860342	0.0524576
ASV245_Bacteroides stercoris	FBG	0.125983	-0.144132	0.378625	0.359398	0.69957
ASV272_Eubacterium sp.	SBP	-0.115815	-0.369752	0.15422	0.399777	0.731564
ASV272_Eubacterium sp.	DBP	0.0153935	-0.250928	0.279549	0.911183	0.974038
ASV272_Eubacterium sp.	RHR	-0.115054	-0.369085	0.154974	0.402903	0.733705
ASV272_Eubacterium sp.	Height-Z	0.0648087	-0.203996	0.324526	0.638291	0.879601
ASV272_Eubacterium sp.	BMI-Z	-0.00454597	-0.269518	0.261066	0.973723	0.989959
ASV272_Eubacterium sp.	TG	-0.142095	-0.392592	0.128029	0.300733	0.656145
ASV272_Eubacterium sp.	TC	-0.246663	-0.480516	0.0199389	0.0694549	0.367818
ASV272_Eubacterium sp.	HDL-C	0.115802	-0.154233	0.36974	0.399831	0.731564
ASV272_Eubacterium sp.	LDL-C	0.0151393	-0.251167	0.279315	0.912644	0.974038
ASV272_Eubacterium sp.	TG/HDL-C ratio	-0.164674	-0.411973	0.10522	0.229587	0.585914
ASV272_Eubacterium sp.	TC/HDL-C ratio	-0.330794	-0.548	-0.0717982	0.0136338	0.179871
ASV272_Eubacterium sp.	ApoA	-0.109074	-0.363843	0.160879	0.427951	0.750745
ASV272_Eubacterium sp.	ApoB	0.113914	-0.156101	0.368087	0.407611	0.739205
ASV272_Eubacterium sp.	ApoB/ApoA ratio	0.1559	-0.114117	0.404469	0.255707	0.615264
ASV272_Eubacterium sp.	Lp(a)	0.338032	0.0799007	0.553676	0.0115989	0.174455
ASV272_Eubacterium sp.	FBG	0.133943	-0.136194	0.38554	0.329594	0.673133
ASV279_Parasutterella excrementihominis	SBP	-0.408053	-0.607577	-0.160086	0.00198469	0.0746244
ASV279_Parasutterella excrementihominis	DBP	-0.236001	-0.471761	0.0312529	0.0828072	0.388763
ASV279_Parasutterella excrementihominis	RHR	0.0491294	-0.219023	0.310381	0.721691	0.922541
ASV279_Parasutterella excrementihominis	Height-Z	0.0261841	-0.240786	0.28947	0.849498	0.958027
ASV279_Parasutterella excrementihominis	BMI-Z	0.15406	-0.115978	0.40289	0.261431	0.619748
ASV279_Parasutterella excrementihominis	TG	0.000453437	-0.264876	0.265719	0.997379	0.998341
ASV279_Parasutterella excrementihominis	TC	0.191389	-0.0778619	0.434618	0.161587	0.512914
ASV279_Parasutterella excrementihominis	HDL-C	-0.093447	-0.350066	0.176219	0.497397	0.797591
ASV279_Parasutterella excrementihominis	LDL-C	0.210418	-0.0581238	0.450563	0.123079	0.455959
ASV279_Parasutterella excrementihominis	TG/HDL-C ratio	0.0440537	-0.22386	0.305777	0.749452	0.93342
ASV279_Parasutterella excrementihominis	TC/HDL-C ratio	0.271109	0.00626274	0.500415	0.0452752	0.29648
ASV279_Parasutterella excrementihominis	ApoA	0.0849447	-0.184511	0.342523	0.53749	0.824288
ASV279_Parasutterella excrementihominis	ApoB	0.0933061	-0.176357	0.349941	0.498049	0.797591
ASV279_Parasutterella excrementihominis	ApoB/ApoA ratio	0.0573148	-0.211194	0.31778	0.677676	0.903054
ASV279_Parasutterella excrementihominis	Lp(a)	-0.265841	-0.496147	-0.000585167	0.0497971	0.312837
ASV279_Parasutterella excrementihominis	FBG	0.104075	-0.1658	0.359447	0.449548	0.768901
ASV282_Agathobacter rectalis	SBP	-0.198263	-0.440396	0.0707558	0.14677	0.487649
ASV282_Agathobacter rectalis	DBP	-0.0771263	-0.335558	0.192102	0.575697	0.846657
ASV282_Agathobacter rectalis	RHR	0.0563321	-0.212135	0.316893	0.682908	0.904202
ASV282_Agathobacter rectalis	Height-Z	-0.062727	-0.322655	0.205998	0.649139	0.885403
ASV282_Agathobacter rectalis	BMI-Z	0.116259	-0.153781	0.37014	0.39796	0.731564
ASV282_Agathobacter rectalis	TG	-0.206059	-0.446924	0.0626636	0.131216	0.463259
ASV282_Agathobacter rectalis	TC	-0.100476	-0.356276	0.169335	0.465461	0.780801
ASV282_Agathobacter rectalis	HDL-C	-0.0457888	-0.307352	0.222208	0.739924	0.93342
ASV282_Agathobacter rectalis	LDL-C	0.0664102	-0.202454	0.325964	0.629997	0.877723
ASV282_Agathobacter rectalis	TG/HDL-C ratio	-0.182276	-0.426928	0.0872397	0.182881	0.541936
ASV282_Agathobacter rectalis	TC/HDL-C ratio	-0.0604201	-0.320579	0.208215	0.661244	0.89222
ASV282_Agathobacter rectalis	ApoA	0.101904	-0.167934	0.357535	0.459112	0.775397
ASV282_Agathobacter rectalis	ApoB	0.232521	-0.0349308	0.468894	0.0875776	0.396424
ASV282_Agathobacter rectalis	ApoB/ApoA ratio	0.198868	-0.0701293	0.440903	0.145517	0.484913
ASV282_Agathobacter rectalis	Lp(a)	0.0844812	-0.184961	0.342111	0.53972	0.825981
ASV282_Agathobacter rectalis	FBG	0.0279791	-0.239093	0.291115	0.839313	0.956738
ASV296_Phocaeicola massiliensis	SBP	-0.284247	-0.511009	-0.0204952	0.0354475	0.275757
ASV296_Phocaeicola massiliensis	DBP	-0.37747	-0.584259	-0.124656	0.00449693	0.113041
ASV296_Phocaeicola massiliensis	RHR	-0.0791621	-0.337374	0.190128	0.56563	0.839513
ASV296_Phocaeicola massiliensis	Height-Z	0.0598619	-0.208751	0.320076	0.664187	0.893435
ASV296_Phocaeicola massiliensis	BMI-Z	0.285015	0.021331	0.511626	0.0349322	0.274653
ASV296_Phocaeicola massiliensis	TG	-0.340499	-0.555606	-0.0826694	0.0109681	0.168326
ASV296_Phocaeicola massiliensis	TC	0.182208	-0.0873096	0.426871	0.183048	0.541936
ASV296_Phocaeicola massiliensis	HDL-C	-0.197065	-0.439391	0.0719957	0.149276	0.49028
ASV296_Phocaeicola massiliensis	LDL-C	0.227685	-0.0400304	0.4649	0.0945619	0.411044
ASV296_Phocaeicola massiliensis	TG/HDL-C ratio	-0.254208	-0.486683	0.0118915	0.0610894	0.350896
ASV296_Phocaeicola massiliensis	TC/HDL-C ratio	0.341316	0.083588	0.556245	0.0107656	0.166351
ASV296_Phocaeicola massiliensis	ApoA	-0.0725726	-0.331488	0.196508	0.598509	0.859959
ASV296_Phocaeicola massiliensis	ApoB	-0.057569	-0.318009	0.21095	0.676325	0.902485
ASV296_Phocaeicola massiliensis	ApoB/ApoA ratio	-0.0383201	-0.300562	0.229308	0.781194	0.939969
ASV296_Phocaeicola massiliensis	Lp(a)	-0.473434	-0.656299	-0.238034	0.000261628	0.0246617
ASV296_Phocaeicola massiliensis	FBG	0.140941	-0.129187	0.391596	0.304716	0.66007
ASV323_Blautia obeum	SBP	0.156827	-0.113179	0.405263	0.252858	0.615264
ASV323_Blautia obeum	DBP	0.120413	-0.149665	0.37377	0.3812	0.720102
ASV323_Blautia obeum	RHR	0.0354695	-0.232011	0.297963	0.797111	0.947461
ASV323_Blautia obeum	Height-Z	-0.0962688	-0.352562	0.173458	0.484442	0.790912
ASV323_Blautia obeum	BMI-Z	-0.0395383	-0.301671	0.228152	0.774418	0.939969
ASV323_Blautia obeum	TG	0.152715	-0.117336	0.401736	0.265667	0.620439
ASV323_Blautia obeum	TC	0.0187665	-0.247764	0.282656	0.891828	0.967567
ASV323_Blautia obeum	HDL-C	0.150283	-0.11979	0.399646	0.273445	0.629482
ASV323_Blautia obeum	LDL-C	-0.216185	-0.455365	0.0521007	0.112909	0.433202
ASV323_Blautia obeum	TG/HDL-C ratio	0.0740975	-0.195034	0.332852	0.590826	0.857172
ASV323_Blautia obeum	TC/HDL-C ratio	-0.137022	-0.388207	0.133114	0.318495	0.667794
ASV323_Blautia obeum	ApoA	-0.00943076	-0.274042	0.256508	0.945519	0.982538
ASV323_Blautia obeum	ApoB	-0.13993	-0.390723	0.1302	0.308232	0.662259
ASV323_Blautia obeum	ApoB/ApoA ratio	-0.137671	-0.388769	0.132465	0.316186	0.667794
ASV323_Blautia obeum	Lp(a)	0.155833	-0.114184	0.404411	0.255913	0.615264
ASV323_Blautia obeum	FBG	-0.0950678	-0.3515	0.174634	0.489934	0.793637
ASV324_Fusicatenibacter saccharivorans	SBP	0.105761	-0.164142	0.360931	0.442197	0.761833
ASV324_Fusicatenibacter saccharivorans	DBP	0.292209	0.0291734	0.517396	0.0304034	0.253709
ASV324_Fusicatenibacter saccharivorans	RHR	-0.210134	-0.450327	0.0584196	0.123596	0.455959
ASV324_Fusicatenibacter saccharivorans	Height-Z	0.0199346	-0.246667	0.283731	0.885139	0.966841
ASV324_Fusicatenibacter saccharivorans	BMI-Z	-0.0487501	-0.310037	0.219384	0.723754	0.922541
ASV324_Fusicatenibacter saccharivorans	TG	0.074627	-0.194521	0.333325	0.588168	0.8557
ASV324_Fusicatenibacter saccharivorans	TC	-0.0820539	-0.339951	0.187321	0.551471	0.83386
ASV324_Fusicatenibacter saccharivorans	HDL-C	0.144873	-0.125238	0.394989	0.291284	0.647406
ASV324_Fusicatenibacter saccharivorans	LDL-C	-0.133639	-0.385277	0.136497	0.330701	0.673133
ASV324_Fusicatenibacter saccharivorans	TG/HDL-C ratio	0.010925	-0.255112	0.275424	0.936903	0.980577
ASV324_Fusicatenibacter saccharivorans	TC/HDL-C ratio	-0.217775	-0.456687	0.0504357	0.11022	0.428828
ASV324_Fusicatenibacter saccharivorans	ApoA	0.19911	-0.0698786	0.441106	0.145018	0.484681
ASV324_Fusicatenibacter saccharivorans	ApoB	-0.0289616	-0.292015	0.238165	0.833749	0.954306
ASV324_Fusicatenibacter saccharivorans	ApoB/ApoA ratio	-0.11077	-0.365331	0.159206	0.42076	0.747429
ASV324_Fusicatenibacter saccharivorans	Lp(a)	-0.0104629	-0.274997	0.255544	0.939567	0.980871
ASV324_Fusicatenibacter saccharivorans	FBG	-0.0553057	-0.315967	0.213118	0.688388	0.906811
ASV329_Acetivibrionales sp.	SBP	-0.148708	-0.398292	0.121378	0.278562	0.632729
ASV329_Acetivibrionales sp.	DBP	-0.0730276	-0.331895	0.196068	0.596212	0.85911
ASV329_Acetivibrionales sp.	RHR	-0.0884442	-0.345632	0.181102	0.520799	0.814828
ASV329_Acetivibrionales sp.	Height-Z	0.0343958	-0.233028	0.296983	0.803128	0.948544
ASV329_Acetivibrionales sp.	BMI-Z	0.190366	-0.0789165	0.433757	0.163882	0.515644
ASV329_Acetivibrionales sp.	TG	-0.116945	-0.37074	0.153103	0.395166	0.730715
ASV329_Acetivibrionales sp.	TC	0.0732833	-0.195821	0.332123	0.594923	0.85911
ASV329_Acetivibrionales sp.	HDL-C	-0.117488	-0.371215	0.152564	0.392957	0.729039
ASV329_Acetivibrionales sp.	LDL-C	-0.0623656	-0.32233	0.206346	0.651029	0.886809
ASV329_Acetivibrionales sp.	TG/HDL-C ratio	-0.0442996	-0.306	0.223626	0.748099	0.93342
ASV329_Acetivibrionales sp.	TC/HDL-C ratio	0.17894	-0.0906611	0.424104	0.191161	0.549945
ASV329_Acetivibrionales sp.	ApoA	-0.317503	-0.537523	-0.0570079	0.0181738	0.212436
ASV329_Acetivibrionales sp.	ApoB	-0.0692495	-0.328511	0.199717	0.615403	0.869096
ASV329_Acetivibrionales sp.	ApoB/ApoA ratio	0.048889	-0.219252	0.310163	0.722998	0.922541
ASV329_Acetivibrionales sp.	Lp(a)	0.00893989	-0.256967	0.273588	0.94835	0.983216
ASV329_Acetivibrionales sp.	FBG	-0.0660084	-0.325604	0.202841	0.632074	0.877723
ASV336_Romboutsia timonensis	SBP	0.246033	-0.020609	0.48	0.0701924	0.369986
ASV336_Romboutsia timonensis	DBP	0.278326	0.0140675	0.506243	0.0396323	0.285588
ASV336_Romboutsia timonensis	RHR	-0.0949674	-0.351411	0.174732	0.490395	0.793637
ASV336_Romboutsia timonensis	Height-Z	-0.0200508	-0.283838	0.246558	0.884474	0.966751
ASV336_Romboutsia timonensis	BMI-Z	-0.052312	-0.313262	0.215983	0.704461	0.916815
ASV336_Romboutsia timonensis	TG	-0.0982959	-0.354352	0.171473	0.475246	0.783914
ASV336_Romboutsia timonensis	TC	-0.164282	-0.411639	0.105618	0.230712	0.586133
ASV336_Romboutsia timonensis	HDL-C	0.171315	-0.0984571	0.417631	0.211083	0.565562
ASV336_Romboutsia timonensis	LDL-C	-0.397735	-0.599748	-0.148061	0.00263791	0.0850162
ASV336_Romboutsia timonensis	TG/HDL-C ratio	-0.167821	-0.414656	0.102019	0.220684	0.578001
ASV336_Romboutsia timonensis	TC/HDL-C ratio	-0.323986	-0.542642	-0.0642078	0.0158202	0.19828
ASV336_Romboutsia timonensis	ApoA	-0.0163501	-0.280431	0.250032	0.905688	0.973432
ASV336_Romboutsia timonensis	ApoB	-0.204437	-0.445568	0.0643502	0.134345	0.470625
ASV336_Romboutsia timonensis	ApoB/ApoA ratio	-0.202369	-0.443837	0.0664987	0.138417	0.476745
ASV336_Romboutsia timonensis	Lp(a)	0.254113	-0.0119927	0.486605	0.0611892	0.350896
ASV336_Romboutsia timonensis	FBG	-0.242108	-0.476781	0.0247806	0.074932	0.37988
ASV343_Anaerobutyricum soehngenii	SBP	0.328334	0.0690511	0.546065	0.0143921	0.185535
ASV343_Anaerobutyricum soehngenii	DBP	0.219406	-0.0487272	0.458042	0.107515	0.427513
ASV343_Anaerobutyricum soehngenii	RHR	-0.0485219	-0.309831	0.219602	0.724996	0.923541
ASV343_Anaerobutyricum soehngenii	Height-Z	-0.0402838	-0.30235	0.227444	0.77028	0.939969
ASV343_Anaerobutyricum soehngenii	BMI-Z	-0.0312054	-0.294068	0.236046	0.821073	0.951203
ASV343_Anaerobutyricum soehngenii	TG	0.332809	0.0740499	0.549582	0.0130388	0.175219
ASV343_Anaerobutyricum soehngenii	TC	-0.175608	-0.421279	0.0940715	0.199694	0.556492
ASV343_Anaerobutyricum soehngenii	HDL-C	0.0490397	-0.219108	0.3103	0.722179	0.922541
ASV343_Anaerobutyricum soehngenii	LDL-C	-0.298386	-0.522335	-0.0359332	0.0269158	0.240008
ASV343_Anaerobutyricum soehngenii	TG/HDL-C ratio	0.279114	0.0149214	0.506878	0.0390532	0.285588
ASV343_Anaerobutyricum soehngenii	TC/HDL-C ratio	-0.221258	-0.459579	0.0467849	0.104504	0.427413
ASV343_Anaerobutyricum soehngenii	ApoA	-0.0130194	-0.277359	0.253152	0.924838	0.978764
ASV343_Anaerobutyricum soehngenii	ApoB	0.000929841	-0.264433	0.266161	0.994624	0.998164
ASV343_Anaerobutyricum soehngenii	ApoB/ApoA ratio	0.00980205	-0.256161	0.274386	0.943377	0.982538
ASV343_Anaerobutyricum soehngenii	Lp(a)	0.114105	-0.155912	0.368255	0.406819	0.738363
ASV343_Anaerobutyricum soehngenii	FBG	-0.219102	-0.457789	0.0490459	0.108015	0.427513
ASV346_Alistipes putredinis	SBP	-0.135869	-0.387209	0.134268	0.322622	0.667794
ASV346_Alistipes putredinis	DBP	-0.420127	-0.616689	-0.174252	0.00140629	0.0648199
ASV346_Alistipes putredinis	RHR	-0.00728659	-0.272058	0.25851	0.957893	0.984134
ASV346_Alistipes putredinis	Height-Z	0.174107	-0.0956059	0.420004	0.203625	0.560831
ASV346_Alistipes putredinis	BMI-Z	0.264993	-0.000326989	0.495459	0.050558	0.315953
ASV346_Alistipes putredinis	TG	-0.354466	-0.566491	-0.0984242	0.00792547	0.143273
ASV346_Alistipes putredinis	TC	0.143318	-0.1268	0.393648	0.296549	0.654056
ASV346_Alistipes putredinis	HDL-C	-0.126385	-0.378975	0.143732	0.357855	0.698374
ASV346_Alistipes putredinis	LDL-C	0.279723	0.0155816	0.507368	0.0386103	0.283729
ASV346_Alistipes putredinis	TG/HDL-C ratio	-0.281571	-0.508857	-0.017588	0.0372908	0.279495
ASV346_Alistipes putredinis	TC/HDL-C ratio	0.253778	-0.0123507	0.486332	0.061543	0.350896
ASV346_Alistipes putredinis	ApoA	0.0775629	-0.191679	0.335947	0.573531	0.845678
ASV346_Alistipes putredinis	ApoB	0.166414	-0.10345	0.413457	0.224633	0.58024
ASV346_Alistipes putredinis	ApoB/ApoA ratio	0.135052	-0.135085	0.386502	0.325566	0.669533
ASV346_Alistipes putredinis	Lp(a)	-0.554695	-0.714803	-0.339334	1.11027e-05	0.0031302
ASV346_Alistipes putredinis	FBG	0.217306	-0.0509274	0.456297	0.111009	0.428828
ASV352_Roseburia intestinalis	SBP	0.310712	0.0494946	0.532144	0.0209522	0.216721
ASV352_Roseburia intestinalis	DBP	0.317108	0.0565704	0.537211	0.0183262	0.213113
ASV352_Roseburia intestinalis	RHR	0.075993	-0.193199	0.334546	0.581337	0.851621
ASV352_Roseburia intestinalis	Height-Z	-0.0249029	-0.288295	0.241993	0.856783	0.959114
ASV352_Roseburia intestinalis	BMI-Z	-0.0326726	-0.295409	0.234659	0.812809	0.948983
ASV352_Roseburia intestinalis	TG	0.183022	-0.086474	0.427559	0.181066	0.54102
ASV352_Roseburia intestinalis	TC	0.120487	-0.149592	0.373834	0.380907	0.720102
ASV352_Roseburia intestinalis	HDL-C	0.268555	0.00350822	0.498347	0.0474234	0.304275
ASV352_Roseburia intestinalis	LDL-C	-0.229526	-0.466421	0.0380908	0.0918538	0.406843
ASV352_Roseburia intestinalis	TG/HDL-C ratio	0.0799965	-0.189319	0.338118	0.561527	0.836232
ASV352_Roseburia intestinalis	TC/HDL-C ratio	-0.128221	-0.380572	0.141903	0.350857	0.692485
ASV352_Roseburia intestinalis	ApoA	0.100192	-0.169614	0.356025	0.466731	0.780801
ASV352_Roseburia intestinalis	ApoB	-0.303821	-0.526667	-0.041901	0.0241309	0.227945
ASV352_Roseburia intestinalis	ApoB/ApoA ratio	-0.359619	-0.570488	-0.104269	0.00700492	0.138446
ASV352_Roseburia intestinalis	Lp(a)	0.137291	-0.132845	0.38844	0.317536	0.667794
ASV352_Roseburia intestinalis	FBG	-0.225508	-0.4631	0.0423209	0.0978434	0.418851
ASV357_Ruminococcus faecis	SBP	0.0906256	-0.178975	0.347566	0.510528	0.805458
ASV357_Ruminococcus faecis	DBP	-0.0134755	-0.27778	0.252725	0.922213	0.978144
ASV357_Ruminococcus faecis	RHR	-0.0844155	-0.342052	0.185025	0.540037	0.825981
ASV357_Ruminococcus faecis	Height-Z	-0.0266475	-0.289895	0.240349	0.846867	0.958027
ASV357_Ruminococcus faecis	BMI-Z	0.00969451	-0.256262	0.274286	0.943997	0.982538
ASV357_Ruminococcus faecis	TG	0.221727	-0.0462933	0.459967	0.103753	0.427413
ASV357_Ruminococcus faecis	TC	-0.221789	-0.460019	0.0462281	0.103654	0.427413
ASV357_Ruminococcus faecis	HDL-C	0.153547	-0.116495	0.40245	0.26304	0.619748
ASV357_Ruminococcus faecis	LDL-C	-0.126024	-0.378661	0.14409	0.359239	0.69957
ASV357_Ruminococcus faecis	TG/HDL-C ratio	0.16395	-0.105955	0.411355	0.231668	0.586691
ASV357_Ruminococcus faecis	TC/HDL-C ratio	-0.336194	-0.552236	-0.0778394	0.0120892	0.174455
ASV357_Ruminococcus faecis	ApoA	0.061793	-0.206896	0.321815	0.654029	0.888699
ASV357_Ruminococcus faecis	ApoB	0.059971	-0.208646	0.320174	0.663611	0.893435
ASV357_Ruminococcus faecis	ApoB/ApoA ratio	0.0382574	-0.229368	0.300505	0.781543	0.939969
ASV357_Ruminococcus faecis	Lp(a)	-0.0299068	-0.29288	0.237273	0.828404	0.9533
ASV357_Ruminococcus faecis	FBG	0.0919377	-0.177694	0.348729	0.5044	0.802486
ASV367_Faecalibacterium prausnitzii	SBP	0.0319213	-0.235369	0.294723	0.817038	0.948983
ASV367_Faecalibacterium prausnitzii	DBP	-0.0231186	-0.286658	0.243673	0.866948	0.962517
ASV367_Faecalibacterium prausnitzii	RHR	0.0302128	-0.236984	0.29316	0.826675	0.9533
ASV367_Faecalibacterium prausnitzii	Height-Z	0.249581	-0.0168302	0.482904	0.0661168	0.360289
ASV367_Faecalibacterium prausnitzii	BMI-Z	0.206412	-0.0622962	0.44722	0.130542	0.463259
ASV367_Faecalibacterium prausnitzii	TG	-0.153978	-0.40282	0.11606	0.261686	0.619748
ASV367_Faecalibacterium prausnitzii	TC	0.118958	-0.151108	0.372499	0.387024	0.72579
ASV367_Faecalibacterium prausnitzii	HDL-C	-0.142337	-0.392802	0.127785	0.299902	0.656145
ASV367_Faecalibacterium prausnitzii	LDL-C	0.131725	-0.138409	0.383616	0.337738	0.678186
ASV367_Faecalibacterium prausnitzii	TG/HDL-C ratio	-0.0932415	-0.349884	0.17642	0.498348	0.797591
ASV367_Faecalibacterium prausnitzii	TC/HDL-C ratio	0.253	-0.013182	0.485697	0.0623712	0.350896
ASV367_Faecalibacterium prausnitzii	ApoA	0.00211117	-0.263333	0.267259	0.987795	0.995295
ASV367_Faecalibacterium prausnitzii	ApoB	0.0156128	-0.250723	0.279751	0.909923	0.974038
ASV367_Faecalibacterium prausnitzii	ApoB/ApoA ratio	0.0234134	-0.243396	0.286928	0.865267	0.96164
ASV367_Faecalibacterium prausnitzii	Lp(a)	-0.144715	-0.394853	0.125396	0.291816	0.647406
ASV367_Faecalibacterium prausnitzii	FBG	0.154059	-0.115978	0.40289	0.261432	0.619748
ASV376_Phocaeicola dorei	SBP	0.0572106	-0.211294	0.317686	0.67823	0.903238
ASV376_Phocaeicola dorei	DBP	-0.245652	-0.479687	0.021015	0.0706425	0.370627
ASV376_Phocaeicola dorei	RHR	-0.0442099	-0.305919	0.223711	0.748593	0.93342
ASV376_Phocaeicola dorei	Height-Z	-0.00831588	-0.273011	0.257549	0.951951	0.983972
ASV376_Phocaeicola dorei	BMI-Z	0.138555	-0.131578	0.389534	0.313056	0.66676
ASV376_Phocaeicola dorei	TG	0.0205328	-0.246105	0.284281	0.881717	0.965288
ASV376_Phocaeicola dorei	TC	0.105424	-0.164473	0.360635	0.443659	0.763459
ASV376_Phocaeicola dorei	HDL-C	-0.0909326	-0.347838	0.178675	0.50909	0.805405
ASV376_Phocaeicola dorei	LDL-C	0.0989926	-0.17079	0.354967	0.472107	0.783584
ASV376_Phocaeicola dorei	TG/HDL-C ratio	0.0489505	-0.219193	0.310219	0.722664	0.922541
ASV376_Phocaeicola dorei	TC/HDL-C ratio	0.178772	-0.0908334	0.423961	0.191585	0.549945
ASV376_Phocaeicola dorei	ApoA	0.0493786	-0.218785	0.310607	0.720337	0.922541
ASV376_Phocaeicola dorei	ApoB	0.146194	-0.123909	0.396127	0.286861	0.645071
ASV376_Phocaeicola dorei	ApoB/ApoA ratio	0.136356	-0.133781	0.38763	0.320876	0.667794
ASV376_Phocaeicola dorei	Lp(a)	-0.307557	-0.529639	-0.0460142	0.0223606	0.222895
ASV376_Phocaeicola dorei	FBG	0.0348995	-0.232551	0.297443	0.800304	0.94834
ASV378_Delftia acidovorans	SBP	0.0319938	-0.235301	0.294789	0.81663	0.948983
ASV378_Delftia acidovorans	DBP	0.0509921	-0.217244	0.312068	0.71159	0.92183
ASV378_Delftia acidovorans	RHR	0.159818	-0.110149	0.407824	0.243804	0.60675
ASV378_Delftia acidovorans	Height-Z	-0.10613	-0.361256	0.163778	0.440597	0.761676
ASV378_Delftia acidovorans	BMI-Z	-0.110189	-0.364822	0.159779	0.423214	0.748839
ASV378_Delftia acidovorans	TG	0.071883	-0.197174	0.33087	0.601998	0.861197
ASV378_Delftia acidovorans	TC	0.143734	-0.126382	0.394007	0.295134	0.652768
ASV378_Delftia acidovorans	HDL-C	0.0935315	-0.176136	0.35014	0.497006	0.797591
ASV378_Delftia acidovorans	LDL-C	0.0198118	-0.246782	0.283618	0.885842	0.966841
ASV378_Delftia acidovorans	TG/HDL-C ratio	0.0430623	-0.224803	0.304876	0.754913	0.934243
ASV378_Delftia acidovorans	TC/HDL-C ratio	0.0371665	-0.230402	0.29951	0.787625	0.940706
ASV378_Delftia acidovorans	ApoA	0.0419865	-0.225826	0.303899	0.760852	0.936433
ASV378_Delftia acidovorans	ApoB	-0.0107209	-0.275235	0.255302	0.938079	0.980577
ASV378_Delftia acidovorans	ApoB/ApoA ratio	-0.030819	-0.293715	0.236411	0.823253	0.951491
ASV378_Delftia acidovorans	Lp(a)	0.280436	0.0163554	0.507943	0.0380967	0.28087
ASV378_Delftia acidovorans	FBG	-0.311536	-0.532798	-0.0504046	0.0205971	0.215775
ASV425_Sporobacter sp.	SBP	0.129175	-0.140953	0.381401	0.347254	0.689575
ASV425_Sporobacter sp.	DBP	-0.0517231	-0.312729	0.216545	0.707638	0.918664
ASV425_Sporobacter sp.	RHR	-0.230164	-0.466948	0.0374183	0.0909297	0.405658
ASV425_Sporobacter sp.	Height-Z	0.178097	-0.0915249	0.423389	0.193296	0.549945
ASV425_Sporobacter sp.	BMI-Z	-0.0444224	-0.306112	0.223509	0.747425	0.93342
ASV425_Sporobacter sp.	TG	0.237929	-0.029212	0.473348	0.0802536	0.386178
ASV425_Sporobacter sp.	TC	-0.238403	-0.473737	0.0287102	0.0796358	0.386178
ASV425_Sporobacter sp.	HDL-C	-0.221844	-0.460064	0.0461705	0.103566	0.427413
ASV425_Sporobacter sp.	LDL-C	-0.175803	-0.421444	0.0938725	0.199188	0.556148
ASV425_Sporobacter sp.	TG/HDL-C ratio	0.281191	0.0171749	0.508551	0.0375593	0.280191
ASV425_Sporobacter sp.	TC/HDL-C ratio	-0.0187354	-0.282628	0.247793	0.892006	0.967567
ASV425_Sporobacter sp.	ApoA	-0.177756	-0.4231	0.091874	0.194163	0.549945
ASV425_Sporobacter sp.	ApoB	0.0801451	-0.189174	0.33825	0.560798	0.836232
ASV425_Sporobacter sp.	ApoB/ApoA ratio	0.155945	-0.114071	0.404507	0.255568	0.615264
ASV425_Sporobacter sp.	Lp(a)	-0.0452231	-0.306839	0.222746	0.743026	0.93342
ASV425_Sporobacter sp.	FBG	0.185236	-0.0841992	0.42943	0.175755	0.532146
ASV434_Bifidobacterium longum	SBP	0.206806	-0.0618868	0.447548	0.129794	0.463259
ASV434_Bifidobacterium longum	DBP	0.16616	-0.103709	0.41324	0.225352	0.58024
ASV434_Bifidobacterium longum	RHR	-0.034203	-0.296807	0.23321	0.80421	0.948544
ASV434_Bifidobacterium longum	Height-Z	-0.172607	-0.418729	0.0971388	0.20761	0.561592
ASV434_Bifidobacterium longum	BMI-Z	-0.0673376	-0.326797	0.20156	0.625215	0.873601
ASV434_Bifidobacterium longum	TG	0.269406	0.0044246	0.499035	0.0466993	0.302741
ASV434_Bifidobacterium longum	TC	-0.181601	-0.426357	0.0879325	0.184535	0.542779
ASV434_Bifidobacterium longum	HDL-C	0.0159307	-0.250425	0.280044	0.908097	0.974038
ASV434_Bifidobacterium longum	LDL-C	-0.201049	-0.442732	0.067868	0.141062	0.480718
ASV434_Bifidobacterium longum	TG/HDL-C ratio	0.233747	-0.0336362	0.469904	0.0858734	0.392531
ASV434_Bifidobacterium longum	TC/HDL-C ratio	-0.204175	-0.445349	0.0646222	0.134855	0.47168
ASV434_Bifidobacterium longum	ApoA	-0.0365896	-0.298985	0.230949	0.790846	0.941809
ASV434_Bifidobacterium longum	ApoB	0.0760835	-0.193112	0.334626	0.580886	0.851621
ASV434_Bifidobacterium longum	ApoB/ApoA ratio	0.087301	-0.182216	0.344617	0.526223	0.817603
ASV434_Bifidobacterium longum	Lp(a)	0.140767	-0.129361	0.391446	0.305319	0.660205
ASV434_Bifidobacterium longum	FBG	0.0129971	-0.253173	0.277338	0.924967	0.978764
ASV440_Roseburia faecis	SBP	0.160602	-0.109355	0.408494	0.24147	0.601942
ASV440_Roseburia faecis	DBP	0.0228506	-0.243925	0.286411	0.868477	0.962536
ASV440_Roseburia faecis	RHR	0.181022	-0.0885267	0.425867	0.185963	0.544141
ASV440_Roseburia faecis	Height-Z	0.0240346	-0.242811	0.287499	0.861727	0.96164
ASV440_Roseburia faecis	BMI-Z	0.134874	-0.135263	0.386347	0.32621	0.670246
ASV440_Roseburia faecis	TG	0.238622	-0.0284783	0.473917	0.0793515	0.386178
ASV440_Roseburia faecis	TC	0.188316	-0.081029	0.432029	0.168553	0.52274
ASV440_Roseburia faecis	HDL-C	0.154622	-0.115409	0.403372	0.259674	0.619307
ASV440_Roseburia faecis	LDL-C	-0.0275052	-0.290681	0.23954	0.841999	0.956985
ASV440_Roseburia faecis	TG/HDL-C ratio	0.175985	-0.0936867	0.421598	0.198717	0.556116
ASV440_Roseburia faecis	TC/HDL-C ratio	0.0407851	-0.226968	0.302806	0.7675	0.939969
ASV440_Roseburia faecis	ApoA	0.153331	-0.116714	0.402264	0.263722	0.619748
ASV440_Roseburia faecis	ApoB	-0.131602	-0.38351	0.138532	0.338191	0.678186
ASV440_Roseburia faecis	ApoB/ApoA ratio	-0.182525	-0.427138	0.0869846	0.182275	0.541936
ASV440_Roseburia faecis	Lp(a)	-0.172781	-0.418877	0.0969608	0.207144	0.561131
ASV440_Roseburia faecis	FBG	-0.110785	-0.365344	0.159191	0.420697	0.747429
ASV453_Bacteroides uniformis	SBP	-0.210417	-0.450563	0.0581246	0.12308	0.455959
ASV453_Bacteroides uniformis	DBP	-0.0535304	-0.314363	0.214818	0.697904	0.913796
ASV453_Bacteroides uniformis	RHR	-0.200319	-0.44212	0.0686257	0.142542	0.481401
ASV453_Bacteroides uniformis	Height-Z	0.266186	0.000956084	0.496426	0.0494904	0.311872
ASV453_Bacteroides uniformis	BMI-Z	-0.0951287	-0.351554	0.174574	0.489655	0.793637
ASV453_Bacteroides uniformis	TG	-0.219633	-0.45823	0.0484901	0.107143	0.427513
ASV453_Bacteroides uniformis	TC	-0.022613	-0.286193	0.244149	0.869832	0.962536
ASV453_Bacteroides uniformis	HDL-C	0.0372475	-0.230326	0.299584	0.787173	0.940706
ASV453_Bacteroides uniformis	LDL-C	0.168866	-0.100953	0.415547	0.217779	0.572022
ASV453_Bacteroides uniformis	TG/HDL-C ratio	-0.21782	-0.456724	0.0503895	0.110146	0.428828
ASV453_Bacteroides uniformis	TC/HDL-C ratio	-0.0501642	-0.311318	0.218035	0.716073	0.922541
ASV453_Bacteroides uniformis	ApoA	0.275453	0.0109565	0.503925	0.0418051	0.292895
ASV453_Bacteroides uniformis	ApoB	0.170791	-0.0989917	0.417185	0.212504	0.567659
ASV453_Bacteroides uniformis	ApoB/ApoA ratio	0.0619843	-0.206712	0.321987	0.653026	0.888021
ASV453_Bacteroides uniformis	Lp(a)	-0.225611	-0.463185	0.0422123	0.0976858	0.418851
ASV453_Bacteroides uniformis	FBG	0.358516	0.103018	0.569634	0.00719358	0.139903
ASV463_Coprococcus phoceensis	SBP	-0.0387109	-0.300918	0.228937	0.779018	0.939969
ASV463_Coprococcus phoceensis	DBP	0.0752311	-0.193937	0.333865	0.585143	0.854422
ASV463_Coprococcus phoceensis	RHR	0.0120224	-0.254085	0.276438	0.93058	0.979356
ASV463_Coprococcus phoceensis	Height-Z	0.0301211	-0.23707	0.293076	0.827193	0.9533
ASV463_Coprococcus phoceensis	BMI-Z	-0.151684	-0.400851	0.118376	0.268945	0.623512
ASV463_Coprococcus phoceensis	TG	0.06369	-0.205072	0.323521	0.644112	0.882803
ASV463_Coprococcus phoceensis	TC	-0.068024	-0.327413	0.200899	0.621684	0.87113
ASV463_Coprococcus phoceensis	HDL-C	0.144439	-0.125674	0.394615	0.292747	0.64876
ASV463_Coprococcus phoceensis	LDL-C	-0.0233318	-0.286853	0.243472	0.865732	0.96164
ASV463_Coprococcus phoceensis	TG/HDL-C ratio	0.0074996	-0.258312	0.272255	0.956663	0.984134
ASV463_Coprococcus phoceensis	TC/HDL-C ratio	-0.182102	-0.426781	0.0874187	0.183307	0.541994
ASV463_Coprococcus phoceensis	ApoA	0.21595	-0.0523459	0.45517	0.113309	0.434
ASV463_Coprococcus phoceensis	ApoB	0.0495762	-0.218596	0.310786	0.719264	0.922541
ASV463_Coprococcus phoceensis	ApoB/ApoA ratio	-0.0279324	-0.291073	0.239137	0.839578	0.956738
ASV463_Coprococcus phoceensis	Lp(a)	-0.138794	-0.38974	0.13134	0.312217	0.66676
ASV463_Coprococcus phoceensis	FBG	0.0410743	-0.226693	0.303069	0.765898	0.93992
ASV497_Gemella sanguinis	SBP	-0.0411736	-0.303159	0.226599	0.765349	0.939917
ASV497_Gemella sanguinis	DBP	0.0208379	-0.245818	0.284562	0.879972	0.965288
ASV497_Gemella sanguinis	RHR	0.100002	-0.1698	0.355858	0.46758	0.780801
ASV497_Gemella sanguinis	Height-Z	0.0873615	-0.182158	0.34467	0.525935	0.817603
ASV497_Gemella sanguinis	BMI-Z	-0.135471	-0.386864	0.134667	0.324057	0.667794
ASV497_Gemella sanguinis	TG	-0.188058	-0.431811	0.0812952	0.169149	0.52274
ASV497_Gemella sanguinis	TC	0.27039	0.00548663	0.499833	0.0458719	0.299096
ASV497_Gemella sanguinis	HDL-C	0.0429163	-0.224942	0.304744	0.755718	0.934243
ASV497_Gemella sanguinis	LDL-C	0.387561	0.136276	0.591991	0.00346219	0.101833
ASV497_Gemella sanguinis	TG/HDL-C ratio	-0.178474	-0.423709	0.0911389	0.19234	0.549945
ASV497_Gemella sanguinis	TC/HDL-C ratio	0.215018	-0.0533207	0.454395	0.114912	0.437941
ASV497_Gemella sanguinis	ApoA	-0.0194159	-0.283254	0.247154	0.888108	0.967442
ASV497_Gemella sanguinis	ApoB	0.246252	-0.0203761	0.480179	0.0699354	0.369495
ASV497_Gemella sanguinis	ApoB/ApoA ratio	0.257939	-0.0078988	0.489724	0.0572628	0.341759
ASV497_Gemella sanguinis	Lp(a)	0.0494389	-0.218727	0.310661	0.720009	0.922541
ASV497_Gemella sanguinis	FBG	0.208323	-0.0603067	0.448816	0.12694	0.460474
ASV527_Staphylococcus aureus	SBP	0.137366	-0.13277	0.388505	0.317269	0.667794
ASV527_Staphylococcus aureus	DBP	0.112617	-0.157382	0.366951	0.413006	0.741833
ASV527_Staphylococcus aureus	RHR	0.0829614	-0.186439	0.340759	0.547064	0.832726
ASV527_Staphylococcus aureus	Height-Z	-0.119403	-0.372888	0.150667	0.385236	0.723641
ASV527_Staphylococcus aureus	BMI-Z	-0.134178	-0.385744	0.135959	0.328738	0.673133
ASV527_Staphylococcus aureus	TG	0.169392	-0.100418	0.415995	0.216328	0.572022
ASV527_Staphylococcus aureus	TC	-0.127735	-0.38015	0.142388	0.352701	0.693113
ASV527_Staphylococcus aureus	HDL-C	0.0427037	-0.225144	0.304551	0.756891	0.934618
ASV527_Staphylococcus aureus	LDL-C	-0.195681	-0.438228	0.0734285	0.152213	0.495517
ASV527_Staphylococcus aureus	TG/HDL-C ratio	0.142153	-0.127971	0.392642	0.300535	0.656145
ASV527_Staphylococcus aureus	TC/HDL-C ratio	-0.165835	-0.412964	0.104039	0.226272	0.58074
ASV527_Staphylococcus aureus	ApoA	-0.157457	-0.405802	0.112542	0.250932	0.61333
ASV527_Staphylococcus aureus	ApoB	0.107002	-0.162921	0.362022	0.436832	0.758072
ASV527_Staphylococcus aureus	ApoB/ApoA ratio	0.175365	-0.0943205	0.421072	0.200327	0.556492
ASV527_Staphylococcus aureus	Lp(a)	0.468598	0.232163	0.652747	0.000308285	0.0258977
ASV527_Staphylococcus aureus	FBG	-0.141793	-0.392331	0.128332	0.301773	0.657146
ASV537_Ruminococcus torques	SBP	-0.288647	-0.514542	-0.025286	0.0325806	0.261572
ASV537_Ruminococcus torques	DBP	-0.370418	-0.578833	-0.116577	0.00537307	0.116569
ASV537_Ruminococcus torques	RHR	-0.107999	-0.362899	0.161938	0.432544	0.75411
ASV537_Ruminococcus torques	Height-Z	0.249377	-0.0170479	0.482737	0.0663461	0.360667
ASV537_Ruminococcus torques	BMI-Z	0.158244	-0.111745	0.406476	0.248541	0.611545
ASV537_Ruminococcus torques	TG	-0.180229	-0.425196	0.0893395	0.18793	0.54683
ASV537_Ruminococcus torques	TC	0.201929	-0.0669551	0.443469	0.139294	0.477579
ASV537_Ruminococcus torques	HDL-C	0.0234203	-0.243389	0.286935	0.865228	0.96164
ASV537_Ruminococcus torques	LDL-C	0.203926	-0.0648813	0.445141	0.135343	0.471922
ASV537_Ruminococcus torques	TG/HDL-C ratio	-0.153738	-0.402614	0.116303	0.262442	0.619748
ASV537_Ruminococcus torques	TC/HDL-C ratio	0.191259	-0.0779957	0.434509	0.161877	0.512914
ASV537_Ruminococcus torques	ApoA	0.0989129	-0.170868	0.354897	0.472465	0.783584
ASV537_Ruminococcus torques	ApoB	0.166707	-0.103152	0.413707	0.223806	0.58024
ASV537_Ruminococcus torques	ApoB/ApoA ratio	0.135781	-0.134356	0.387133	0.322937	0.667794
ASV537_Ruminococcus torques	Lp(a)	-0.271042	-0.50036	-0.0061899	0.0453309	0.29648
ASV537_Ruminococcus torques	FBG	0.135368	-0.134769	0.386775	0.324425	0.667794
ASV546_Bacteroides uniformis	SBP	-0.217574	-0.45652	0.0506464	0.110557	0.428828
ASV546_Bacteroides uniformis	DBP	-0.28311	-0.510095	-0.0192595	0.0362212	0.277374
ASV546_Bacteroides uniformis	RHR	0.0380335	-0.22958	0.300301	0.78279	0.939969
ASV546_Bacteroides uniformis	Height-Z	0.255667	-0.0103308	0.487873	0.0595689	0.348784
ASV546_Bacteroides uniformis	BMI-Z	0.0941986	-0.175484	0.350731	0.493929	0.797591
ASV546_Bacteroides uniformis	TG	-0.330456	-0.547734	-0.0714205	0.0137359	0.180164
ASV546_Bacteroides uniformis	TC	-0.0906456	-0.347584	0.178955	0.510434	0.805458
ASV546_Bacteroides uniformis	HDL-C	-0.135441	-0.386838	0.134696	0.324162	0.667794
ASV546_Bacteroides uniformis	LDL-C	0.131638	-0.138496	0.383541	0.338058	0.678186
ASV546_Bacteroides uniformis	TG/HDL-C ratio	-0.266626	-0.496783	-0.00142969	0.0491012	0.310286
ASV546_Bacteroides uniformis	TC/HDL-C ratio	0.0386235	-0.22902	0.300838	0.779504	0.939969
ASV546_Bacteroides uniformis	ApoA	0.0322069	-0.235099	0.294984	0.81543	0.948983
ASV546_Bacteroides uniformis	ApoB	0.228896	-0.0387542	0.465901	0.0927729	0.408588
ASV546_Bacteroides uniformis	ApoB/ApoA ratio	0.22251	-0.0454712	0.460617	0.102507	0.426671
ASV546_Bacteroides uniformis	Lp(a)	-0.360856	-0.571446	-0.105675	0.00679837	0.136939
ASV546_Bacteroides uniformis	FBG	0.190477	-0.0788028	0.43385	0.163633	0.515644
ASV549_Nanosynbacter lyticus	SBP	-0.280739	-0.508186	-0.0166841	0.0378804	0.280191
ASV549_Nanosynbacter lyticus	DBP	-0.109245	-0.363993	0.16071	0.427221	0.750732
ASV549_Nanosynbacter lyticus	RHR	0.400536	0.151318	0.601877	0.00244397	0.0848244
ASV549_Nanosynbacter lyticus	Height-Z	0.150761	-0.119308	0.400057	0.271906	0.62786
ASV549_Nanosynbacter lyticus	BMI-Z	-0.125868	-0.378525	0.144246	0.359839	0.699826
ASV549_Nanosynbacter lyticus	TG	-0.0671078	-0.326591	0.201782	0.626398	0.873936
ASV549_Nanosynbacter lyticus	TC	-0.0745263	-0.333235	0.194619	0.588673	0.8557
ASV549_Nanosynbacter lyticus	HDL-C	-0.0233803	-0.286898	0.243427	0.865456	0.96164
ASV549_Nanosynbacter lyticus	LDL-C	0.157119	-0.112883	0.405513	0.251963	0.615182
ASV549_Nanosynbacter lyticus	TG/HDL-C ratio	-0.0461764	-0.307704	0.221838	0.737801	0.933004
ASV549_Nanosynbacter lyticus	TC/HDL-C ratio	-0.0438556	-0.305597	0.224048	0.750542	0.93342
ASV549_Nanosynbacter lyticus	ApoA	-0.0179556	-0.28191	0.248525	0.896476	0.969931
ASV549_Nanosynbacter lyticus	ApoB	0.251674	-0.0145982	0.484614	0.0638036	0.35252
ASV549_Nanosynbacter lyticus	ApoB/ApoA ratio	0.262052	-0.00348717	0.49307	0.053271	0.325689
ASV549_Nanosynbacter lyticus	Lp(a)	0.132692	-0.137443	0.384456	0.334169	0.675495
ASV549_Nanosynbacter lyticus	FBG	0.311558	0.0504288	0.532815	0.0205877	0.215775
ASV555_Akkermansia muciniphila	SBP	0.238577	-0.0285257	0.47388	0.0794096	0.386178
ASV555_Akkermansia muciniphila	DBP	0.0869851	-0.182524	0.344336	0.527727	0.817686
ASV555_Akkermansia muciniphila	RHR	0.133257	-0.13688	0.384945	0.3321	0.673756
ASV555_Akkermansia muciniphila	Height-Z	-0.451702	-0.640272	-0.211784	0.000536829	0.0390673
ASV555_Akkermansia muciniphila	BMI-Z	0.0150498	-0.251251	0.279232	0.913159	0.974038
ASV555_Akkermansia muciniphila	TG	0.298426	0.0359769	0.522366	0.0268945	0.240008
ASV555_Akkermansia muciniphila	TC	0.00763023	-0.25819	0.272376	0.955909	0.984134
ASV555_Akkermansia muciniphila	HDL-C	0.249043	-0.0174042	0.482464	0.0667229	0.361843
ASV555_Akkermansia muciniphila	LDL-C	-0.493115	-0.670673	-0.262107	0.000130764	0.0179809
ASV555_Akkermansia muciniphila	TG/HDL-C ratio	0.179631	-0.0899528	0.424689	0.189424	0.548576
ASV555_Akkermansia muciniphila	TC/HDL-C ratio	-0.217925	-0.456812	0.0502791	0.10997	0.428828
ASV555_Akkermansia muciniphila	ApoA	-0.100495	-0.356293	0.169316	0.465376	0.780801
ASV555_Akkermansia muciniphila	ApoB	-0.373399	-0.581129	-0.119988	0.00498599	0.116569
ASV555_Akkermansia muciniphila	ApoB/ApoA ratio	-0.34214	-0.556889	-0.0845145	0.0105648	0.165515
ASV555_Akkermansia muciniphila	Lp(a)	0.3531	0.0968783	0.56543	0.00818637	0.144285
ASV555_Akkermansia muciniphila	FBG	-0.592946	-0.741587	-0.388812	1.84204e-06	0.000830208
ASV573_Bifidobacterium bifidum	SBP	0.421415	0.175769	0.617658	0.00135453	0.0648199
ASV573_Bifidobacterium bifidum	DBP	0.302303	0.0402322	0.525458	0.0248831	0.231969
ASV573_Bifidobacterium bifidum	RHR	0.00497384	-0.260667	0.269915	0.97125	0.988336
ASV573_Bifidobacterium bifidum	Height-Z	-0.180285	-0.425243	0.0892827	0.187792	0.54683
ASV573_Bifidobacterium bifidum	BMI-Z	0.0387074	-0.228941	0.300914	0.779038	0.939969
ASV573_Bifidobacterium bifidum	TG	0.237465	-0.029703	0.472966	0.0808619	0.386178
ASV573_Bifidobacterium bifidum	TC	-0.0950317	-0.351468	0.174669	0.4901	0.793637
ASV573_Bifidobacterium bifidum	HDL-C	0.122773	-0.147323	0.375829	0.371868	0.713231
ASV573_Bifidobacterium bifidum	LDL-C	-0.193725	-0.436584	0.0754495	0.156433	0.502724
ASV573_Bifidobacterium bifidum	TG/HDL-C ratio	0.173184	-0.0965487	0.41922	0.206069	0.561131
ASV573_Bifidobacterium bifidum	TC/HDL-C ratio	-0.194295	-0.437063	0.0748611	0.155195	0.501539
ASV573_Bifidobacterium bifidum	ApoA	-0.00670192	-0.271516	0.259056	0.961269	0.984134
ASV573_Bifidobacterium bifidum	ApoB	-0.127561	-0.379998	0.142561	0.353362	0.693808
ASV573_Bifidobacterium bifidum	ApoB/ApoA ratio	-0.12993	-0.382057	0.1402	0.344421	0.686319
ASV573_Bifidobacterium bifidum	Lp(a)	0.0986996	-0.171077	0.354709	0.473425	0.783584
ASV573_Bifidobacterium bifidum	FBG	0.060418	-0.208217	0.320577	0.661255	0.89222
ASV576_Marinobacter maroccanus	SBP	0.156029	-0.113987	0.404579	0.255309	0.615264
ASV576_Marinobacter maroccanus	DBP	0.253087	-0.0130886	0.485768	0.0622777	0.350896
ASV576_Marinobacter maroccanus	RHR	0.0261407	-0.240827	0.289431	0.849745	0.958027
ASV576_Marinobacter maroccanus	Height-Z	-0.0653462	-0.325009	0.203479	0.635503	0.877894
ASV576_Marinobacter maroccanus	BMI-Z	0.0188362	-0.247699	0.282721	0.891429	0.967567
ASV576_Marinobacter maroccanus	TG	0.171717	-0.0980463	0.417973	0.209996	0.564662
ASV576_Marinobacter maroccanus	TC	0.0821846	-0.187194	0.340067	0.550836	0.833457
ASV576_Marinobacter maroccanus	HDL-C	-0.00254666	-0.267663	0.262928	0.985278	0.995295
ASV576_Marinobacter maroccanus	LDL-C	-0.120353	-0.373718	0.149724	0.381437	0.720102
ASV576_Marinobacter maroccanus	TG/HDL-C ratio	0.166186	-0.103683	0.413263	0.225279	0.58024
ASV576_Marinobacter maroccanus	TC/HDL-C ratio	0.0874416	-0.182079	0.344741	0.525554	0.817603
ASV576_Marinobacter maroccanus	ApoA	-0.148918	-0.398473	0.121166	0.277876	0.632729
ASV576_Marinobacter maroccanus	ApoB	-0.220064	-0.458587	0.0480381	0.106439	0.427513
ASV576_Marinobacter maroccanus	ApoB/ApoA ratio	-0.175223	-0.420952	0.0944651	0.200696	0.556492
ASV576_Marinobacter maroccanus	Lp(a)	0.296214	0.0335532	0.5206	0.0281019	0.24478
ASV576_Marinobacter maroccanus	FBG	-0.228	-0.46516	0.0396989	0.0940946	0.410595
ASV584_Segatella copri	SBP	-0.096226	-0.352524	0.1735	0.484637	0.790912
ASV584_Segatella copri	DBP	-0.23952	-0.474656	0.0275259	0.0781931	0.386178
ASV584_Segatella copri	RHR	0.0341878	-0.233225	0.296793	0.804295	0.948544
ASV584_Segatella copri	Height-Z	0.0627712	-0.205956	0.322695	0.648907	0.885403
ASV584_Segatella copri	BMI-Z	0.142779	-0.127342	0.393183	0.298389	0.656145
ASV584_Segatella copri	TG	-0.313518	-0.534369	-0.0525957	0.0197634	0.215775
ASV584_Segatella copri	TC	0.306834	0.0452179	0.529064	0.0226941	0.224553
ASV584_Segatella copri	HDL-C	-0.132836	-0.38458	0.1373	0.333641	0.675495
ASV584_Segatella copri	LDL-C	0.448055	0.207413	0.637566	0.000602857	0.0412135
ASV584_Segatella copri	TG/HDL-C ratio	-0.2281	-0.465244	0.0395928	0.0939455	0.410595
ASV584_Segatella copri	TC/HDL-C ratio	0.411063	0.163608	0.609854	0.00182347	0.0697247
ASV584_Segatella copri	ApoA	0.00673094	-0.259029	0.271543	0.961101	0.984134
ASV584_Segatella copri	ApoB	0.179902	-0.089675	0.424919	0.188746	0.548019
ASV584_Segatella copri	ApoB/ApoA ratio	0.180321	-0.0892453	0.425274	0.187701	0.54683
ASV584_Segatella copri	Lp(a)	-0.311035	-0.5324	-0.0498509	0.0208125	0.216374
ASV584_Segatella copri	FBG	0.0861858	-0.183303	0.343626	0.531541	0.820777
ASV590_Butyricicoccus faecihominis	SBP	-0.0669086	-0.326412	0.201974	0.627425	0.874827
ASV590_Butyricicoccus faecihominis	DBP	0.0466969	-0.221342	0.308176	0.734954	0.931623
ASV590_Butyricicoccus faecihominis	RHR	-0.0297335	-0.292722	0.237437	0.829384	0.9533
ASV590_Butyricicoccus faecihominis	Height-Z	-0.206974	-0.447689	0.0617121	0.129476	0.463259
ASV590_Butyricicoccus faecihominis	BMI-Z	-0.0723967	-0.33133	0.196678	0.599398	0.860051
ASV590_Butyricicoccus faecihominis	TG	0.132406	-0.137729	0.384207	0.335223	0.675495
ASV590_Butyricicoccus faecihominis	TC	0.0153926	-0.250929	0.279548	0.911189	0.974038
ASV590_Butyricicoccus faecihominis	HDL-C	0.116774	-0.153271	0.37059	0.39586	0.730715
ASV590_Butyricicoccus faecihominis	LDL-C	-0.144705	-0.394844	0.125406	0.291849	0.647406
ASV590_Butyricicoccus faecihominis	TG/HDL-C ratio	0.0766531	-0.19256	0.335135	0.578049	0.849563
ASV590_Butyricicoccus faecihominis	TC/HDL-C ratio	-0.102094	-0.357703	0.167746	0.458267	0.775
ASV590_Butyricicoccus faecihominis	ApoA	0.0728286	-0.196261	0.331717	0.597216	0.85911
ASV590_Butyricicoccus faecihominis	ApoB	-0.14385	-0.394107	0.126266	0.294741	0.652537
ASV590_Butyricicoccus faecihominis	ApoB/ApoA ratio	-0.189036	-0.432636	0.0802873	0.166901	0.520068
ASV590_Butyricicoccus faecihominis	Lp(a)	0.0264545	-0.240531	0.289718	0.847962	0.958027
ASV590_Butyricicoccus faecihominis	FBG	-0.301689	-0.524969	-0.0395576	0.025193	0.231981
ASV596_Parabacteroides distasonis	SBP	-0.198048	-0.440215	0.0709789	0.147219	0.487703
ASV596_Parabacteroides distasonis	DBP	-0.120725	-0.374042	0.149356	0.37996	0.719723
ASV596_Parabacteroides distasonis	RHR	-0.0478898	-0.309258	0.220205	0.728439	0.92729
ASV596_Parabacteroides distasonis	Height-Z	0.1074	-0.162528	0.362372	0.435116	0.75684
ASV596_Parabacteroides distasonis	BMI-Z	0.0368165	-0.230734	0.299191	0.789579	0.941722
ASV596_Parabacteroides distasonis	TG	0.0432883	-0.224588	0.305082	0.753667	0.934243
ASV596_Parabacteroides distasonis	TC	-0.00568131	-0.270571	0.260008	0.967163	0.986571
ASV596_Parabacteroides distasonis	HDL-C	-0.345332	-0.559381	-0.0881067	0.00981733	0.159337
ASV596_Parabacteroides distasonis	LDL-C	0.133696	-0.136441	0.385326	0.330494	0.673133
ASV596_Parabacteroides distasonis	TG/HDL-C ratio	0.154695	-0.115336	0.403435	0.259447	0.619307
ASV596_Parabacteroides distasonis	TC/HDL-C ratio	0.314997	0.054232	0.53554	0.0191602	0.215775
ASV596_Parabacteroides distasonis	ApoA	-0.0829774	-0.340773	0.186424	0.546986	0.832726
ASV596_Parabacteroides distasonis	ApoB	0.0117435	-0.254346	0.27618	0.932186	0.979356
ASV596_Parabacteroides distasonis	ApoB/ApoA ratio	0.0525452	-0.21576	0.313473	0.703205	0.916815
ASV596_Parabacteroides distasonis	Lp(a)	-0.268495	-0.498298	-0.00344283	0.0474755	0.304275
ASV596_Parabacteroides distasonis	FBG	0.15951	-0.110462	0.40756	0.244727	0.607375
ASV598_Blautia wexlerae	SBP	0.277571	0.0132491	0.505634	0.0401944	0.285588
ASV598_Blautia wexlerae	DBP	0.267406	0.00227032	0.497416	0.0484167	0.30682
ASV598_Blautia wexlerae	RHR	-0.166221	-0.413292	0.103647	0.22518	0.58024
ASV598_Blautia wexlerae	Height-Z	-0.155508	-0.404132	0.114514	0.256921	0.615955
ASV598_Blautia wexlerae	BMI-Z	-0.0530163	-0.313899	0.215309	0.700668	0.915821
ASV598_Blautia wexlerae	TG	0.0971837	-0.172563	0.35337	0.48028	0.788582
ASV598_Blautia wexlerae	TC	-0.0261153	-0.289407	0.240851	0.849889	0.958027
ASV598_Blautia wexlerae	HDL-C	0.17374	-0.0959808	0.419693	0.204594	0.560831
ASV598_Blautia wexlerae	LDL-C	-0.305458	-0.52797	-0.0437018	0.0233413	0.226974
ASV598_Blautia wexlerae	TG/HDL-C ratio	0.0120952	-0.254017	0.276505	0.93016	0.979356
ASV598_Blautia wexlerae	TC/HDL-C ratio	-0.193826	-0.436669	0.0753457	0.156214	0.502724
ASV598_Blautia wexlerae	ApoA	0.130765	-0.139367	0.382783	0.341299	0.683204
ASV598_Blautia wexlerae	ApoB	-0.247896	-0.481525	0.018626	0.0680284	0.363678
ASV598_Blautia wexlerae	ApoB/ApoA ratio	-0.30845	-0.530349	-0.0469993	0.0219538	0.221768
ASV598_Blautia wexlerae	Lp(a)	0.140702	-0.129426	0.39139	0.305543	0.660205
ASV598_Blautia wexlerae	FBG	-0.166841	-0.413822	0.103016	0.223428	0.58024
ASV624_Alistipes onderdonkii	SBP	-0.129831	-0.381972	0.140298	0.344788	0.686319
ASV624_Alistipes onderdonkii	DBP	-0.209465	-0.449769	0.059117	0.124824	0.457146
ASV624_Alistipes onderdonkii	RHR	0.0114863	-0.254587	0.275943	0.933668	0.979993
ASV624_Alistipes onderdonkii	Height-Z	0.157847	-0.112147	0.406136	0.249746	0.611545
ASV624_Alistipes onderdonkii	BMI-Z	0.206842	-0.0618493	0.447578	0.129726	0.463259
ASV624_Alistipes onderdonkii	TG	-0.28464	-0.511325	-0.0209232	0.0351828	0.275356
ASV624_Alistipes onderdonkii	TC	0.159273	-0.110702	0.407357	0.245438	0.607802
ASV624_Alistipes onderdonkii	HDL-C	-0.13733	-0.388474	0.132806	0.317398	0.667794
ASV624_Alistipes onderdonkii	LDL-C	0.21226	-0.056202	0.452099	0.119757	0.450288
ASV624_Alistipes onderdonkii	TG/HDL-C ratio	-0.221401	-0.459697	0.0466352	0.104275	0.427413
ASV624_Alistipes onderdonkii	TC/HDL-C ratio	0.271996	0.00721963	0.501132	0.0445485	0.29648
ASV624_Alistipes onderdonkii	ApoA	0.0598849	-0.208728	0.320097	0.664065	0.893435
ASV624_Alistipes onderdonkii	ApoB	0.107787	-0.162147	0.362712	0.433453	0.754529
ASV624_Alistipes onderdonkii	ApoB/ApoA ratio	0.0813718	-0.187984	0.339343	0.554796	0.833996
ASV624_Alistipes onderdonkii	Lp(a)	-0.228756	-0.465786	0.0389016	0.0929781	0.408588
ASV624_Alistipes onderdonkii	FBG	0.0900747	-0.179512	0.347078	0.513112	0.806225
ASV625_Mollicutes sp.	SBP	-0.00542544	-0.270334	0.260246	0.968641	0.986571
ASV625_Mollicutes sp.	DBP	-0.0870178	-0.344365	0.182492	0.527571	0.817686
ASV625_Mollicutes sp.	RHR	0.00900167	-0.256909	0.273645	0.947994	0.983216
ASV625_Mollicutes sp.	Height-Z	-0.166562	-0.413583	0.1033	0.224216	0.58024
ASV625_Mollicutes sp.	BMI-Z	0.0954879	-0.174223	0.351871	0.488009	0.793637
ASV625_Mollicutes sp.	TG	0.135952	-0.134185	0.387281	0.322325	0.667794
ASV625_Mollicutes sp.	TC	-0.108917	-0.363705	0.161033	0.428618	0.75133
ASV625_Mollicutes sp.	HDL-C	-0.202741	-0.444149	0.0661119	0.137677	0.475648
ASV625_Mollicutes sp.	LDL-C	-0.0502891	-0.311431	0.217915	0.715396	0.922248
ASV625_Mollicutes sp.	TG/HDL-C ratio	0.189907	-0.0793897	0.43337	0.164919	0.518187
ASV625_Mollicutes sp.	TC/HDL-C ratio	0.100441	-0.16937	0.356245	0.465618	0.780801
ASV625_Mollicutes sp.	ApoA	-0.244425	-0.478682	0.0223198	0.0721051	0.372747
ASV625_Mollicutes sp.	ApoB	0.0784451	-0.190823	0.336734	0.569166	0.841992
ASV625_Mollicutes sp.	ApoB/ApoA ratio	0.18777	-0.0815921	0.431568	0.169815	0.524082
ASV625_Mollicutes sp.	Lp(a)	0.00954806	-0.256399	0.274151	0.944842	0.982538
ASV625_Mollicutes sp.	FBG	0.059624	-0.208979	0.319862	0.665442	0.893714
ASV631_Limosilactobacillus reuteri	SBP	0.254008	-0.0121052	0.48652	0.0613002	0.350896
ASV631_Limosilactobacillus reuteri	DBP	0.419366	0.173355	0.616116	0.00143772	0.0648199
ASV631_Limosilactobacillus reuteri	RHR	0.209336	-0.0592516	0.449661	0.125062	0.457147
ASV631_Limosilactobacillus reuteri	Height-Z	-0.169878	-0.416409	0.0999224	0.214995	0.56995
ASV631_Limosilactobacillus reuteri	BMI-Z	-0.122399	-0.375503	0.147694	0.373338	0.713772
ASV631_Limosilactobacillus reuteri	TG	0.420668	0.174889	0.617096	0.00138435	0.0648199
ASV631_Limosilactobacillus reuteri	TC	0.118091	-0.151968	0.371741	0.390518	0.728143
ASV631_Limosilactobacillus reuteri	HDL-C	0.241265	-0.0256758	0.476089	0.0759827	0.382627
ASV631_Limosilactobacillus reuteri	LDL-C	-0.142248	-0.392725	0.127875	0.300206	0.656145
ASV631_Limosilactobacillus reuteri	TG/HDL-C ratio	0.30741	0.0458528	0.529522	0.0224278	0.222895
ASV631_Limosilactobacillus reuteri	TC/HDL-C ratio	-0.112722	-0.367043	0.157278	0.412566	0.741632
ASV631_Limosilactobacillus reuteri	ApoA	0.0269003	-0.24011	0.290127	0.845431	0.957476
ASV631_Limosilactobacillus reuteri	ApoB	-0.127322	-0.37979	0.142799	0.354274	0.694992
ASV631_Limosilactobacillus reuteri	ApoB/ApoA ratio	-0.13571	-0.387071	0.134427	0.323195	0.667794
ASV631_Limosilactobacillus reuteri	Lp(a)	0.472224	0.236564	0.655412	0.000272653	0.0246617
ASV631_Limosilactobacillus reuteri	FBG	-0.38028	-0.586416	-0.127885	0.0041845	0.10977
ASV636_Sellimonas intestinalis	SBP	0.0602722	-0.208357	0.320445	0.662023	0.892722
ASV636_Sellimonas intestinalis	DBP	0.158172	-0.111817	0.406415	0.248759	0.611545
ASV636_Sellimonas intestinalis	RHR	-0.0689824	-0.328272	0.199974	0.61677	0.869096
ASV636_Sellimonas intestinalis	Height-Z	-0.0731252	-0.331982	0.195974	0.595719	0.85911
ASV636_Sellimonas intestinalis	BMI-Z	0.0222127	-0.244525	0.285826	0.872117	0.963388
ASV636_Sellimonas intestinalis	TG	0.281607	0.017627	0.508886	0.0372655	0.279495
ASV636_Sellimonas intestinalis	TC	-0.162106	-0.40978	0.107828	0.237031	0.593497
ASV636_Sellimonas intestinalis	HDL-C	-0.146841	-0.396685	0.123258	0.284708	0.641635
ASV636_Sellimonas intestinalis	LDL-C	-0.336269	-0.552295	-0.0779232	0.0120689	0.174455
ASV636_Sellimonas intestinalis	TG/HDL-C ratio	0.297543	0.0350098	0.521662	0.0273708	0.242151
ASV636_Sellimonas intestinalis	TC/HDL-C ratio	-0.018722	-0.282615	0.247806	0.892083	0.967567
ASV636_Sellimonas intestinalis	ApoA	-0.0939606	-0.35052	0.175717	0.495026	0.797591
ASV636_Sellimonas intestinalis	ApoB	-0.153163	-0.402121	0.116883	0.26425	0.619873
ASV636_Sellimonas intestinalis	ApoB/ApoA ratio	-0.123642	-0.376587	0.146459	0.368465	0.711693
ASV636_Sellimonas intestinalis	Lp(a)	0.112285	-0.15771	0.36666	0.414394	0.743734
ASV636_Sellimonas intestinalis	FBG	0.0458111	-0.222186	0.307373	0.739802	0.93342
ASV641_Nanoperiomorbus periodonticus	SBP	-0.140625	-0.391323	0.129504	0.305813	0.660205
ASV641_Nanoperiomorbus periodonticus	DBP	-0.107118	-0.362124	0.162806	0.436331	0.757785
ASV641_Nanoperiomorbus periodonticus	RHR	0.205284	-0.0634703	0.446276	0.132705	0.466329
ASV641_Nanoperiomorbus periodonticus	Height-Z	-0.0657535	-0.325375	0.203086	0.633393	0.877723
ASV641_Nanoperiomorbus periodonticus	BMI-Z	-0.032467	-0.295221	0.234853	0.813966	0.948983
ASV641_Nanoperiomorbus periodonticus	TG	-0.209057	-0.449428	0.0595422	0.125577	0.457675
ASV641_Nanoperiomorbus periodonticus	TC	-0.11159	-0.366051	0.158396	0.417305	0.7454
ASV641_Nanoperiomorbus periodonticus	HDL-C	0.0154304	-0.250894	0.279583	0.910971	0.974038
ASV641_Nanoperiomorbus periodonticus	LDL-C	0.0148993	-0.251392	0.279093	0.914024	0.974038
ASV641_Nanoperiomorbus periodonticus	TG/HDL-C ratio	-0.194202	-0.436985	0.0749574	0.155397	0.501539
ASV641_Nanoperiomorbus periodonticus	TC/HDL-C ratio	-0.115914	-0.369838	0.154123	0.399373	0.731564
ASV641_Nanoperiomorbus periodonticus	ApoA	-0.181331	-0.426128	0.0882101	0.185201	0.543664
ASV641_Nanoperiomorbus periodonticus	ApoB	0.0727738	-0.196314	0.331668	0.597493	0.85911
ASV641_Nanoperiomorbus periodonticus	ApoB/ApoA ratio	0.147076	-0.123022	0.396887	0.283932	0.641191
ASV641_Nanoperiomorbus periodonticus	Lp(a)	0.159412	-0.110561	0.407476	0.245021	0.607436
ASV641_Nanoperiomorbus periodonticus	FBG	0.25129	-0.0150072	0.484301	0.0642223	0.35252
ASV658_Haemophilus parainfluenzae	SBP	-0.0812122	-0.339201	0.188138	0.555575	0.833996
ASV658_Haemophilus parainfluenzae	DBP	0.190396	-0.078886	0.433782	0.163815	0.515644
ASV658_Haemophilus parainfluenzae	RHR	0.326187	0.0666584	0.544376	0.0150827	0.192244
ASV658_Haemophilus parainfluenzae	Height-Z	-0.0381867	-0.30044	0.229435	0.781936	0.939969
ASV658_Haemophilus parainfluenzae	BMI-Z	-0.119579	-0.373041	0.150493	0.384533	0.722922
ASV658_Haemophilus parainfluenzae	TG	0.0166933	-0.24971	0.280747	0.903719	0.972741
ASV658_Haemophilus parainfluenzae	TC	-0.0165701	-0.280634	0.249825	0.904426	0.972741
ASV658_Haemophilus parainfluenzae	HDL-C	0.104587	-0.165296	0.359898	0.447307	0.767768
ASV658_Haemophilus parainfluenzae	LDL-C	0.0567984	-0.211689	0.317314	0.680423	0.903564
ASV658_Haemophilus parainfluenzae	TG/HDL-C ratio	-0.0114144	-0.275876	0.254654	0.934082	0.979993
ASV658_Haemophilus parainfluenzae	TC/HDL-C ratio	-0.108365	-0.36322	0.161577	0.430976	0.753707
ASV658_Haemophilus parainfluenzae	ApoA	0.164476	-0.105421	0.411804	0.230154	0.586133
ASV658_Haemophilus parainfluenzae	ApoB	-0.02175	-0.2854	0.244961	0.874759	0.964073
ASV658_Haemophilus parainfluenzae	ApoB/ApoA ratio	-0.0806654	-0.338714	0.188669	0.558248	0.834598
ASV658_Haemophilus parainfluenzae	Lp(a)	0.121676	-0.148412	0.374872	0.376187	0.716399
ASV658_Haemophilus parainfluenzae	FBG	-0.0884386	-0.345627	0.181108	0.520825	0.814828
ASV676_Cupriavidus pauculus	SBP	-0.120753	-0.374067	0.149328	0.379847	0.719723
ASV676_Cupriavidus pauculus	DBP	-0.189562	-0.43308	0.0797454	0.165702	0.519201
ASV676_Cupriavidus pauculus	RHR	-0.0113625	-0.275828	0.254703	0.934382	0.979993
ASV676_Cupriavidus pauculus	Height-Z	-0.29706	-0.521275	-0.0344797	0.027635	0.242586
ASV676_Cupriavidus pauculus	BMI-Z	-0.0215876	-0.285251	0.245113	0.875687	0.964624
ASV676_Cupriavidus pauculus	TG	0.0226964	-0.24407	0.28627	0.869356	0.962536
ASV676_Cupriavidus pauculus	TC	0.02746	-0.239583	0.29064	0.842256	0.956985
ASV676_Cupriavidus pauculus	HDL-C	-0.0680917	-0.327473	0.200833	0.621337	0.87113
ASV676_Cupriavidus pauculus	LDL-C	-0.115959	-0.369877	0.154078	0.399189	0.731564
ASV676_Cupriavidus pauculus	TG/HDL-C ratio	0.0424158	-0.225418	0.304289	0.75848	0.934719
ASV676_Cupriavidus pauculus	TC/HDL-C ratio	0.075645	-0.193536	0.334235	0.583074	0.853611
ASV676_Cupriavidus pauculus	ApoA	-0.0361599	-0.298593	0.231357	0.793248	0.943497
ASV676_Cupriavidus pauculus	ApoB	-0.234389	-0.470434	0.032957	0.0849903	0.392531
ASV676_Cupriavidus pauculus	ApoB/ApoA ratio	-0.222059	-0.460243	0.0459448	0.103223	0.427413
ASV676_Cupriavidus pauculus	Lp(a)	-0.0136477	-0.277939	0.252564	0.921223	0.977831
ASV676_Cupriavidus pauculus	FBG	-0.293591	-0.518502	-0.0306833	0.0295922	0.252523
ASV692_Lachnoclostridium edouardi	SBP	-0.157811	-0.406106	0.112183	0.249853	0.611545
ASV692_Lachnoclostridium edouardi	DBP	-0.291324	-0.516688	-0.0282071	0.0309324	0.255617
ASV692_Lachnoclostridium edouardi	RHR	-0.0625579	-0.322503	0.206161	0.650023	0.886074
ASV692_Lachnoclostridium edouardi	Height-Z	-0.0272968	-0.29049	0.239737	0.843182	0.956985
ASV692_Lachnoclostridium edouardi	BMI-Z	0.147234	-0.122862	0.397023	0.283407	0.640943
ASV692_Lachnoclostridium edouardi	TG	-0.166085	-0.413177	0.103785	0.225563	0.58024
ASV692_Lachnoclostridium edouardi	TC	0.23396	-0.033411	0.47008	0.0855798	0.392531
ASV692_Lachnoclostridium edouardi	HDL-C	-0.0979163	-0.354017	0.171845	0.476961	0.784846
ASV692_Lachnoclostridium edouardi	LDL-C	0.166742	-0.103117	0.413737	0.223709	0.58024
ASV692_Lachnoclostridium edouardi	TG/HDL-C ratio	-0.110222	-0.36485	0.159747	0.423076	0.748839
ASV692_Lachnoclostridium edouardi	TC/HDL-C ratio	0.321918	0.0619083	0.541011	0.0165409	0.200997
ASV692_Lachnoclostridium edouardi	ApoA	0.177888	-0.0917387	0.423212	0.193827	0.549945
ASV692_Lachnoclostridium edouardi	ApoB	0.0988173	-0.170962	0.354813	0.472895	0.783584
ASV692_Lachnoclostridium edouardi	ApoB/ApoA ratio	0.0448872	-0.223066	0.306534	0.744871	0.93342
ASV692_Lachnoclostridium edouardi	Lp(a)	-0.412078	-0.61062	-0.164797	0.00177184	0.0689226
ASV692_Lachnoclostridium edouardi	FBG	0.0472366	-0.220828	0.308666	0.732004	0.930064
ASV715_Phocaeicola faecicola	SBP	-0.292086	-0.517298	-0.0290387	0.0304766	0.253709
ASV715_Phocaeicola faecicola	DBP	-0.333596	-0.550199	-0.07493	0.0128126	0.175219
ASV715_Phocaeicola faecicola	RHR	-0.0809193	-0.33894	0.188423	0.557006	0.834051
ASV715_Phocaeicola faecicola	Height-Z	0.148804	-0.121281	0.398375	0.278248	0.632729
ASV715_Phocaeicola faecicola	BMI-Z	0.145053	-0.125057	0.395144	0.290679	0.647356
ASV715_Phocaeicola faecicola	TG	-0.24353	-0.477948	0.0232707	0.0731868	0.375249
ASV715_Phocaeicola faecicola	TC	-0.0375332	-0.299845	0.230055	0.785579	0.940706
ASV715_Phocaeicola faecicola	HDL-C	-0.271789	-0.500965	-0.00699674	0.0447169	0.29648
ASV715_Phocaeicola faecicola	LDL-C	0.237633	-0.0295256	0.473104	0.0806416	0.386178
ASV715_Phocaeicola faecicola	TG/HDL-C ratio	-0.135404	-0.386806	0.134734	0.324298	0.667794
ASV715_Phocaeicola faecicola	TC/HDL-C ratio	0.231717	-0.0357795	0.46823	0.0887097	0.398664
ASV715_Phocaeicola faecicola	ApoA	-0.029686	-0.292678	0.237481	0.829652	0.9533
ASV715_Phocaeicola faecicola	ApoB	0.0280384	-0.239037	0.29117	0.838977	0.956738
ASV715_Phocaeicola faecicola	ApoB/ApoA ratio	0.0382487	-0.229376	0.300497	0.781591	0.939969
ASV715_Phocaeicola faecicola	Lp(a)	-0.417376	-0.614618	-0.171015	0.00152281	0.0648199
ASV715_Phocaeicola faecicola	FBG	0.332887	0.074137	0.549643	0.0130163	0.175219
ASV742_Gemmiger formicilis	SBP	0.0179444	-0.248536	0.2819	0.89654	0.969931
ASV742_Gemmiger formicilis	DBP	-0.153638	-0.402529	0.116403	0.262754	0.619748
ASV742_Gemmiger formicilis	RHR	0.0227105	-0.244057	0.286283	0.869276	0.962536
ASV742_Gemmiger formicilis	Height-Z	-0.078867	-0.337111	0.190414	0.567084	0.840566
ASV742_Gemmiger formicilis	BMI-Z	0.0539807	-0.214387	0.31477	0.695485	0.912218
ASV742_Gemmiger formicilis	TG	-0.0564057	-0.31696	0.212065	0.682515	0.904202
ASV742_Gemmiger formicilis	TC	0.236867	-0.0303362	0.472474	0.0816521	0.386178
ASV742_Gemmiger formicilis	HDL-C	-0.10572	-0.360895	0.164182	0.442376	0.761833
ASV742_Gemmiger formicilis	LDL-C	0.313655	0.0527469	0.534477	0.0197069	0.215775
ASV742_Gemmiger formicilis	TG/HDL-C ratio	-0.00374579	-0.268776	0.261812	0.978347	0.99287
ASV742_Gemmiger formicilis	TC/HDL-C ratio	0.330004	0.0709154	0.547379	0.0138736	0.180918
ASV742_Gemmiger formicilis	ApoA	0.0171919	-0.249242	0.281207	0.900857	0.972408
ASV742_Gemmiger formicilis	ApoB	0.103471	-0.166393	0.358916	0.452195	0.770508
ASV742_Gemmiger formicilis	ApoB/ApoA ratio	0.0961016	-0.173622	0.352414	0.485205	0.790912
ASV742_Gemmiger formicilis	Lp(a)	-0.242776	-0.477329	0.0240717	0.0741084	0.377401
ASV742_Gemmiger formicilis	FBG	0.248417	-0.0180717	0.481951	0.0674335	0.363624
ASV777_Kosakonia quasisacchari	SBP	0.0824766	-0.18691	0.340327	0.549416	0.833457
ASV777_Kosakonia quasisacchari	DBP	0.221012	-0.0470439	0.459374	0.104902	0.427513
ASV777_Kosakonia quasisacchari	RHR	0.0451457	-0.22282	0.306769	0.743452	0.93342
ASV777_Kosakonia quasisacchari	Height-Z	-0.232108	-0.468553	0.0353672	0.0881582	0.396976
ASV777_Kosakonia quasisacchari	BMI-Z	-0.220669	-0.45909	0.0474034	0.105455	0.427513
ASV777_Kosakonia quasisacchari	TG	0.335882	0.07749	0.551992	0.0121741	0.174455
ASV777_Kosakonia quasisacchari	TC	-0.0906205	-0.347562	0.17898	0.510552	0.805458
ASV777_Kosakonia quasisacchari	HDL-C	0.0995951	-0.170199	0.355499	0.469401	0.781527
ASV777_Kosakonia quasisacchari	LDL-C	-0.348869	-0.562138	-0.0920951	0.00904289	0.152245
ASV777_Kosakonia quasisacchari	TG/HDL-C ratio	0.269566	0.00459805	0.499166	0.0465634	0.302729
ASV777_Kosakonia quasisacchari	TC/HDL-C ratio	-0.178215	-0.42349	0.0914039	0.192995	0.549945
ASV777_Kosakonia quasisacchari	ApoA	0.0527687	-0.215546	0.313675	0.702001	0.916661
ASV777_Kosakonia quasisacchari	ApoB	-0.362137	-0.572438	-0.107132	0.00659001	0.135155
ASV777_Kosakonia quasisacchari	ApoB/ApoA ratio	-0.399484	-0.601078	-0.150094	0.00251527	0.0850162
ASV777_Kosakonia quasisacchari	Lp(a)	0.263609	-0.00181514	0.494335	0.0518207	0.319409
ASV777_Kosakonia quasisacchari	FBG	-0.235941	-0.471712	0.0313165	0.0828879	0.388763
ASV811_Faecalibacterium prausnitzii	SBP	-0.0324962	-0.295248	0.234825	0.813801	0.948983
ASV811_Faecalibacterium prausnitzii	DBP	-0.0789366	-0.337173	0.190347	0.566741	0.840566
ASV811_Faecalibacterium prausnitzii	RHR	0.0292726	-0.237872	0.2923	0.831989	0.954306
ASV811_Faecalibacterium prausnitzii	Height-Z	0.116033	-0.154005	0.369942	0.398886	0.731564
ASV811_Faecalibacterium prausnitzii	BMI-Z	-0.079983	-0.338106	0.189332	0.561593	0.836232
ASV811_Faecalibacterium prausnitzii	TG	-0.136016	-0.387337	0.134121	0.322093	0.667794
ASV811_Faecalibacterium prausnitzii	TC	0.234004	-0.0333645	0.470116	0.0855192	0.392531
ASV811_Faecalibacterium prausnitzii	HDL-C	-0.143617	-0.393906	0.126499	0.29553	0.653003
ASV811_Faecalibacterium prausnitzii	LDL-C	0.124472	-0.145634	0.37731	0.365235	0.706663
ASV811_Faecalibacterium prausnitzii	TG/HDL-C ratio	-0.081554	-0.339506	0.187807	0.553907	0.833996
ASV811_Faecalibacterium prausnitzii	TC/HDL-C ratio	0.357111	0.101423	0.568544	0.00744055	0.142253
ASV811_Faecalibacterium prausnitzii	ApoA	-0.0755071	-0.334111	0.19367	0.583763	0.854066
ASV811_Faecalibacterium prausnitzii	ApoB	-0.23232	-0.468728	0.0351433	0.0878599	0.396424
ASV811_Faecalibacterium prausnitzii	ApoB/ApoA ratio	-0.207014	-0.447722	0.0616703	0.1294	0.463259
ASV811_Faecalibacterium prausnitzii	Lp(a)	-0.106156	-0.361278	0.163753	0.440485	0.761676
ASV811_Faecalibacterium prausnitzii	FBG	0.0777948	-0.191454	0.336154	0.572382	0.844535
ASV832_Terrisporobacter petrolearius	SBP	0.354604	0.0985813	0.566599	0.00789938	0.143273
ASV832_Terrisporobacter petrolearius	DBP	0.251508	-0.0147748	0.484479	0.0639841	0.35252
ASV832_Terrisporobacter petrolearius	RHR	0.044637	-0.223305	0.306307	0.746245	0.93342
ASV832_Terrisporobacter petrolearius	Height-Z	-0.156201	-0.404726	0.113813	0.25478	0.615264
ASV832_Terrisporobacter petrolearius	BMI-Z	-0.0901104	-0.34711	0.179477	0.512944	0.806225
ASV832_Terrisporobacter petrolearius	TG	0.278805	0.0145863	0.506628	0.0392796	0.285588
ASV832_Terrisporobacter petrolearius	TC	-0.214129	-0.453655	0.0542499	0.116457	0.44156
ASV832_Terrisporobacter petrolearius	HDL-C	0.100409	-0.169401	0.356217	0.465759	0.780801
ASV832_Terrisporobacter petrolearius	LDL-C	-0.490553	-0.668809	-0.258957	0.000143465	0.0179809
ASV832_Terrisporobacter petrolearius	TG/HDL-C ratio	0.208193	-0.0604431	0.448706	0.127184	0.460474
ASV832_Terrisporobacter petrolearius	TC/HDL-C ratio	-0.300332	-0.523887	-0.038068	0.0258891	0.236461
ASV832_Terrisporobacter petrolearius	ApoA	-0.157942	-0.406218	0.112051	0.249457	0.611545
ASV832_Terrisporobacter petrolearius	ApoB	-0.199472	-0.44141	0.0695037	0.144273	0.484347
ASV832_Terrisporobacter petrolearius	ApoB/ApoA ratio	-0.141417	-0.392007	0.128709	0.30307	0.658153
ASV832_Terrisporobacter petrolearius	Lp(a)	0.313892	0.0530089	0.534665	0.0196095	0.215775
ASV832_Terrisporobacter petrolearius	FBG	-0.285003	-0.511617	-0.0213177	0.0349404	0.274653
ASV870_Coprococcus comes	SBP	0.152586	-0.117466	0.401626	0.266075	0.62075
ASV870_Coprococcus comes	DBP	0.240703	-0.0262722	0.475627	0.0766896	0.383703
ASV870_Coprococcus comes	RHR	-0.104728	-0.360023	0.165158	0.446691	0.767506
ASV870_Coprococcus comes	Height-Z	-0.163286	-0.410788	0.106631	0.233591	0.590124
ASV870_Coprococcus comes	BMI-Z	0.158019	-0.111972	0.406284	0.249221	0.611545
ASV870_Coprococcus comes	TG	0.155278	-0.114746	0.403935	0.257632	0.617003
ASV870_Coprococcus comes	TC	-0.0395483	-0.30168	0.228143	0.774362	0.939969
ASV870_Coprococcus comes	HDL-C	-0.0733422	-0.332176	0.195764	0.594626	0.85911
ASV870_Coprococcus comes	LDL-C	-0.145588	-0.395605	0.124518	0.288883	0.646548
ASV870_Coprococcus comes	TG/HDL-C ratio	0.154616	-0.115415	0.403367	0.259692	0.619307
ASV870_Coprococcus comes	TC/HDL-C ratio	0.0256125	-0.241325	0.288946	0.852747	0.958027
ASV870_Coprococcus comes	ApoA	-0.137982	-0.389038	0.132153	0.315083	0.667794
ASV870_Coprococcus comes	ApoB	-0.0845336	-0.342157	0.18491	0.539468	0.825981
ASV870_Coprococcus comes	ApoB/ApoA ratio	-0.0381601	-0.300416	0.22946	0.782085	0.939969
ASV870_Coprococcus comes	Lp(a)	0.140494	-0.129635	0.39121	0.306267	0.660553
ASV870_Coprococcus comes	FBG	-0.21867	-0.45743	0.049499	0.10873	0.428828
ASV908_Dorea phocaeensis	SBP	0.301893	0.0397816	0.525131	0.0250898	0.231978
ASV908_Dorea phocaeensis	DBP	0.219307	-0.0488308	0.45796	0.107677	0.427513
ASV908_Dorea phocaeensis	RHR	-0.28209	-0.509275	-0.0181517	0.0369271	0.279495
ASV908_Dorea phocaeensis	Height-Z	-0.311391	-0.532682	-0.0502442	0.0206593	0.215775
ASV908_Dorea phocaeensis	BMI-Z	-0.00909256	-0.273729	0.256824	0.94747	0.983216
ASV908_Dorea phocaeensis	TG	0.0285475	-0.238556	0.291636	0.836093	0.955051
ASV908_Dorea phocaeensis	TC	0.120815	-0.149266	0.374121	0.379599	0.719723
ASV908_Dorea phocaeensis	HDL-C	0.220739	-0.0473298	0.459148	0.105342	0.427513
ASV908_Dorea phocaeensis	LDL-C	-0.159774	-0.407786	0.110194	0.243937	0.60675
ASV908_Dorea phocaeensis	TG/HDL-C ratio	-0.0402097	-0.302282	0.227515	0.770691	0.939969
ASV908_Dorea phocaeensis	TC/HDL-C ratio	-0.0811034	-0.339104	0.188244	0.556106	0.833996
ASV908_Dorea phocaeensis	ApoA	0.089299	-0.180269	0.34639	0.516762	0.810156
ASV908_Dorea phocaeensis	ApoB	-0.0981645	-0.354236	0.171602	0.475839	0.783914
ASV908_Dorea phocaeensis	ApoB/ApoA ratio	-0.130945	-0.382939	0.139188	0.340632	0.682474
ASV908_Dorea phocaeensis	Lp(a)	-0.0247685	-0.288172	0.24212	0.857548	0.959114
ASV908_Dorea phocaeensis	FBG	-0.246761	-0.480596	0.0198348	0.0693409	0.367818
ASV910_Megamonas funiformis	SBP	-0.186602	-0.430583	0.0827938	0.172534	0.526949
ASV910_Megamonas funiformis	DBP	-0.215273	-0.454607	0.0530542	0.114472	0.437712
ASV910_Megamonas funiformis	RHR	0.0228394	-0.243936	0.286401	0.868541	0.962536
ASV910_Megamonas funiformis	Height-Z	-0.0270729	-0.290285	0.239948	0.844452	0.957148
ASV910_Megamonas funiformis	BMI-Z	-0.0828922	-0.340697	0.186506	0.547399	0.832726
ASV910_Megamonas funiformis	TG	-0.225696	-0.463255	0.0421233	0.0975567	0.418851
ASV910_Megamonas funiformis	TC	-0.0550704	-0.315754	0.213344	0.689646	0.906811
ASV910_Megamonas funiformis	HDL-C	-0.111244	-0.365747	0.158738	0.41876	0.747383
ASV910_Megamonas funiformis	LDL-C	0.168978	-0.10084	0.415642	0.21747	0.572022
ASV910_Megamonas funiformis	TG/HDL-C ratio	-0.174322	-0.420187	0.0953867	0.203059	0.560831
ASV910_Megamonas funiformis	TC/HDL-C ratio	0.0348124	-0.232633	0.297363	0.800792	0.94834
ASV910_Megamonas funiformis	ApoA	0.00127239	-0.264114	0.26648	0.992644	0.99788
ASV910_Megamonas funiformis	ApoB	0.114965	-0.155061	0.369008	0.403268	0.733705
ASV910_Megamonas funiformis	ApoB/ApoA ratio	0.117921	-0.152135	0.371594	0.391203	0.728143
ASV910_Megamonas funiformis	Lp(a)	-0.206273	-0.447103	0.0624414	0.130808	0.463259
ASV910_Megamonas funiformis	FBG	0.219584	-0.0485408	0.458189	0.107223	0.427513
ASV923_Anaerostipes hadrus	SBP	0.145306	-0.124802	0.395362	0.28983	0.646742
ASV923_Anaerostipes hadrus	DBP	0.0522923	-0.216001	0.313244	0.704568	0.916815
ASV923_Anaerostipes hadrus	RHR	-0.0836007	-0.341328	0.185818	0.543969	0.830869
ASV923_Anaerostipes hadrus	Height-Z	-0.0964811	-0.352749	0.173251	0.483474	0.790912
ASV923_Anaerostipes hadrus	BMI-Z	-0.193517	-0.436409	0.075665	0.156888	0.502859
ASV923_Anaerostipes hadrus	TG	0.178231	-0.0913873	0.423503	0.192954	0.549945
ASV923_Anaerostipes hadrus	TC	-0.179463	-0.424547	0.0901247	0.189844	0.549088
ASV923_Anaerostipes hadrus	HDL-C	0.035053	-0.232405	0.297583	0.799444	0.94834
ASV923_Anaerostipes hadrus	LDL-C	-0.349658	-0.562752	-0.0929861	0.00887753	0.151725
ASV923_Anaerostipes hadrus	TG/HDL-C ratio	0.13639	-0.133747	0.38766	0.320753	0.667794
ASV923_Anaerostipes hadrus	TC/HDL-C ratio	-0.210982	-0.451034	0.0575355	0.122054	0.455959
ASV923_Anaerostipes hadrus	ApoA	0.00326341	-0.262261	0.268328	0.981135	0.993887
ASV923_Anaerostipes hadrus	ApoB	-0.209955	-0.450177	0.058607	0.123925	0.456077
ASV923_Anaerostipes hadrus	ApoB/ApoA ratio	-0.210693	-0.450793	0.0578369	0.122578	0.455959
ASV923_Anaerostipes hadrus	Lp(a)	0.0345928	-0.232841	0.297163	0.802023	0.948544
ASV923_Anaerostipes hadrus	FBG	-0.230125	-0.466916	0.0374588	0.0909853	0.405658
ASV961_Blautia brookingsii	SBP	0.196216	-0.0728746	0.438678	0.151073	0.493737
ASV961_Blautia brookingsii	DBP	0.3707	0.116899	0.57905	0.00533535	0.116569
ASV961_Blautia brookingsii	RHR	0.187124	-0.0822564	0.431024	0.171314	0.526949
ASV961_Blautia brookingsii	Height-Z	0.130569	-0.139562	0.382613	0.342029	0.683453
ASV961_Blautia brookingsii	BMI-Z	0.0313345	-0.235924	0.294186	0.820345	0.951203
ASV961_Blautia brookingsii	TG	-0.00044001	-0.265706	0.264888	0.997456	0.998341
ASV961_Blautia brookingsii	TC	0.113719	-0.156294	0.367916	0.408421	0.740078
ASV961_Blautia brookingsii	HDL-C	0.0335441	-0.233834	0.296205	0.807909	0.948544
ASV961_Blautia brookingsii	LDL-C	-0.0252418	-0.288606	0.241674	0.854855	0.958525
ASV961_Blautia brookingsii	TG/HDL-C ratio	-0.0286458	-0.291726	0.238464	0.835537	0.954899
ASV961_Blautia brookingsii	TC/HDL-C ratio	0.0567776	-0.211709	0.317295	0.680534	0.903564
ASV961_Blautia brookingsii	ApoA	0.0376764	-0.229919	0.299975	0.78478	0.940706
ASV961_Blautia brookingsii	ApoB	-0.136436	-0.3877	0.133701	0.32059	0.667794
ASV961_Blautia brookingsii	ApoB/ApoA ratio	-0.157786	-0.406084	0.112209	0.249931	0.611545
ASV961_Blautia brookingsii	Lp(a)	0.27566	0.0111801	0.504092	0.0416456	0.292687
ASV961_Blautia brookingsii	FBG	-0.0219278	-0.285564	0.244793	0.873744	0.963425
ASV962_Vescimonas coprocola	SBP	0.291665	0.0285797	0.516961	0.0307275	0.254857
ASV962_Vescimonas coprocola	DBP	-0.0825587	-0.3404	0.186831	0.549018	0.833457
ASV962_Vescimonas coprocola	RHR	0.175477	-0.0942054	0.421168	0.200034	0.556492
ASV962_Vescimonas coprocola	Height-Z	-0.0493235	-0.310557	0.218837	0.720636	0.922541
ASV962_Vescimonas coprocola	BMI-Z	0.235279	-0.032017	0.471166	0.0837803	0.390513
ASV962_Vescimonas coprocola	TG	-0.181283	-0.426088	0.0882587	0.185318	0.543664
ASV962_Vescimonas coprocola	TC	0.299816	0.0375018	0.523476	0.0261581	0.237954
ASV962_Vescimonas coprocola	HDL-C	-0.030815	-0.293711	0.236415	0.823276	0.951491
ASV962_Vescimonas coprocola	LDL-C	0.107127	-0.162797	0.362132	0.43629	0.757785
ASV962_Vescimonas coprocola	TG/HDL-C ratio	-0.166349	-0.413402	0.103517	0.224817	0.58024
ASV962_Vescimonas coprocola	TC/HDL-C ratio	0.297182	0.0346135	0.521373	0.0275681	0.242586
ASV962_Vescimonas coprocola	ApoA	-0.00105527	-0.266278	0.264316	0.993899	0.99788
ASV962_Vescimonas coprocola	ApoB	-0.140992	-0.39164	0.129135	0.304539	0.66007
ASV962_Vescimonas coprocola	ApoB/ApoA ratio	-0.152024	-0.401142	0.118034	0.267863	0.623512
ASV962_Vescimonas coprocola	Lp(a)	-0.181679	-0.426423	0.0878526	0.184344	0.542779
ASV962_Vescimonas coprocola	FBG	-0.138536	-0.389517	0.131598	0.313127	0.66676
ASV972_Collinsella aerofaciens	SBP	0.110774	-0.159202	0.365335	0.420741	0.747429
ASV972_Collinsella aerofaciens	DBP	0.198607	-0.0703993	0.440685	0.146056	0.485992
ASV972_Collinsella aerofaciens	RHR	-0.112178	-0.366566	0.157816	0.414841	0.743755
ASV972_Collinsella aerofaciens	Height-Z	-0.0865996	-0.343994	0.1829	0.529564	0.818846
ASV972_Collinsella aerofaciens	BMI-Z	-0.0464508	-0.307953	0.221577	0.7363	0.932674
ASV972_Collinsella aerofaciens	TG	-0.18245	-0.427075	0.0870615	0.182458	0.541936
ASV972_Collinsella aerofaciens	TC	-0.0851284	-0.342686	0.184332	0.536607	0.824288
ASV972_Collinsella aerofaciens	HDL-C	0.0736178	-0.195498	0.332423	0.593238	0.859015
ASV972_Collinsella aerofaciens	LDL-C	-0.0166938	-0.280748	0.249709	0.903716	0.972741
ASV972_Collinsella aerofaciens	TG/HDL-C ratio	-0.196143	-0.438616	0.0729506	0.151229	0.493737
ASV972_Collinsella aerofaciens	TC/HDL-C ratio	-0.153731	-0.402608	0.116309	0.262461	0.619748
ASV972_Collinsella aerofaciens	ApoA	0.072506	-0.196572	0.331428	0.598846	0.859959
ASV972_Collinsella aerofaciens	ApoB	0.0516309	-0.216634	0.312646	0.708137	0.918664
ASV972_Collinsella aerofaciens	ApoB/ApoA ratio	0.0224474	-0.244305	0.286041	0.870777	0.962977
ASV972_Collinsella aerofaciens	Lp(a)	0.111026	-0.158953	0.365556	0.41968	0.747429
ASV972_Collinsella aerofaciens	FBG	0.0225922	-0.244168	0.286174	0.869951	0.962536
ASV1046_Bacillus wiedmannii	SBP	0.0177465	-0.248722	0.281717	0.897675	0.969931
ASV1046_Bacillus wiedmannii	DBP	0.217542	-0.0506797	0.456494	0.110611	0.428828
ASV1046_Bacillus wiedmannii	RHR	-0.0522716	-0.313225	0.216021	0.704679	0.916815
ASV1046_Bacillus wiedmannii	Height-Z	0.0707069	-0.19831	0.329817	0.607969	0.86489
ASV1046_Bacillus wiedmannii	BMI-Z	-0.177717	-0.423067	0.0919141	0.194263	0.549945
ASV1046_Bacillus wiedmannii	TG	0.305578	0.0438348	0.528066	0.0232839	0.226974
ASV1046_Bacillus wiedmannii	TC	-0.0652791	-0.324949	0.203543	0.63585	0.877894
ASV1046_Bacillus wiedmannii	HDL-C	-0.00692049	-0.271719	0.258852	0.960006	0.984134
ASV1046_Bacillus wiedmannii	LDL-C	0.0339126	-0.233485	0.296542	0.80584	0.948544
ASV1046_Bacillus wiedmannii	TG/HDL-C ratio	0.284505	0.0207755	0.511216	0.0352739	0.275356
ASV1046_Bacillus wiedmannii	TC/HDL-C ratio	-0.0394494	-0.30159	0.228236	0.774912	0.939969
ASV1046_Bacillus wiedmannii	ApoA	0.0924025	-0.17724	0.349141	0.502238	0.800175
ASV1046_Bacillus wiedmannii	ApoB	0.0649509	-0.203859	0.324654	0.637553	0.879168
ASV1046_Bacillus wiedmannii	ApoB/ApoA ratio	0.0257882	-0.241159	0.289107	0.851748	0.958027
ASV1046_Bacillus wiedmannii	Lp(a)	0.310515	0.0492767	0.531987	0.0210381	0.216721
ASV1046_Bacillus wiedmannii	FBG	-0.0597964	-0.320017	0.208813	0.664532	0.893435
ASV1052_Blautia faecis	SBP	-0.0234783	-0.286988	0.243335	0.864897	0.96164
ASV1052_Blautia faecis	DBP	0.113149	-0.156856	0.367417	0.410787	0.741388
ASV1052_Blautia faecis	RHR	-0.0408375	-0.302854	0.226918	0.76721	0.939969
ASV1052_Blautia faecis	Height-Z	0.123147	-0.146951	0.376155	0.370402	0.712385
ASV1052_Blautia faecis	BMI-Z	0.0986247	-0.171151	0.354643	0.473763	0.783584
ASV1052_Blautia faecis	TG	0.0504058	-0.217804	0.311537	0.714764	0.921998
ASV1052_Blautia faecis	TC	-0.0653047	-0.324972	0.203518	0.635717	0.877894
ASV1052_Blautia faecis	HDL-C	-0.032137	-0.29492	0.235165	0.815823	0.948983
ASV1052_Blautia faecis	LDL-C	-0.253216	-0.485873	0.0129516	0.0621407	0.350896
ASV1052_Blautia faecis	TG/HDL-C ratio	0.0397496	-0.227951	0.301863	0.773244	0.939969
ASV1052_Blautia faecis	TC/HDL-C ratio	-0.0428337	-0.304669	0.225021	0.756174	0.934243
ASV1052_Blautia faecis	ApoA	0.0848733	-0.18458	0.342459	0.537833	0.824288
ASV1052_Blautia faecis	ApoB	-0.0929458	-0.349622	0.176709	0.499717	0.798545
ASV1052_Blautia faecis	ApoB/ApoA ratio	-0.135841	-0.387185	0.134296	0.322723	0.667794
ASV1052_Blautia faecis	Lp(a)	-0.140176	-0.390935	0.129954	0.307375	0.661678
ASV1052_Blautia faecis	FBG	-0.0361403	-0.298575	0.231375	0.793358	0.943497
ASV1067_Mollicutes sp.	SBP	-0.0552319	-0.3159	0.213189	0.688782	0.906811
ASV1067_Mollicutes sp.	DBP	-0.237254	-0.472793	0.0299264	0.08114	0.386178
ASV1067_Mollicutes sp.	RHR	-0.251401	-0.484391	0.0148894	0.0641015	0.35252
ASV1067_Mollicutes sp.	Height-Z	-0.0006976	-0.265946	0.264649	0.995967	0.998341
ASV1067_Mollicutes sp.	BMI-Z	0.183802	-0.0856731	0.428218	0.179182	0.538263
ASV1067_Mollicutes sp.	TG	-0.0953774	-0.351773	0.174331	0.488515	0.793637
ASV1067_Mollicutes sp.	TC	-0.200619	-0.442372	0.068314	0.141932	0.480878
ASV1067_Mollicutes sp.	HDL-C	0.116793	-0.153252	0.370607	0.395781	0.730715
ASV1067_Mollicutes sp.	LDL-C	-0.225584	-0.463163	0.0422409	0.0977272	0.418851
ASV1067_Mollicutes sp.	TG/HDL-C ratio	-0.128127	-0.380491	0.141997	0.351212	0.692485
ASV1067_Mollicutes sp.	TC/HDL-C ratio	-0.29347	-0.518406	-0.0305511	0.0296625	0.252523
ASV1067_Mollicutes sp.	ApoA	0.00905703	-0.256857	0.273697	0.947675	0.983216
ASV1067_Mollicutes sp.	ApoB	0.0406304	-0.227115	0.302665	0.768358	0.939969
ASV1067_Mollicutes sp.	ApoB/ApoA ratio	0.0387196	-0.228929	0.300926	0.77897	0.939969
ASV1067_Mollicutes sp.	Lp(a)	-0.0682336	-0.3276	0.200697	0.620608	0.87113
ASV1067_Mollicutes sp.	FBG	0.0452449	-0.222726	0.306859	0.742907	0.93342
ASV1080_Megasphaera hexanoica	SBP	-0.133475	-0.385134	0.136662	0.331302	0.673133
ASV1080_Megasphaera hexanoica	DBP	-0.252272	-0.485103	0.0139589	0.0631537	0.35252
ASV1080_Megasphaera hexanoica	RHR	-0.061082	-0.321175	0.207579	0.657762	0.890169
ASV1080_Megasphaera hexanoica	Height-Z	-0.170825	-0.417214	0.0989568	0.212411	0.567659
ASV1080_Megasphaera hexanoica	BMI-Z	0.0120043	-0.254102	0.276421	0.930684	0.979356
ASV1080_Megasphaera hexanoica	TG	-0.350557	-0.563452	-0.0940023	0.00869223	0.150844
ASV1080_Megasphaera hexanoica	TC	0.171333	-0.0984391	0.417646	0.211035	0.565562
ASV1080_Megasphaera hexanoica	HDL-C	-0.0235348	-0.28704	0.243281	0.864575	0.96164
ASV1080_Megasphaera hexanoica	LDL-C	0.275893	0.0114327	0.50428	0.0414661	0.292336
ASV1080_Megasphaera hexanoica	TG/HDL-C ratio	-0.329161	-0.546716	-0.0699741	0.0141333	0.183245
ASV1080_Megasphaera hexanoica	TC/HDL-C ratio	0.187486	-0.0818841	0.431329	0.170473	0.525392
ASV1080_Megasphaera hexanoica	ApoA	0.140312	-0.129817	0.391053	0.3069	0.661286
ASV1080_Megasphaera hexanoica	ApoB	0.0694787	-0.199496	0.328717	0.614231	0.868781
ASV1080_Megasphaera hexanoica	ApoB/ApoA ratio	0.00309719	-0.262416	0.268174	0.982096	0.993887
ASV1080_Megasphaera hexanoica	Lp(a)	-0.219601	-0.458203	0.0485236	0.107196	0.427513
ASV1080_Megasphaera hexanoica	FBG	0.0723425	-0.19673	0.331282	0.599672	0.860051
ASV1104_Clostridium saudiense	SBP	-0.02964	-0.292636	0.237525	0.829912	0.9533
ASV1104_Clostridium saudiense	DBP	-0.177772	-0.423114	0.0918578	0.194123	0.549945
ASV1104_Clostridium saudiense	RHR	-0.341646	-0.556503	-0.0839583	0.010685	0.166243
ASV1104_Clostridium saudiense	Height-Z	0.0090776	-0.256838	0.273716	0.947556	0.983216
ASV1104_Clostridium saudiense	BMI-Z	-0.155689	-0.404287	0.114331	0.25636	0.615264
ASV1104_Clostridium saudiense	TG	-0.0396449	-0.301768	0.228051	0.773826	0.939969
ASV1104_Clostridium saudiense	TC	-0.184962	-0.429199	0.0844804	0.176405	0.532757
ASV1104_Clostridium saudiense	HDL-C	-0.0926208	-0.349334	0.177026	0.501224	0.799614
ASV1104_Clostridium saudiense	LDL-C	-0.335112	-0.551388	-0.0766271	0.0123861	0.174644
ASV1104_Clostridium saudiense	TG/HDL-C ratio	-0.0155698	-0.279712	0.250763	0.910171	0.974038
ASV1104_Clostridium saudiense	TC/HDL-C ratio	-0.0958712	-0.35221	0.173848	0.486257	0.792054
ASV1104_Clostridium saudiense	ApoA	-0.106374	-0.36147	0.163539	0.439544	0.761021
ASV1104_Clostridium saudiense	ApoB	-0.0984866	-0.354521	0.171286	0.474386	0.783914
ASV1104_Clostridium saudiense	ApoB/ApoA ratio	-0.0623046	-0.322275	0.206404	0.651348	0.886809
ASV1104_Clostridium saudiense	Lp(a)	-0.149133	-0.398658	0.120949	0.277174	0.632729
ASV1104_Clostridium saudiense	FBG	-0.128674	-0.380966	0.141452	0.349143	0.690937
ASV1126_Viridibacillus arvi	SBP	0.0138845	-0.252342	0.278157	0.91986	0.977027
ASV1126_Viridibacillus arvi	DBP	0.248331	-0.0181625	0.481881	0.0675307	0.363624
ASV1126_Viridibacillus arvi	RHR	-0.0399084	-0.302008	0.227801	0.772363	0.939969
ASV1126_Viridibacillus arvi	Height-Z	0.0613602	-0.207312	0.321425	0.6563	0.889791
ASV1126_Viridibacillus arvi	BMI-Z	-0.251677	-0.484617	0.0145945	0.0637998	0.35252
ASV1126_Viridibacillus arvi	TG	0.355773	0.0999059	0.567506	0.00768241	0.143273
ASV1126_Viridibacillus arvi	TC	-0.271032	-0.500352	-0.00617885	0.0453394	0.29648
ASV1126_Viridibacillus arvi	HDL-C	0.0512734	-0.216975	0.312322	0.710068	0.92064
ASV1126_Viridibacillus arvi	LDL-C	-0.162422	-0.41005	0.107508	0.236108	0.593497
ASV1126_Viridibacillus arvi	TG/HDL-C ratio	0.31602	0.0553643	0.53635	0.0187523	0.214791
ASV1126_Viridibacillus arvi	TC/HDL-C ratio	-0.286162	-0.512548	-0.0225792	0.0341748	0.272432
ASV1126_Viridibacillus arvi	ApoA	0.120614	-0.149466	0.373945	0.3804	0.719953
ASV1126_Viridibacillus arvi	ApoB	0.0380378	-0.229576	0.300305	0.782766	0.939969
ASV1126_Viridibacillus arvi	ApoB/ApoA ratio	-0.00865123	-0.273321	0.257236	0.950016	0.983912
ASV1126_Viridibacillus arvi	Lp(a)	0.398141	0.148533	0.600057	0.00260899	0.0850162
ASV1126_Viridibacillus arvi	FBG	-0.0298928	-0.292867	0.237286	0.828483	0.9533
ASV1128_Lachnospira sp.	SBP	0.248326	-0.018168	0.481877	0.0675365	0.363624
ASV1128_Lachnospira sp.	DBP	0.256153	-0.00981113	0.488269	0.0590697	0.347035
ASV1128_Lachnospira sp.	RHR	0.0629497	-0.205784	0.322855	0.647975	0.885403
ASV1128_Lachnospira sp.	Height-Z	-0.19507	-0.437715	0.0740599	0.153522	0.49781
ASV1128_Lachnospira sp.	BMI-Z	0.0494441	-0.218722	0.310666	0.719981	0.922541
ASV1128_Lachnospira sp.	TG	0.210244	-0.0583056	0.450418	0.123396	0.455959
ASV1128_Lachnospira sp.	TC	0.0550197	-0.213392	0.315709	0.689917	0.906811
ASV1128_Lachnospira sp.	HDL-C	0.0444689	-0.223465	0.306154	0.747169	0.93342
ASV1128_Lachnospira sp.	LDL-C	-0.274305	-0.502998	-0.00971502	0.0427001	0.293682
ASV1128_Lachnospira sp.	TG/HDL-C ratio	0.177221	-0.092422	0.422647	0.195531	0.552089
ASV1128_Lachnospira sp.	TC/HDL-C ratio	0.0244844	-0.242387	0.287911	0.859165	0.960018
ASV1128_Lachnospira sp.	ApoA	-0.0072308	-0.272006	0.258562	0.958215	0.984134
ASV1128_Lachnospira sp.	ApoB	-0.253094	-0.485774	0.0130817	0.0622707	0.350896
ASV1128_Lachnospira sp.	ApoB/ApoA ratio	-0.252359	-0.485174	0.0138667	0.0630603	0.35252
ASV1128_Lachnospira sp.	Lp(a)	0.104538	-0.165345	0.359855	0.447525	0.767768
ASV1128_Lachnospira sp.	FBG	-0.122992	-0.37602	0.147105	0.37101	0.712655
ASV1139_Streptococcus mitis	SBP	0.04305	-0.224815	0.304865	0.75498	0.934243
ASV1139_Streptococcus mitis	DBP	0.274526	0.00995429	0.503177	0.0425264	0.293682
ASV1139_Streptococcus mitis	RHR	0.129961	-0.140169	0.382085	0.344303	0.686319
ASV1139_Streptococcus mitis	Height-Z	-0.10003	-0.355883	0.169773	0.467455	0.780801
ASV1139_Streptococcus mitis	BMI-Z	-0.0656657	-0.325296	0.203171	0.633847	0.877755
ASV1139_Streptococcus mitis	TG	0.102982	-0.166875	0.358485	0.45435	0.771267
ASV1139_Streptococcus mitis	TC	-0.059579	-0.319821	0.209022	0.66568	0.893714
ASV1139_Streptococcus mitis	HDL-C	0.153342	-0.116703	0.402274	0.263686	0.619748
ASV1139_Streptococcus mitis	LDL-C	-0.177708	-0.42306	0.0919227	0.194285	0.549945
ASV1139_Streptococcus mitis	TG/HDL-C ratio	0.0445272	-0.223409	0.306207	0.746848	0.93342
ASV1139_Streptococcus mitis	TC/HDL-C ratio	-0.184676	-0.428957	0.0847747	0.177087	0.534103
ASV1139_Streptococcus mitis	ApoA	0.0531065	-0.215223	0.31398	0.700183	0.915821
ASV1139_Streptococcus mitis	ApoB	-0.113414	-0.367649	0.156595	0.409688	0.741183
ASV1139_Streptococcus mitis	ApoB/ApoA ratio	-0.137545	-0.388659	0.132591	0.316635	0.667794
ASV1139_Streptococcus mitis	Lp(a)	0.278583	0.014346	0.50645	0.0394427	0.285588
ASV1139_Streptococcus mitis	FBG	-0.126569	-0.379136	0.143548	0.357148	0.697597
ASV1142_Subdoligranulum variabile	SBP	0.0567712	-0.211715	0.31729	0.680568	0.903564
ASV1142_Subdoligranulum variabile	DBP	0.00257927	-0.262898	0.267693	0.985089	0.995295
ASV1142_Subdoligranulum variabile	RHR	0.221737	-0.0462823	0.459976	0.103737	0.427413
ASV1142_Subdoligranulum variabile	Height-Z	-0.0237261	-0.287215	0.243101	0.863484	0.96164
ASV1142_Subdoligranulum variabile	BMI-Z	0.112724	-0.157277	0.367044	0.41256	0.741632
ASV1142_Subdoligranulum variabile	TG	0.0701207	-0.198876	0.329292	0.610954	0.866864
ASV1142_Subdoligranulum variabile	TC	0.260095	-0.00558816	0.491479	0.0551418	0.331733
ASV1142_Subdoligranulum variabile	HDL-C	0.13352	-0.136617	0.385173	0.331138	0.673133
ASV1142_Subdoligranulum variabile	LDL-C	0.0993736	-0.170416	0.355304	0.470395	0.782604
ASV1142_Subdoligranulum variabile	TG/HDL-C ratio	0.0328191	-0.23452	0.295543	0.811985	0.948983
ASV1142_Subdoligranulum variabile	TC/HDL-C ratio	0.126674	-0.143444	0.379227	0.356747	0.697418
ASV1142_Subdoligranulum variabile	ApoA	-0.0318713	-0.294677	0.235416	0.81732	0.948983
ASV1142_Subdoligranulum variabile	ApoB	-0.0549749	-0.315668	0.213435	0.690157	0.906811
ASV1142_Subdoligranulum variabile	ApoB/ApoA ratio	-0.0343231	-0.296917	0.233097	0.803536	0.948544
ASV1142_Subdoligranulum variabile	Lp(a)	-0.0367063	-0.299091	0.230839	0.790195	0.941722
ASV1142_Subdoligranulum variabile	FBG	0.0305862	-0.236631	0.293502	0.824567	0.952073
ASV1143_Dorea longicatena	SBP	0.2925	0.0294913	0.517629	0.0302309	0.253709
ASV1143_Dorea longicatena	DBP	0.148645	-0.121441	0.398238	0.278768	0.632729
ASV1143_Dorea longicatena	RHR	-0.0585189	-0.318866	0.210039	0.671286	0.898363
ASV1143_Dorea longicatena	Height-Z	-0.216852	-0.45592	0.0514027	0.111775	0.431051
ASV1143_Dorea longicatena	BMI-Z	-0.0133941	-0.277704	0.252801	0.922682	0.978173
ASV1143_Dorea longicatena	TG	0.0141575	-0.252086	0.278409	0.918289	0.976738
ASV1143_Dorea longicatena	TC	-0.031945	-0.294744	0.235347	0.816905	0.948983
ASV1143_Dorea longicatena	HDL-C	0.113163	-0.156843	0.367429	0.41073	0.741388
ASV1143_Dorea longicatena	LDL-C	-0.0764804	-0.334981	0.192727	0.578908	0.849718
ASV1143_Dorea longicatena	TG/HDL-C ratio	-0.0372169	-0.299556	0.230355	0.787344	0.940706
ASV1143_Dorea longicatena	TC/HDL-C ratio	-0.136417	-0.387684	0.133719	0.320655	0.667794
ASV1143_Dorea longicatena	ApoA	-0.143307	-0.393638	0.126811	0.296586	0.654056
ASV1143_Dorea longicatena	ApoB	-0.136474	-0.387733	0.133663	0.320453	0.667794
ASV1143_Dorea longicatena	ApoB/ApoA ratio	-0.0748176	-0.333495	0.194337	0.587213	0.8557
ASV1143_Dorea longicatena	Lp(a)	0.0556548	-0.212784	0.316282	0.686522	0.906811
ASV1143_Dorea longicatena	FBG	-0.238025	-0.473426	0.0291109	0.0801288	0.386178
ASV1147_Hominilimicola sp.	SBP	-0.0497314	-0.310926	0.218448	0.718421	0.922541
ASV1147_Hominilimicola sp.	DBP	-0.0627602	-0.322685	0.205966	0.648965	0.885403
ASV1147_Hominilimicola sp.	RHR	-0.010551	-0.275078	0.255461	0.939059	0.980795
ASV1147_Hominilimicola sp.	Height-Z	0.304339	0.0424704	0.527079	0.0238787	0.227945
ASV1147_Hominilimicola sp.	BMI-Z	-0.0638862	-0.323697	0.204884	0.643089	0.882803
ASV1147_Hominilimicola sp.	TG	-0.0279845	-0.29112	0.239088	0.839282	0.956738
ASV1147_Hominilimicola sp.	TC	-0.216693	-0.455788	0.0515685	0.112044	0.43135
ASV1147_Hominilimicola sp.	HDL-C	-0.255534	-0.487764	0.0104735	0.0597066	0.348784
ASV1147_Hominilimicola sp.	LDL-C	-0.0826374	-0.34047	0.186754	0.548635	0.833457
ASV1147_Hominilimicola sp.	TG/HDL-C ratio	0.0435332	-0.224355	0.305304	0.752318	0.933569
ASV1147_Hominilimicola sp.	TC/HDL-C ratio	0.0243945	-0.242472	0.287829	0.859677	0.960115
ASV1147_Hominilimicola sp.	ApoA	0.0149733	-0.251322	0.279162	0.913599	0.974038
ASV1147_Hominilimicola sp.	ApoB	0.170299	-0.0994929	0.416767	0.213842	0.569573
ASV1147_Hominilimicola sp.	ApoB/ApoA ratio	0.173095	-0.0966401	0.419144	0.206307	0.561131
ASV1147_Hominilimicola sp.	Lp(a)	-0.336522	-0.552494	-0.0782075	0.0120003	0.174455
ASV1147_Hominilimicola sp.	FBG	0.348195	0.0913352	0.561613	0.0091861	0.15351
ASV1149_Parabacteroides distasonis	SBP	-0.197099	-0.439419	0.0719614	0.149207	0.49028
ASV1149_Parabacteroides distasonis	DBP	-0.153813	-0.402678	0.116227	0.262205	0.619748
ASV1149_Parabacteroides distasonis	RHR	-0.0631036	-0.322993	0.205636	0.647171	0.884859
ASV1149_Parabacteroides distasonis	Height-Z	-0.0487412	-0.310029	0.219393	0.723802	0.922541
ASV1149_Parabacteroides distasonis	BMI-Z	0.00534867	-0.260318	0.270262	0.969085	0.986577
ASV1149_Parabacteroides distasonis	TG	-0.217799	-0.456707	0.0504106	0.11018	0.428828
ASV1149_Parabacteroides distasonis	TC	0.0212294	-0.24545	0.284922	0.877734	0.965288
ASV1149_Parabacteroides distasonis	HDL-C	0.0431433	-0.224726	0.30495	0.754466	0.934243
ASV1149_Parabacteroides distasonis	LDL-C	0.250657	-0.0156834	0.483783	0.0649197	0.355483
ASV1149_Parabacteroides distasonis	TG/HDL-C ratio	-0.206844	-0.44758	0.0618475	0.129722	0.463259
ASV1149_Parabacteroides distasonis	TC/HDL-C ratio	-0.0235791	-0.28708	0.24324	0.864322	0.96164
ASV1149_Parabacteroides distasonis	ApoA	0.198882	-0.0701151	0.440915	0.145489	0.484913
ASV1149_Parabacteroides distasonis	ApoB	0.162011	-0.107925	0.409699	0.237312	0.593497
ASV1149_Parabacteroides distasonis	ApoB/ApoA ratio	0.0871494	-0.182364	0.344482	0.526944	0.817686
ASV1149_Parabacteroides distasonis	Lp(a)	-0.186504	-0.4305	0.082895	0.172764	0.526949
ASV1149_Parabacteroides distasonis	FBG	0.0151332	-0.251172	0.279309	0.91268	0.974038
ASV1162_Eubacterium sp.	SBP	0.0996932	-0.170103	0.355586	0.468962	0.781372
ASV1162_Eubacterium sp.	DBP	0.0693293	-0.19964	0.328583	0.614995	0.869096
ASV1162_Eubacterium sp.	RHR	-0.109563	-0.364272	0.160396	0.425869	0.750732
ASV1162_Eubacterium sp.	Height-Z	-0.127145	-0.379637	0.142974	0.354945	0.695393
ASV1162_Eubacterium sp.	BMI-Z	0.189341	-0.0799735	0.432893	0.166206	0.519337
ASV1162_Eubacterium sp.	TG	-0.0636168	-0.323455	0.205143	0.644493	0.882803
ASV1162_Eubacterium sp.	TC	0.0270261	-0.239992	0.290242	0.844717	0.957148
ASV1162_Eubacterium sp.	HDL-C	-0.237451	-0.472954	0.0297182	0.0808809	0.386178
ASV1162_Eubacterium sp.	LDL-C	0.0275649	-0.239484	0.290736	0.841661	0.956985
ASV1162_Eubacterium sp.	TG/HDL-C ratio	0.0136023	-0.252606	0.277897	0.921484	0.977831
ASV1162_Eubacterium sp.	TC/HDL-C ratio	0.219356	-0.0487804	0.458	0.107598	0.427513
ASV1162_Eubacterium sp.	ApoA	-0.280949	-0.508356	-0.0169124	0.0377307	0.280191
ASV1162_Eubacterium sp.	ApoB	-0.176594	-0.422115	0.093063	0.197141	0.553315
ASV1162_Eubacterium sp.	ApoB/ApoA ratio	-0.0859991	-0.34346	0.183484	0.532433	0.821594
ASV1162_Eubacterium sp.	Lp(a)	-0.118241	-0.371873	0.151819	0.389911	0.728143
ASV1162_Eubacterium sp.	FBG	0.0381578	-0.229462	0.300414	0.782098	0.939969
ASV1174_Bacteroides humanifaecis	SBP	-0.138042	-0.38909	0.132093	0.31487	0.667794
ASV1174_Bacteroides humanifaecis	DBP	-0.125043	-0.377807	0.145067	0.363023	0.704196
ASV1174_Bacteroides humanifaecis	RHR	-0.0874371	-0.344737	0.182084	0.525576	0.817603
ASV1174_Bacteroides humanifaecis	Height-Z	0.0750471	-0.194115	0.3337	0.586063	0.855169
ASV1174_Bacteroides humanifaecis	BMI-Z	0.0205592	-0.24608	0.284306	0.881566	0.965288
ASV1174_Bacteroides humanifaecis	TG	-0.234716	-0.470703	0.0326122	0.0845447	0.392454
ASV1174_Bacteroides humanifaecis	TC	0.223518	-0.0444132	0.461451	0.100921	0.422614
ASV1174_Bacteroides humanifaecis	HDL-C	-0.108123	-0.363007	0.161816	0.432014	0.753769
ASV1174_Bacteroides humanifaecis	LDL-C	0.3383	0.0802011	0.553886	0.0115289	0.174455
ASV1174_Bacteroides humanifaecis	TG/HDL-C ratio	-0.168412	-0.41516	0.101417	0.219039	0.574595
ASV1174_Bacteroides humanifaecis	TC/HDL-C ratio	0.292801	0.0298206	0.517871	0.0300533	0.253709
ASV1174_Bacteroides humanifaecis	ApoA	-0.0803164	-0.338403	0.189008	0.559958	0.836046
ASV1174_Bacteroides humanifaecis	ApoB	0.119848	-0.150226	0.373276	0.383456	0.7221
ASV1174_Bacteroides humanifaecis	ApoB/ApoA ratio	0.142514	-0.127608	0.392954	0.299295	0.656145
ASV1174_Bacteroides humanifaecis	Lp(a)	-0.0711946	-0.330254	0.197839	0.60549	0.864829
ASV1174_Bacteroides humanifaecis	FBG	0.289772	0.026513	0.515444	0.0318793	0.258909
ASV1183_Phascolarctobacterium faecium	SBP	-0.110555	-0.365142	0.159418	0.421669	0.748298
ASV1183_Phascolarctobacterium faecium	DBP	-0.0555067	-0.316148	0.212926	0.687313	0.906811
ASV1183_Phascolarctobacterium faecium	RHR	-0.00816558	-0.272872	0.25769	0.952819	0.983972
ASV1183_Phascolarctobacterium faecium	Height-Z	0.158904	-0.111076	0.407042	0.246548	0.609477
ASV1183_Phascolarctobacterium faecium	BMI-Z	-0.0353217	-0.297828	0.232151	0.797938	0.947946
ASV1183_Phascolarctobacterium faecium	TG	-0.186269	-0.430302	0.0831361	0.173314	0.526949
ASV1183_Phascolarctobacterium faecium	TC	0.290596	0.0274126	0.516105	0.0313734	0.256444
ASV1183_Phascolarctobacterium faecium	HDL-C	0.08105	-0.188296	0.339057	0.556367	0.833996
ASV1183_Phascolarctobacterium faecium	LDL-C	0.415046	0.168278	0.612861	0.00162819	0.065593
ASV1183_Phascolarctobacterium faecium	TG/HDL-C ratio	-0.179	-0.424155	0.0905999	0.19101	0.549945
ASV1183_Phascolarctobacterium faecium	TC/HDL-C ratio	0.209594	-0.0589828	0.449876	0.124587	0.45702
ASV1183_Phascolarctobacterium faecium	ApoA	0.185781	-0.0836388	0.42989	0.174465	0.529734
ASV1183_Phascolarctobacterium faecium	ApoB	0.212771	-0.0556687	0.452524	0.118849	0.447617
ASV1183_Phascolarctobacterium faecium	ApoB/ApoA ratio	0.147409	-0.122686	0.397174	0.282828	0.640943
ASV1183_Phascolarctobacterium faecium	Lp(a)	-0.383384	-0.588795	-0.131458	0.00386176	0.104965
ASV1183_Phascolarctobacterium faecium	FBG	0.21159	-0.0569011	0.45154	0.120957	0.453288
ASV1194_Granulicatella adiacens	SBP	-0.105957	-0.361104	0.163949	0.441347	0.761804
ASV1194_Granulicatella adiacens	DBP	-0.227716	-0.464926	0.0399973	0.0945153	0.411044
ASV1194_Granulicatella adiacens	RHR	0.00710973	-0.258675	0.271894	0.958914	0.984134
ASV1194_Granulicatella adiacens	Height-Z	-0.0438978	-0.305636	0.224008	0.75031	0.93342
ASV1194_Granulicatella adiacens	BMI-Z	-0.0710049	-0.330084	0.198023	0.606454	0.864829
ASV1194_Granulicatella adiacens	TG	-0.229444	-0.466354	0.0381767	0.0919724	0.406843
ASV1194_Granulicatella adiacens	TC	0.213983	-0.054403	0.453533	0.116714	0.441788
ASV1194_Granulicatella adiacens	HDL-C	0.0254661	-0.241462	0.288812	0.853579	0.958027
ASV1194_Granulicatella adiacens	LDL-C	0.176574	-0.0930832	0.422098	0.197192	0.553315
ASV1194_Granulicatella adiacens	TG/HDL-C ratio	-0.20382	-0.445052	0.0649913	0.13555	0.471922
ASV1194_Granulicatella adiacens	TC/HDL-C ratio	0.193995	-0.0751714	0.436811	0.155847	0.502272
ASV1194_Granulicatella adiacens	ApoA	0.0247012	-0.242183	0.28811	0.857931	0.959114
ASV1194_Granulicatella adiacens	ApoB	0.0506786	-0.217543	0.311784	0.713286	0.921998
ASV1194_Granulicatella adiacens	ApoB/ApoA ratio	0.0416979	-0.226101	0.303636	0.762448	0.937885
ASV1194_Granulicatella adiacens	Lp(a)	-0.314552	-0.535188	-0.0537397	0.0193399	0.215775
ASV1194_Granulicatella adiacens	FBG	0.142392	-0.127731	0.392849	0.299714	0.656145
ASV1196_Odoribacter splanchnicus	SBP	-0.0441553	-0.305869	0.223763	0.748893	0.93342
ASV1196_Odoribacter splanchnicus	DBP	-0.236079	-0.471825	0.0311703	0.0827026	0.388763
ASV1196_Odoribacter splanchnicus	RHR	0.0466779	-0.221361	0.308159	0.735058	0.931623
ASV1196_Odoribacter splanchnicus	Height-Z	0.058727	-0.209839	0.319053	0.670184	0.897824
ASV1196_Odoribacter splanchnicus	BMI-Z	0.149426	-0.120655	0.398909	0.276223	0.632648
ASV1196_Odoribacter splanchnicus	TG	-0.417635	-0.614813	-0.17132	0.00151149	0.0648199
ASV1196_Odoribacter splanchnicus	TC	0.177005	-0.0926425	0.422464	0.196084	0.552267
ASV1196_Odoribacter splanchnicus	HDL-C	-0.163542	-0.411006	0.106371	0.232849	0.58891
ASV1196_Odoribacter splanchnicus	LDL-C	0.199299	-0.0696826	0.441265	0.144628	0.484649
ASV1196_Odoribacter splanchnicus	TG/HDL-C ratio	-0.33544	-0.551646	-0.0769948	0.0122954	0.174455
ASV1196_Odoribacter splanchnicus	TC/HDL-C ratio	0.311499	0.0503639	0.532768	0.0206128	0.215775
ASV1196_Odoribacter splanchnicus	ApoA	-0.125325	-0.378053	0.144786	0.361931	0.702682
ASV1196_Odoribacter splanchnicus	ApoB	-0.0412385	-0.303218	0.226537	0.764989	0.939917
ASV1196_Odoribacter splanchnicus	ApoB/ApoA ratio	0.00694966	-0.258825	0.271746	0.959838	0.984134
ASV1196_Odoribacter splanchnicus	Lp(a)	-0.492803	-0.670447	-0.261724	0.000132251	0.0179809
ASV1196_Odoribacter splanchnicus	FBG	0.217735	-0.0504785	0.456653	0.110288	0.428828
ASV1224_Phocaeicola vulgatus	SBP	-0.423893	-0.61952	-0.178691	0.00125972	0.063154
ASV1224_Phocaeicola vulgatus	DBP	-0.416154	-0.613696	-0.169579	0.00157732	0.0650678
ASV1224_Phocaeicola vulgatus	RHR	-0.0794419	-0.337623	0.189857	0.564252	0.838572
ASV1224_Phocaeicola vulgatus	Height-Z	0.306212	0.0445331	0.52857	0.0229845	0.226115
ASV1224_Phocaeicola vulgatus	BMI-Z	0.0278361	-0.239228	0.290984	0.840124	0.956749
ASV1224_Phocaeicola vulgatus	TG	-0.472156	-0.655361	-0.236481	0.00027329	0.0246617
ASV1224_Phocaeicola vulgatus	TC	0.0658336	-0.203009	0.325447	0.632978	0.877723
ASV1224_Phocaeicola vulgatus	HDL-C	-0.15449	-0.403259	0.115543	0.260085	0.619589
ASV1224_Phocaeicola vulgatus	LDL-C	0.312404	0.0513636	0.533486	0.0202284	0.215775
ASV1224_Phocaeicola vulgatus	TG/HDL-C ratio	-0.37736	-0.584174	-0.12453	0.0045096	0.113041
ASV1224_Phocaeicola vulgatus	TC/HDL-C ratio	0.20581	-0.0629223	0.446717	0.131692	0.46349
ASV1224_Phocaeicola vulgatus	ApoA	0.0914685	-0.178152	0.348313	0.506587	0.804795
ASV1224_Phocaeicola vulgatus	ApoB	0.23486	-0.0324599	0.470821	0.0843486	0.392352
ASV1224_Phocaeicola vulgatus	ApoB/ApoA ratio	0.200723	-0.0682059	0.442459	0.141721	0.480878
ASV1224_Phocaeicola vulgatus	Lp(a)	-0.585893	-0.736683	-0.379599	2.61011e-06	0.00098136
ASV1224_Phocaeicola vulgatus	FBG	0.316582	0.0559876	0.536795	0.018531	0.21439
ASV1233_Prevotellamassilia timonensis	SBP	-0.0365437	-0.298943	0.230993	0.791103	0.941809
ASV1233_Prevotellamassilia timonensis	DBP	-0.191275	-0.434523	0.077979	0.161841	0.512914
ASV1233_Prevotellamassilia timonensis	RHR	-0.0655989	-0.325236	0.203235	0.634193	0.877755
ASV1233_Prevotellamassilia timonensis	Height-Z	0.169981	-0.0998179	0.416496	0.214714	0.56995
ASV1233_Prevotellamassilia timonensis	BMI-Z	0.0139892	-0.252244	0.278254	0.919258	0.976847
ASV1233_Prevotellamassilia timonensis	TG	-0.197447	-0.439711	0.071601	0.148475	0.49028
ASV1233_Prevotellamassilia timonensis	TC	0.26128	-0.00431644	0.492443	0.0540029	0.329249
ASV1233_Prevotellamassilia timonensis	HDL-C	-0.0554079	-0.316059	0.213021	0.687841	0.906811
ASV1233_Prevotellamassilia timonensis	LDL-C	0.418428	0.172252	0.61541	0.00147727	0.0648199
ASV1233_Prevotellamassilia timonensis	TG/HDL-C ratio	-0.15043	-0.399773	0.119642	0.272969	0.629029
ASV1233_Prevotellamassilia timonensis	TC/HDL-C ratio	0.289164	0.0258504	0.514957	0.0322564	0.259894
ASV1233_Prevotellamassilia timonensis	ApoA	0.146759	-0.123341	0.396614	0.284981	0.641635
ASV1233_Prevotellamassilia timonensis	ApoB	0.153446	-0.116598	0.402363	0.26336	0.619748
ASV1233_Prevotellamassilia timonensis	ApoB/ApoA ratio	0.101886	-0.167951	0.35752	0.459189	0.775397
ASV1233_Prevotellamassilia timonensis	Lp(a)	-0.288313	-0.514274	-0.0249221	0.0327911	0.262329
ASV1233_Prevotellamassilia timonensis	FBG	0.282183	0.0182527	0.509349	0.0368622	0.279495
ASV1239_Hominisplanchenecus faecis	SBP	0.111986	-0.158006	0.366397	0.415646	0.743755
ASV1239_Hominisplanchenecus faecis	DBP	0.219212	-0.0489305	0.457881	0.107834	0.427513
ASV1239_Hominisplanchenecus faecis	RHR	0.0452417	-0.222729	0.306856	0.742925	0.93342
ASV1239_Hominisplanchenecus faecis	Height-Z	-0.16204	-0.409724	0.107895	0.237225	0.593497
ASV1239_Hominisplanchenecus faecis	BMI-Z	0.0575428	-0.210975	0.317986	0.676464	0.902485
ASV1239_Hominisplanchenecus faecis	TG	0.0875098	-0.182013	0.344802	0.52523	0.817603
ASV1239_Hominisplanchenecus faecis	TC	-0.107917	-0.362826	0.162019	0.432897	0.754144
ASV1239_Hominisplanchenecus faecis	HDL-C	0.000508761	-0.264824	0.26577	0.997059	0.998341
ASV1239_Hominisplanchenecus faecis	LDL-C	-0.142134	-0.392627	0.127989	0.300597	0.656145
ASV1239_Hominisplanchenecus faecis	TG/HDL-C ratio	0.0799131	-0.189399	0.338044	0.561936	0.836232
ASV1239_Hominisplanchenecus faecis	TC/HDL-C ratio	-0.0932098	-0.349856	0.176451	0.498494	0.797591
ASV1239_Hominisplanchenecus faecis	ApoA	-0.121073	-0.374346	0.14901	0.378574	0.719514
ASV1239_Hominisplanchenecus faecis	ApoB	-0.140896	-0.391557	0.129232	0.304873	0.66007
ASV1239_Hominisplanchenecus faecis	ApoB/ApoA ratio	-0.0867258	-0.344106	0.182777	0.528962	0.818477
ASV1239_Hominisplanchenecus faecis	Lp(a)	0.418285	0.172084	0.615302	0.0014834	0.0648199
ASV1239_Hominisplanchenecus faecis	FBG	-0.0448206	-0.306474	0.22313	0.745236	0.93342
ASV1243_Clostridium saudiense	SBP	0.203712	-0.0651032	0.444962	0.135761	0.471922
ASV1243_Clostridium saudiense	DBP	0.0961764	-0.173549	0.35248	0.484863	0.790912
ASV1243_Clostridium saudiense	RHR	-0.0702012	-0.329364	0.198798	0.610544	0.866827
ASV1243_Clostridium saudiense	Height-Z	0.0145096	-0.251757	0.278734	0.916265	0.975504
ASV1243_Clostridium saudiense	BMI-Z	-0.140066	-0.39084	0.130064	0.307758	0.661871
ASV1243_Clostridium saudiense	TG	0.0330755	-0.234277	0.295777	0.810543	0.948983
ASV1243_Clostridium saudiense	TC	-0.0290166	-0.292065	0.238114	0.833438	0.954306
ASV1243_Clostridium saudiense	HDL-C	0.0346327	-0.232803	0.297199	0.801799	0.948544
ASV1243_Clostridium saudiense	LDL-C	-0.002161	-0.267305	0.263287	0.987507	0.995295
ASV1243_Clostridium saudiense	TG/HDL-C ratio	0.0291526	-0.237985	0.29219	0.832669	0.954306
ASV1243_Clostridium saudiense	TC/HDL-C ratio	-0.0772013	-0.335624	0.192029	0.575325	0.846657
ASV1243_Clostridium saudiense	ApoA	-0.172469	-0.418613	0.0972787	0.207976	0.56191
ASV1243_Clostridium saudiense	ApoB	-0.011228	-0.275704	0.254828	0.935156	0.98035
ASV1243_Clostridium saudiense	ApoB/ApoA ratio	0.0673047	-0.201592	0.326767	0.625384	0.873601
ASV1243_Clostridium saudiense	Lp(a)	0.108724	-0.161224	0.363535	0.429443	0.751609
ASV1243_Clostridium saudiense	FBG	-0.0890269	-0.346149	0.180534	0.518045	0.811604
ASV1249_Streptococcus thermophilus	SBP	0.332776	0.0740135	0.549556	0.0130482	0.175219
ASV1249_Streptococcus thermophilus	DBP	0.21052	-0.0580174	0.450648	0.122893	0.455959
ASV1249_Streptococcus thermophilus	RHR	0.156232	-0.113781	0.404753	0.254683	0.615264
ASV1249_Streptococcus thermophilus	Height-Z	-0.123379	-0.376358	0.14672	0.369492	0.712385
ASV1249_Streptococcus thermophilus	BMI-Z	-0.0435514	-0.305321	0.224338	0.752217	0.933569
ASV1249_Streptococcus thermophilus	TG	0.320082	0.059869	0.539562	0.0172041	0.205356
ASV1249_Streptococcus thermophilus	TC	-0.223909	-0.461775	0.0440025	0.100311	0.422614
ASV1249_Streptococcus thermophilus	HDL-C	0.0380154	-0.229597	0.300284	0.782891	0.939969
ASV1249_Streptococcus thermophilus	LDL-C	-0.31314	-0.53407	-0.0521778	0.01992	0.215775
ASV1249_Streptococcus thermophilus	TG/HDL-C ratio	0.259193	-0.00655521	0.490745	0.0560213	0.335236
ASV1249_Streptococcus thermophilus	TC/HDL-C ratio	-0.261131	-0.492321	0.00447652	0.0541451	0.329249
ASV1249_Streptococcus thermophilus	ApoA	-0.206689	-0.447451	0.0620079	0.130015	0.463259
ASV1249_Streptococcus thermophilus	ApoB	-0.0169258	-0.280961	0.249492	0.902384	0.972741
ASV1249_Streptococcus thermophilus	ApoB/ApoA ratio	0.0743157	-0.194823	0.333047	0.58973	0.856684
ASV1249_Streptococcus thermophilus	Lp(a)	0.335621	0.077197	0.551787	0.0122458	0.174455
ASV1249_Streptococcus thermophilus	FBG	-0.223674	-0.461581	0.0442494	0.100677	0.422614
ASV1257_Bacteroides xylanisolvens	SBP	-0.302096	-0.525293	-0.040005	0.0249871	0.231978
ASV1257_Bacteroides xylanisolvens	DBP	-0.186779	-0.430732	0.0826119	0.17212	0.526949
ASV1257_Bacteroides xylanisolvens	RHR	0.0260018	-0.240958	0.289303	0.850534	0.958027
ASV1257_Bacteroides xylanisolvens	Height-Z	0.15112	-0.118946	0.400366	0.270753	0.626449
ASV1257_Bacteroides xylanisolvens	BMI-Z	0.117767	-0.152289	0.371458	0.391829	0.728143
ASV1257_Bacteroides xylanisolvens	TG	-0.0577599	-0.318181	0.210767	0.675311	0.902014
ASV1257_Bacteroides xylanisolvens	TC	-0.0909492	-0.347853	0.178659	0.509013	0.805405
ASV1257_Bacteroides xylanisolvens	HDL-C	-0.264339	-0.494928	0.0010306	0.0511517	0.31878
ASV1257_Bacteroides xylanisolvens	LDL-C	0.117894	-0.152162	0.37157	0.391312	0.728143
ASV1257_Bacteroides xylanisolvens	TG/HDL-C ratio	0.0256923	-0.241249	0.289019	0.852293	0.958027
ASV1257_Bacteroides xylanisolvens	TC/HDL-C ratio	0.154304	-0.115731	0.4031	0.260666	0.619748
ASV1257_Bacteroides xylanisolvens	ApoA	0.158666	-0.111317	0.406838	0.247266	0.61032
ASV1257_Bacteroides xylanisolvens	ApoB	0.056322	-0.212145	0.316884	0.682961	0.904202
ASV1257_Bacteroides xylanisolvens	ApoB/ApoA ratio	-0.00682985	-0.271635	0.258937	0.96053	0.984134
ASV1257_Bacteroides xylanisolvens	Lp(a)	-0.248187	-0.481763	0.0183167	0.0676959	0.363624
ASV1257_Bacteroides xylanisolvens	FBG	0.225745	-0.0420717	0.463296	0.097482	0.418851
ASV1258_Segatella copri	SBP	0.149642	-0.120437	0.399095	0.275521	0.632324
ASV1258_Segatella copri	DBP	0.061739	-0.206948	0.321766	0.654312	0.888699
ASV1258_Segatella copri	RHR	0.0964407	-0.17329	0.352714	0.483658	0.790912
ASV1258_Segatella copri	Height-Z	0.1356	-0.134537	0.386976	0.32359	0.667794
ASV1258_Segatella copri	BMI-Z	0.186735	-0.0826569	0.430696	0.172222	0.526949
ASV1258_Segatella copri	TG	-0.121567	-0.374777	0.14852	0.376617	0.716399
ASV1258_Segatella copri	TC	0.18035	-0.0892163	0.425298	0.187631	0.54683
ASV1258_Segatella copri	HDL-C	-0.12295	-0.375983	0.147147	0.371174	0.712655
ASV1258_Segatella copri	LDL-C	0.308405	0.0469486	0.530312	0.0219746	0.221768
ASV1258_Segatella copri	TG/HDL-C ratio	-0.0552845	-0.315948	0.213139	0.688501	0.906811
ASV1258_Segatella copri	TC/HDL-C ratio	0.285514	0.0218738	0.512027	0.0346011	0.273895
ASV1258_Segatella copri	ApoA	-0.229819	-0.466663	0.0377822	0.0914289	0.406832
ASV1258_Segatella copri	ApoB	0.0611586	-0.207505	0.321244	0.657359	0.890169
ASV1258_Segatella copri	ApoB/ApoA ratio	0.151905	-0.118153	0.401041	0.26824	0.623512
ASV1258_Segatella copri	Lp(a)	0.0466859	-0.221353	0.308166	0.735014	0.931623
ASV1258_Segatella copri	FBG	0.123736	-0.146366	0.376668	0.368099	0.711596
ASV1277_Ligilactobacillus faecis	SBP	0.221648	-0.0463765	0.459902	0.10388	0.427413
ASV1277_Ligilactobacillus faecis	DBP	0.349201	0.0924707	0.562397	0.00897287	0.152201
ASV1277_Ligilactobacillus faecis	RHR	0.157852	-0.112141	0.406141	0.249729	0.611545
ASV1277_Ligilactobacillus faecis	Height-Z	-0.220347	-0.458823	0.0477408	0.105977	0.427513
ASV1277_Ligilactobacillus faecis	BMI-Z	-0.102656	-0.358198	0.167195	0.455787	0.772543
ASV1277_Ligilactobacillus faecis	TG	0.309112	0.0477292	0.530874	0.0216566	0.221768
ASV1277_Ligilactobacillus faecis	TC	0.027201	-0.239827	0.290403	0.843725	0.956985
ASV1277_Ligilactobacillus faecis	HDL-C	0.31586	0.0551871	0.536223	0.0188156	0.214791
ASV1277_Ligilactobacillus faecis	LDL-C	-0.218487	-0.457278	0.0496907	0.109034	0.428828
ASV1277_Ligilactobacillus faecis	TG/HDL-C ratio	0.188215	-0.0811331	0.431944	0.168786	0.52274
ASV1277_Ligilactobacillus faecis	TC/HDL-C ratio	-0.245072	-0.479212	0.0216316	0.0713306	0.372202
ASV1277_Ligilactobacillus faecis	ApoA	0.0402455	-0.22748	0.302315	0.770492	0.939969
ASV1277_Ligilactobacillus faecis	ApoB	-0.156435	-0.404927	0.113576	0.25406	0.615264
ASV1277_Ligilactobacillus faecis	ApoB/ApoA ratio	-0.170696	-0.417105	0.0990884	0.212762	0.567659
ASV1277_Ligilactobacillus faecis	Lp(a)	0.491133	0.25967	0.669232	0.00014049	0.0179809
ASV1277_Ligilactobacillus faecis	FBG	-0.371615	-0.579755	-0.117945	0.00521465	0.116569
ASV1289_Alcaligenes ammonioxydans	SBP	-0.0149866	-0.279174	0.25131	0.913522	0.974038
ASV1289_Alcaligenes ammonioxydans	DBP	0.136126	-0.134011	0.387431	0.3217	0.667794
ASV1289_Alcaligenes ammonioxydans	RHR	0.102493	-0.167355	0.358054	0.456506	0.772602
ASV1289_Alcaligenes ammonioxydans	Height-Z	-0.0294448	-0.292457	0.237709	0.831016	0.954082
ASV1289_Alcaligenes ammonioxydans	BMI-Z	-0.224168	-0.46199	0.0437301	0.0999078	0.422082
ASV1289_Alcaligenes ammonioxydans	TG	0.152155	-0.117901	0.401255	0.267444	0.623299
ASV1289_Alcaligenes ammonioxydans	TC	-0.272171	-0.501273	-0.00740862	0.0444062	0.29648
ASV1289_Alcaligenes ammonioxydans	HDL-C	0.0204333	-0.246199	0.28419	0.882286	0.965295
ASV1289_Alcaligenes ammonioxydans	LDL-C	-0.164735	-0.412025	0.105158	0.229412	0.585914
ASV1289_Alcaligenes ammonioxydans	TG/HDL-C ratio	0.135369	-0.134769	0.386776	0.324424	0.667794
ASV1289_Alcaligenes ammonioxydans	TC/HDL-C ratio	-0.27472	-0.503333	-0.0101638	0.0423747	0.293682
ASV1289_Alcaligenes ammonioxydans	ApoA	-0.0704346	-0.329573	0.198573	0.609355	0.865683
ASV1289_Alcaligenes ammonioxydans	ApoB	-0.103199	-0.358676	0.166661	0.453392	0.770829
ASV1289_Alcaligenes ammonioxydans	ApoB/ApoA ratio	-0.07092	-0.330008	0.198104	0.606885	0.86489
ASV1289_Alcaligenes ammonioxydans	Lp(a)	0.393189	0.142786	0.596286	0.00298186	0.0909064
ASV1289_Alcaligenes ammonioxydans	FBG	-0.0661775	-0.325755	0.202678	0.631199	0.877723
ASV1306_Helicobacter sp.	SBP	0.0118041	-0.254289	0.276236	0.931837	0.979356
ASV1306_Helicobacter sp.	DBP	0.193502	-0.0756804	0.436396	0.15692	0.502859
ASV1306_Helicobacter sp.	RHR	-0.0193403	-0.283184	0.247225	0.888542	0.967447
ASV1306_Helicobacter sp.	Height-Z	0.00946839	-0.256473	0.274077	0.945302	0.982538
ASV1306_Helicobacter sp.	BMI-Z	-0.260373	-0.491705	0.00528941	0.0548724	0.330995
ASV1306_Helicobacter sp.	TG	0.24577	-0.0208893	0.479784	0.0705029	0.370627
ASV1306_Helicobacter sp.	TC	-0.290771	-0.516244	-0.0276029	0.0312673	0.256444
ASV1306_Helicobacter sp.	HDL-C	0.0439467	-0.223962	0.30568	0.750041	0.93342
ASV1306_Helicobacter sp.	LDL-C	-0.152817	-0.401824	0.117233	0.265343	0.620326
ASV1306_Helicobacter sp.	TG/HDL-C ratio	0.217358	-0.0508724	0.456341	0.11092	0.428828
ASV1306_Helicobacter sp.	TC/HDL-C ratio	-0.306068	-0.528455	-0.0443739	0.0230525	0.226115
ASV1306_Helicobacter sp.	ApoA	-0.0062998	-0.271144	0.259431	0.963591	0.98524
ASV1306_Helicobacter sp.	ApoB	-0.0196813	-0.283498	0.246905	0.886589	0.967054
ASV1306_Helicobacter sp.	ApoB/ApoA ratio	-0.00860676	-0.27328	0.257278	0.950273	0.983912
ASV1306_Helicobacter sp.	Lp(a)	0.446183	0.205173	0.636176	0.00063953	0.0424347
ASV1306_Helicobacter sp.	FBG	-0.108165	-0.363045	0.161774	0.431832	0.753769
ASV1322_Ralstonia pickettii	SBP	0.199219	-0.0697658	0.441198	0.144793	0.484649
ASV1322_Ralstonia pickettii	DBP	0.40363	0.154922	0.604225	0.00224461	0.0816748
ASV1322_Ralstonia pickettii	RHR	0.276752	0.0123623	0.504973	0.040811	0.28862
ASV1322_Ralstonia pickettii	Height-Z	-0.298808	-0.522672	-0.0363964	0.0266901	0.239892
ASV1322_Ralstonia pickettii	BMI-Z	-0.173563	-0.419542	0.0961623	0.205064	0.561131
ASV1322_Ralstonia pickettii	TG	0.39124	0.140529	0.5948	0.00314105	0.0944828
ASV1322_Ralstonia pickettii	TC	-0.0386821	-0.300891	0.228965	0.779178	0.939969
ASV1322_Ralstonia pickettii	HDL-C	0.253972	-0.0121435	0.48649	0.061338	0.350896
ASV1322_Ralstonia pickettii	LDL-C	-0.213677	-0.453279	0.0547218	0.117248	0.443069
ASV1322_Ralstonia pickettii	TG/HDL-C ratio	0.27781	0.0135081	0.505826	0.0400158	0.285588
ASV1322_Ralstonia pickettii	TC/HDL-C ratio	-0.2682	-0.498059	-0.00312523	0.0477289	0.305032
ASV1322_Ralstonia pickettii	ApoA	-0.028689	-0.291766	0.238423	0.835292	0.954899
ASV1322_Ralstonia pickettii	ApoB	-0.109518	-0.364233	0.160441	0.426061	0.750732
ASV1322_Ralstonia pickettii	ApoB/ApoA ratio	-0.0990202	-0.354992	0.170763	0.471983	0.783584
ASV1322_Ralstonia pickettii	Lp(a)	0.710555	0.54869	0.821073	1.22561e-09	2.77488e-06
ASV1322_Ralstonia pickettii	FBG	-0.374426	-0.581919	-0.121165	0.00485835	0.116569
ASV1323_Ruminococcus albus	SBP	-0.14891	-0.398466	0.121174	0.277902	0.632729
ASV1323_Ruminococcus albus	DBP	-0.226645	-0.46404	0.0411251	0.096119	0.415411
ASV1323_Ruminococcus albus	RHR	-0.135512	-0.3869	0.134625	0.323908	0.667794
ASV1323_Ruminococcus albus	Height-Z	0.128061	-0.142062	0.380434	0.351461	0.692485
ASV1323_Ruminococcus albus	BMI-Z	0.118847	-0.151218	0.372402	0.387469	0.726023
ASV1323_Ruminococcus albus	TG	-0.128848	-0.381118	0.141278	0.348485	0.690238
ASV1323_Ruminococcus albus	TC	-0.0853607	-0.342893	0.184106	0.535492	0.824059
ASV1323_Ruminococcus albus	HDL-C	-0.229022	-0.466005	0.038622	0.0925891	0.408588
ASV1323_Ruminococcus albus	LDL-C	0.277882	0.0135862	0.505885	0.039962	0.285588
ASV1323_Ruminococcus albus	TG/HDL-C ratio	-0.0527229	-0.313633	0.21559	0.702247	0.916661
ASV1323_Ruminococcus albus	TC/HDL-C ratio	0.121855	-0.148234	0.375029	0.37548	0.716047
ASV1323_Ruminococcus albus	ApoA	-0.0169727	-0.281005	0.249448	0.902114	0.972741
ASV1323_Ruminococcus albus	ApoB	0.158868	-0.111112	0.407011	0.246654	0.609477
ASV1323_Ruminococcus albus	ApoB/ApoA ratio	0.164301	-0.105599	0.411655	0.230657	0.586133
ASV1323_Ruminococcus albus	Lp(a)	-0.233563	-0.469753	0.0338304	0.0861272	0.392531
ASV1323_Ruminococcus albus	FBG	0.324673	0.0649718	0.543183	0.0155869	0.196448
ASV1347_Acetivibrionales sp.	SBP	0.122617	-0.147477	0.375693	0.37248	0.713285
ASV1347_Acetivibrionales sp.	DBP	0.0634846	-0.20527	0.323336	0.645182	0.882948
ASV1347_Acetivibrionales sp.	RHR	-0.0608114	-0.320931	0.207839	0.659184	0.891031
ASV1347_Acetivibrionales sp.	Height-Z	-0.100096	-0.355941	0.169708	0.467159	0.780801
ASV1347_Acetivibrionales sp.	BMI-Z	-0.119756	-0.373197	0.150317	0.383821	0.722185
ASV1347_Acetivibrionales sp.	TG	0.138097	-0.132038	0.389137	0.314676	0.667794
ASV1347_Acetivibrionales sp.	TC	0.0312629	-0.235992	0.294121	0.820749	0.951203
ASV1347_Acetivibrionales sp.	HDL-C	-0.0605944	-0.320736	0.208047	0.660326	0.892033
ASV1347_Acetivibrionales sp.	LDL-C	-0.132066	-0.383912	0.138069	0.336477	0.676553
ASV1347_Acetivibrionales sp.	TG/HDL-C ratio	0.127918	-0.142205	0.380309	0.352007	0.692955
ASV1347_Acetivibrionales sp.	TC/HDL-C ratio	0.0864573	-0.183038	0.343867	0.530244	0.819335
ASV1347_Acetivibrionales sp.	ApoA	-0.0855237	-0.343038	0.183947	0.53471	0.82398
ASV1347_Acetivibrionales sp.	ApoB	-0.17189	-0.41812	0.0978707	0.209533	0.564662
ASV1347_Acetivibrionales sp.	ApoB/ApoA ratio	-0.139341	-0.390213	0.130791	0.310294	0.664789
ASV1347_Acetivibrionales sp.	Lp(a)	0.210777	-0.057749	0.450863	0.122425	0.455959
ASV1347_Acetivibrionales sp.	FBG	-0.103486	-0.358929	0.16638	0.452133	0.770508
ASV1357_Streptococcus ilei	SBP	-0.0591249	-0.319412	0.209458	0.668079	0.895535
ASV1357_Streptococcus ilei	DBP	-0.138844	-0.389783	0.131289	0.31204	0.66676
ASV1357_Streptococcus ilei	RHR	0.00124401	-0.26414	0.266453	0.992808	0.99788
ASV1357_Streptococcus ilei	Height-Z	-0.138073	-0.389117	0.132062	0.314761	0.667794
ASV1357_Streptococcus ilei	BMI-Z	-0.14575	-0.395745	0.124355	0.288341	0.646548
ASV1357_Streptococcus ilei	TG	-0.0198287	-0.283634	0.246767	0.885745	0.966841
ASV1357_Streptococcus ilei	TC	0.103042	-0.166815	0.358538	0.454084	0.771267
ASV1357_Streptococcus ilei	HDL-C	0.18631	-0.083094	0.430337	0.173218	0.526949
ASV1357_Streptococcus ilei	LDL-C	-0.00311841	-0.268194	0.262396	0.981973	0.993887
ASV1357_Streptococcus ilei	TG/HDL-C ratio	-0.0634464	-0.323302	0.205307	0.645381	0.882948
ASV1357_Streptococcus ilei	TC/HDL-C ratio	-0.059532	-0.319779	0.209067	0.665928	0.893714
ASV1357_Streptococcus ilei	ApoA	0.0558241	-0.212622	0.316435	0.685617	0.906811
ASV1357_Streptococcus ilei	ApoB	0.0196279	-0.246955	0.283449	0.886895	0.967054
ASV1357_Streptococcus ilei	ApoB/ApoA ratio	-0.00420846	-0.269205	0.261381	0.975673	0.991495
ASV1357_Streptococcus ilei	Lp(a)	-0.0968249	-0.353053	0.172914	0.48191	0.790683
ASV1357_Streptococcus ilei	FBG	0.0745805	-0.194566	0.333283	0.588401	0.8557
ASV1359_Faecalibacillus intestinalis	SBP	0.192343	-0.0768768	0.435422	0.159467	0.509298
ASV1359_Faecalibacillus intestinalis	DBP	0.116297	-0.153744	0.370173	0.397806	0.731564
ASV1359_Faecalibacillus intestinalis	RHR	-0.238414	-0.473747	0.0286982	0.079621	0.386178
ASV1359_Faecalibacillus intestinalis	Height-Z	-0.0017889	-0.266959	0.263633	0.989658	0.996727
ASV1359_Faecalibacillus intestinalis	BMI-Z	-0.196415	-0.438845	0.072669	0.150651	0.493278
ASV1359_Faecalibacillus intestinalis	TG	0.11854	-0.151522	0.372134	0.388704	0.726525
ASV1359_Faecalibacillus intestinalis	TC	-0.221304	-0.459616	0.0467375	0.104432	0.427413
ASV1359_Faecalibacillus intestinalis	HDL-C	0.125989	-0.144125	0.378631	0.359374	0.69957
ASV1359_Faecalibacillus intestinalis	LDL-C	-0.377388	-0.584195	-0.124562	0.00450642	0.113041
ASV1359_Faecalibacillus intestinalis	TG/HDL-C ratio	0.0600636	-0.208557	0.320258	0.663122	0.893435
ASV1359_Faecalibacillus intestinalis	TC/HDL-C ratio	-0.322052	-0.541116	-0.0620567	0.0164935	0.200997
ASV1359_Faecalibacillus intestinalis	ApoA	-0.0279125	-0.291054	0.239156	0.83969	0.956738
ASV1359_Faecalibacillus intestinalis	ApoB	0.0516933	-0.216574	0.312702	0.707799	0.918664
ASV1359_Faecalibacillus intestinalis	ApoB/ApoA ratio	0.0721657	-0.196901	0.331123	0.600567	0.860787
ASV1359_Faecalibacillus intestinalis	Lp(a)	0.320211	0.0600114	0.539663	0.017157	0.205356
ASV1359_Faecalibacillus intestinalis	FBG	-0.244521	-0.478761	0.0222175	0.0719895	0.372747
ASV1401_Bacteroides fragilis	SBP	-0.103272	-0.358741	0.166589	0.453071	0.770829
ASV1401_Bacteroides fragilis	DBP	-0.097486	-0.353637	0.172266	0.478909	0.786903
ASV1401_Bacteroides fragilis	RHR	-0.0833968	-0.341146	0.186016	0.544955	0.831645
ASV1401_Bacteroides fragilis	Height-Z	-0.000211865	-0.265494	0.2651	0.998775	0.998775
ASV1401_Bacteroides fragilis	BMI-Z	0.0660046	-0.202845	0.3256	0.632093	0.877723
ASV1401_Bacteroides fragilis	TG	-0.182267	-0.42692	0.0872492	0.182904	0.541936
ASV1401_Bacteroides fragilis	TC	0.0981184	-0.171647	0.354196	0.476047	0.783914
ASV1401_Bacteroides fragilis	HDL-C	-0.00546747	-0.270372	0.260207	0.968399	0.986571
ASV1401_Bacteroides fragilis	LDL-C	0.0953998	-0.174309	0.351793	0.488413	0.793637
ASV1401_Bacteroides fragilis	TG/HDL-C ratio	-0.15627	-0.404785	0.113743	0.254568	0.615264
ASV1401_Bacteroides fragilis	TC/HDL-C ratio	0.104274	-0.165604	0.359623	0.448674	0.768901
ASV1401_Bacteroides fragilis	ApoA	0.134078	-0.136059	0.385657	0.3291	0.673133
ASV1401_Bacteroides fragilis	ApoB	-0.127106	-0.379603	0.143013	0.355094	0.695393
ASV1401_Bacteroides fragilis	ApoB/ApoA ratio	-0.189594	-0.433106	0.0797126	0.16563	0.519201
ASV1401_Bacteroides fragilis	Lp(a)	-0.188902	-0.432523	0.080426	0.167209	0.520276
ASV1401_Bacteroides fragilis	FBG	0.174094	-0.0956198	0.419993	0.203661	0.560831
ASV1439_Blautia luti	SBP	0.443119	0.201511	0.633897	0.000703924	0.0441126
ASV1439_Blautia luti	DBP	0.271984	0.0072066	0.501122	0.0445584	0.29648
ASV1439_Blautia luti	RHR	-0.0792889	-0.337487	0.190005	0.565005	0.839139
ASV1439_Blautia luti	Height-Z	-0.0185084	-0.282419	0.248007	0.893307	0.968134
ASV1439_Blautia luti	BMI-Z	0.244298	-0.0224546	0.478578	0.0722577	0.372747
ASV1439_Blautia luti	TG	0.233608	-0.0337833	0.469789	0.0860656	0.392531
ASV1439_Blautia luti	TC	-0.0463428	-0.307855	0.22168	0.73689	0.932898
ASV1439_Blautia luti	HDL-C	0.0878189	-0.181712	0.345076	0.523762	0.817156
ASV1439_Blautia luti	LDL-C	-0.373357	-0.581096	-0.11994	0.00499128	0.116569
ASV1439_Blautia luti	TG/HDL-C ratio	0.183216	-0.0862742	0.427723	0.180595	0.540556
ASV1439_Blautia luti	TC/HDL-C ratio	-0.122544	-0.375629	0.14755	0.372767	0.713285
ASV1439_Blautia luti	ApoA	-0.0337503	-0.296394	0.233639	0.806751	0.948544
ASV1439_Blautia luti	ApoB	-0.186758	-0.430714	0.0826338	0.17217	0.526949
ASV1439_Blautia luti	ApoB/ApoA ratio	-0.175902	-0.421528	0.0937708	0.19893	0.556116
ASV1439_Blautia luti	Lp(a)	-0.0478308	-0.309204	0.220261	0.728761	0.92729
ASV1439_Blautia luti	FBG	-0.152955	-0.401942	0.117093	0.264907	0.620326
ASV1463_Faecalibacterium longum	SBP	-0.171362	-0.417671	0.0984094	0.210957	0.565562
ASV1463_Faecalibacterium longum	DBP	-0.129099	-0.381336	0.141028	0.347539	0.689575
ASV1463_Faecalibacterium longum	RHR	-0.117768	-0.371459	0.152287	0.391824	0.728143
ASV1463_Faecalibacterium longum	Height-Z	-0.0504004	-0.311532	0.217809	0.714793	0.921998
ASV1463_Faecalibacterium longum	BMI-Z	-0.0343874	-0.296975	0.233036	0.803175	0.948544
ASV1463_Faecalibacterium longum	TG	-0.189429	-0.432967	0.0798826	0.166005	0.519337
ASV1463_Faecalibacterium longum	TC	0.0691892	-0.199775	0.328457	0.615711	0.869096
ASV1463_Faecalibacterium longum	HDL-C	-0.118754	-0.372321	0.15131	0.387843	0.726119
ASV1463_Faecalibacterium longum	LDL-C	0.176212	-0.0934542	0.421791	0.198128	0.555251
ASV1463_Faecalibacterium longum	TG/HDL-C ratio	-0.126863	-0.379391	0.143256	0.356026	0.696612
ASV1463_Faecalibacterium longum	TC/HDL-C ratio	0.172177	-0.0975771	0.418364	0.20876	0.563352
ASV1463_Faecalibacterium longum	ApoA	0.0858219	-0.183657	0.343303	0.533282	0.82234
ASV1463_Faecalibacterium longum	ApoB	-0.0118622	-0.27629	0.254235	0.931502	0.979356
ASV1463_Faecalibacterium longum	ApoB/ApoA ratio	-0.0489581	-0.310226	0.219186	0.722622	0.922541
ASV1463_Faecalibacterium longum	Lp(a)	-0.227487	-0.464737	0.0402386	0.0948565	0.411531
ASV1463_Faecalibacterium longum	FBG	0.0688995	-0.200054	0.328198	0.617194	0.869096
ASV1469_Phocaeicola coprocola	SBP	-0.386923	-0.591503	-0.135539	0.00352081	0.101833
ASV1469_Phocaeicola coprocola	DBP	-0.428879	-0.623261	-0.184584	0.00108677	0.0583753
ASV1469_Phocaeicola coprocola	RHR	-0.010778	-0.275288	0.255249	0.93775	0.980577
ASV1469_Phocaeicola coprocola	Height-Z	0.238697	-0.0283987	0.473979	0.0792542	0.386178
ASV1469_Phocaeicola coprocola	BMI-Z	0.0928518	-0.176801	0.349539	0.500153	0.798545
ASV1469_Phocaeicola coprocola	TG	-0.263606	-0.494332	0.0018188	0.0518238	0.319409
ASV1469_Phocaeicola coprocola	TC	0.0191688	-0.247386	0.283027	0.889524	0.967567
ASV1469_Phocaeicola coprocola	HDL-C	-0.214901	-0.454298	0.0534429	0.115115	0.437941
ASV1469_Phocaeicola coprocola	LDL-C	0.34297	0.0854478	0.557538	0.0103659	0.163988
ASV1469_Phocaeicola coprocola	TG/HDL-C ratio	-0.166765	-0.413756	0.103094	0.223644	0.58024
ASV1469_Phocaeicola coprocola	TC/HDL-C ratio	0.206071	-0.0626511	0.446934	0.131193	0.463259
ASV1469_Phocaeicola coprocola	ApoA	0.0166183	-0.24978	0.280678	0.904149	0.972741
ASV1469_Phocaeicola coprocola	ApoB	0.218687	-0.0494811	0.457444	0.108702	0.428828
ASV1469_Phocaeicola coprocola	ApoB/ApoA ratio	0.214914	-0.0534292	0.454309	0.115092	0.437941
ASV1469_Phocaeicola coprocola	Lp(a)	-0.427586	-0.622292	-0.183054	0.00112944	0.059256
ASV1469_Phocaeicola coprocola	FBG	0.519032	0.294252	0.6894	4.9073e-05	0.00900665
ASV1475_Roseburia inulinivorans	SBP	-0.183482	-0.427948	0.0860013	0.179953	0.539858
ASV1475_Roseburia inulinivorans	DBP	-0.141462	-0.392046	0.128664	0.302913	0.658153
ASV1475_Roseburia inulinivorans	RHR	0.0610924	-0.207569	0.321184	0.657707	0.890169
ASV1475_Roseburia inulinivorans	Height-Z	-0.0133202	-0.277636	0.252871	0.923107	0.978173
ASV1475_Roseburia inulinivorans	BMI-Z	-0.170655	-0.41707	0.0991297	0.212872	0.567659
ASV1475_Roseburia inulinivorans	TG	-0.294194	-0.518985	-0.0313432	0.0292436	0.251808
ASV1475_Roseburia inulinivorans	TC	0.209245	-0.0593463	0.449585	0.125229	0.457147
ASV1475_Roseburia inulinivorans	HDL-C	0.0504294	-0.217781	0.311558	0.714636	0.921998
ASV1475_Roseburia inulinivorans	LDL-C	0.238384	-0.0287299	0.473722	0.0796599	0.386178
ASV1475_Roseburia inulinivorans	TG/HDL-C ratio	-0.283562	-0.510458	-0.0197503	0.0359122	0.276511
ASV1475_Roseburia inulinivorans	TC/HDL-C ratio	0.151037	-0.119029	0.400295	0.271017	0.626449
ASV1475_Roseburia inulinivorans	ApoA	0.308799	0.0473832	0.530625	0.0217971	0.221768
ASV1475_Roseburia inulinivorans	ApoB	-0.0997221	-0.355611	0.170075	0.468832	0.781372
ASV1475_Roseburia inulinivorans	ApoB/ApoA ratio	-0.229587	-0.466472	0.0380265	0.0917652	0.406843
ASV1475_Roseburia inulinivorans	Lp(a)	-0.238992	-0.474222	0.028086	0.0788728	0.386178
ASV1475_Roseburia inulinivorans	FBG	-0.034056	-0.296673	0.233349	0.805035	0.948544
ASV1505_Dialister invisus	SBP	-0.32285	-0.541746	-0.0629441	0.0162127	0.200941
ASV1505_Dialister invisus	DBP	-0.308204	-0.530153	-0.0467277	0.0220653	0.221768
ASV1505_Dialister invisus	RHR	0.0214501	-0.245243	0.285125	0.876472	0.965018
ASV1505_Dialister invisus	Height-Z	-0.0780747	-0.336404	0.191182	0.570997	0.843043
ASV1505_Dialister invisus	BMI-Z	0.0367785	-0.23077	0.299157	0.789791	0.941722
ASV1505_Dialister invisus	TG	-0.0657759	-0.325395	0.203065	0.633277	0.877723
ASV1505_Dialister invisus	TC	-0.102791	-0.358317	0.167062	0.455191	0.772113
ASV1505_Dialister invisus	HDL-C	-0.315429	-0.535882	-0.0547099	0.0189871	0.215251
ASV1505_Dialister invisus	LDL-C	0.0326983	-0.234634	0.295433	0.812664	0.948983
ASV1505_Dialister invisus	TG/HDL-C ratio	0.0275809	-0.239468	0.290751	0.84157	0.956985
ASV1505_Dialister invisus	TC/HDL-C ratio	0.174418	-0.0952888	0.420268	0.202807	0.560831
ASV1505_Dialister invisus	ApoA	-0.223486	-0.461425	0.0444461	0.10097	0.422614
ASV1505_Dialister invisus	ApoB	0.0309256	-0.23631	0.293812	0.822651	0.951491
ASV1505_Dialister invisus	ApoB/ApoA ratio	0.11865	-0.151413	0.37223	0.388261	0.726299
ASV1505_Dialister invisus	Lp(a)	-0.0673078	-0.32677	0.201589	0.625368	0.873601
ASV1505_Dialister invisus	FBG	0.0370605	-0.230503	0.299414	0.788216	0.940855
ASV1512_Clostridium leptum	SBP	0.274129	0.00952467	0.502856	0.0428388	0.293682
ASV1512_Clostridium leptum	DBP	0.11478	-0.155245	0.368845	0.404033	0.734487
ASV1512_Clostridium leptum	RHR	-0.0321535	-0.294935	0.23515	0.815731	0.948983
ASV1512_Clostridium leptum	Height-Z	-0.00995538	-0.274527	0.256018	0.942493	0.982538
ASV1512_Clostridium leptum	BMI-Z	-0.0128783	-0.277228	0.253284	0.925651	0.979029
ASV1512_Clostridium leptum	TG	-0.13229	-0.384106	0.137845	0.335651	0.675495
ASV1512_Clostridium leptum	TC	0.00739939	-0.258405	0.272162	0.957241	0.984134
ASV1512_Clostridium leptum	HDL-C	0.23558	-0.0316979	0.471415	0.0833728	0.389418
ASV1512_Clostridium leptum	LDL-C	0.0117378	-0.254351	0.276175	0.932219	0.979356
ASV1512_Clostridium leptum	TG/HDL-C ratio	-0.201625	-0.443214	0.067271	0.139904	0.478942
ASV1512_Clostridium leptum	TC/HDL-C ratio	-0.22847	-0.465549	0.0392037	0.0933999	0.409146
ASV1512_Clostridium leptum	ApoA	-0.0583689	-0.318731	0.210183	0.672081	0.898764
ASV1512_Clostridium leptum	ApoB	0.0422679	-0.225559	0.304154	0.759297	0.935029
ASV1512_Clostridium leptum	ApoB/ApoA ratio	0.0645887	-0.204208	0.324328	0.639434	0.880149
ASV1512_Clostridium leptum	Lp(a)	0.175187	-0.0945021	0.420921	0.200791	0.556492
ASV1512_Clostridium leptum	FBG	-0.133422	-0.385089	0.136714	0.331494	0.673133
ASV1537_Holdemanella biformis	SBP	0.0372162	-0.230355	0.299556	0.787347	0.940706
ASV1537_Holdemanella biformis	DBP	-0.189132	-0.432717	0.0801883	0.166682	0.520068
ASV1537_Holdemanella biformis	RHR	-0.217653	-0.456585	0.0505642	0.110426	0.428828
ASV1537_Holdemanella biformis	Height-Z	-0.0963467	-0.35263	0.173382	0.484087	0.790912
ASV1537_Holdemanella biformis	BMI-Z	-0.056638	-0.317169	0.211842	0.681277	0.903564
ASV1537_Holdemanella biformis	TG	-0.203105	-0.444454	0.0657337	0.136956	0.474612
ASV1537_Holdemanella biformis	TC	-0.0388772	-0.301069	0.22878	0.778093	0.939969
ASV1537_Holdemanella biformis	HDL-C	0.0184062	-0.248102	0.282325	0.893893	0.968134
ASV1537_Holdemanella biformis	LDL-C	-0.000465417	-0.26573	0.264864	0.997309	0.998341
ASV1537_Holdemanella biformis	TG/HDL-C ratio	-0.192185	-0.435289	0.0770398	0.159816	0.509298
ASV1537_Holdemanella biformis	TC/HDL-C ratio	-0.0550492	-0.315735	0.213364	0.689759	0.906811
ASV1537_Holdemanella biformis	ApoA	0.0155345	-0.250796	0.279679	0.910374	0.974038
ASV1537_Holdemanella biformis	ApoB	-0.0853827	-0.342912	0.184084	0.535387	0.824059
ASV1537_Holdemanella biformis	ApoB/ApoA ratio	-0.101286	-0.35699	0.16854	0.461855	0.777571
ASV1537_Holdemanella biformis	Lp(a)	-0.313743	-0.534547	-0.0528441	0.0196707	0.215775
ASV1537_Holdemanella biformis	FBG	0.156461	-0.113549	0.404949	0.253979	0.615264
ASV1549_Bacteroides zhangwenhongii	SBP	-0.169574	-0.41615	0.100232	0.215829	0.57149
ASV1549_Bacteroides zhangwenhongii	DBP	-0.312378	-0.533465	-0.0513351	0.0202393	0.215775
ASV1549_Bacteroides zhangwenhongii	RHR	-0.072885	-0.331767	0.196206	0.596932	0.85911
ASV1549_Bacteroides zhangwenhongii	Height-Z	0.0110628	-0.254983	0.275551	0.936108	0.980577
ASV1549_Bacteroides zhangwenhongii	BMI-Z	0.03238	-0.234935	0.295142	0.814455	0.948983
ASV1549_Bacteroides zhangwenhongii	TG	-0.333418	-0.55006	-0.0747312	0.0128634	0.175219
ASV1549_Bacteroides zhangwenhongii	TC	0.106821	-0.163098	0.361864	0.437609	0.758759
ASV1549_Bacteroides zhangwenhongii	HDL-C	-0.0719307	-0.330913	0.197128	0.601757	0.861197
ASV1549_Bacteroides zhangwenhongii	LDL-C	0.159522	-0.11045	0.40757	0.244692	0.607375
ASV1549_Bacteroides zhangwenhongii	TG/HDL-C ratio	-0.283737	-0.510599	-0.0199407	0.0357929	0.276511
ASV1549_Bacteroides zhangwenhongii	TC/HDL-C ratio	0.160776	-0.109178	0.408643	0.240955	0.601321
ASV1549_Bacteroides zhangwenhongii	ApoA	0.0773919	-0.191844	0.335795	0.574379	0.845822
ASV1549_Bacteroides zhangwenhongii	ApoB	-0.0207283	-0.284461	0.245921	0.880599	0.965288
ASV1549_Bacteroides zhangwenhongii	ApoB/ApoA ratio	-0.0578048	-0.318222	0.210724	0.675073	0.902014
ASV1549_Bacteroides zhangwenhongii	Lp(a)	-0.462879	-0.648536	-0.225242	0.000373146	0.0290282
ASV1549_Bacteroides zhangwenhongii	FBG	0.109653	-0.160308	0.364351	0.425488	0.750732
ASV1554_Ligilactobacillus salivarius	SBP	0.138644	-0.131489	0.389611	0.312743	0.66676
ASV1554_Ligilactobacillus salivarius	DBP	0.15178	-0.11828	0.400933	0.26864	0.623512
ASV1554_Ligilactobacillus salivarius	RHR	0.0290836	-0.23805	0.292127	0.833059	0.954306
ASV1554_Ligilactobacillus salivarius	Height-Z	0.223579	-0.044349	0.461502	0.100826	0.422614
ASV1554_Ligilactobacillus salivarius	BMI-Z	-0.162273	-0.409923	0.107659	0.236543	0.593497
ASV1554_Ligilactobacillus salivarius	TG	0.00831	-0.257555	0.273005	0.951985	0.983972
ASV1554_Ligilactobacillus salivarius	TC	-0.054475	-0.315217	0.213914	0.692834	0.909798
ASV1554_Ligilactobacillus salivarius	HDL-C	0.0350617	-0.232397	0.297591	0.799395	0.94834
ASV1554_Ligilactobacillus salivarius	LDL-C	0.100018	-0.169785	0.355872	0.467509	0.780801
ASV1554_Ligilactobacillus salivarius	TG/HDL-C ratio	-0.0106626	-0.275181	0.255357	0.938415	0.980577
ASV1554_Ligilactobacillus salivarius	TC/HDL-C ratio	-0.0952897	-0.351696	0.174417	0.488917	0.793637
ASV1554_Ligilactobacillus salivarius	ApoA	0.0803907	-0.188936	0.338469	0.559594	0.836046
ASV1554_Ligilactobacillus salivarius	ApoB	0.206293	-0.0624207	0.447119	0.13077	0.463259
ASV1554_Ligilactobacillus salivarius	ApoB/ApoA ratio	0.181641	-0.0878913	0.426391	0.184436	0.542779
ASV1554_Ligilactobacillus salivarius	Lp(a)	0.00813328	-0.25772	0.272842	0.953005	0.983972
ASV1554_Ligilactobacillus salivarius	FBG	0.161927	-0.10801	0.409627	0.237556	0.593497
ASV1573_Alistipes shahii	SBP	0.0504033	-0.217806	0.311535	0.714778	0.921998
ASV1573_Alistipes shahii	DBP	-0.247081	-0.480858	0.0194942	0.068969	0.367703
ASV1573_Alistipes shahii	RHR	-0.0543104	-0.315068	0.214071	0.693717	0.910428
ASV1573_Alistipes shahii	Height-Z	-0.15576	-0.404349	0.114258	0.256139	0.615264
ASV1573_Alistipes shahii	BMI-Z	0.0681313	-0.200795	0.327509	0.621133	0.87113
ASV1573_Alistipes shahii	TG	-0.0442722	-0.305976	0.223652	0.74825	0.93342
ASV1573_Alistipes shahii	TC	0.240689	-0.0262865	0.475616	0.0767066	0.383703
ASV1573_Alistipes shahii	HDL-C	-0.0383537	-0.300592	0.229276	0.781006	0.939969
ASV1573_Alistipes shahii	LDL-C	0.0447848	-0.223164	0.306441	0.745433	0.93342
ASV1573_Alistipes shahii	TG/HDL-C ratio	-0.0208265	-0.284551	0.245829	0.880037	0.965288
ASV1573_Alistipes shahii	TC/HDL-C ratio	0.263304	-0.00214275	0.494087	0.0521022	0.319409
ASV1573_Alistipes shahii	ApoA	-0.0509526	-0.312032	0.217282	0.711803	0.92183
ASV1573_Alistipes shahii	ApoB	-0.0637937	-0.323614	0.204972	0.643571	0.882803
ASV1573_Alistipes shahii	ApoB/ApoA ratio	-0.0391678	-0.301334	0.228504	0.776477	0.939969
ASV1573_Alistipes shahii	Lp(a)	-0.257578	-0.48943	0.00828543	0.0576243	0.342107
ASV1573_Alistipes shahii	FBG	-0.106754	-0.361804	0.163164	0.437901	0.758759
ASV1599_Ruminococcus faecis	SBP	0.0986557	-0.17112	0.35467	0.473623	0.783584
ASV1599_Ruminococcus faecis	DBP	-0.0377223	-0.300017	0.229875	0.784524	0.940706
ASV1599_Ruminococcus faecis	RHR	-0.2015	-0.44311	0.0674004	0.140154	0.479072
ASV1599_Ruminococcus faecis	Height-Z	-0.277489	-0.505567	-0.0131602	0.0402558	0.285588
ASV1599_Ruminococcus faecis	BMI-Z	0.0338163	-0.233576	0.296454	0.806381	0.948544
ASV1599_Ruminococcus faecis	TG	-0.0687576	-0.32807	0.200191	0.617921	0.869096
ASV1599_Ruminococcus faecis	TC	-0.222932	-0.460966	0.0450282	0.101841	0.424681
ASV1599_Ruminococcus faecis	HDL-C	-0.0447542	-0.306413	0.223193	0.745601	0.93342
ASV1599_Ruminococcus faecis	LDL-C	-0.268943	-0.498661	-0.00392568	0.0470924	0.304275
ASV1599_Ruminococcus faecis	TG/HDL-C ratio	-0.065488	-0.325136	0.203342	0.634768	0.877894
ASV1599_Ruminococcus faecis	TC/HDL-C ratio	-0.17679	-0.422282	0.0928623	0.196636	0.553131
ASV1599_Ruminococcus faecis	ApoA	-0.241645	-0.476401	0.0252726	0.075508	0.381087
ASV1599_Ruminococcus faecis	ApoB	-0.117987	-0.371651	0.15207	0.390937	0.728143
ASV1599_Ruminococcus faecis	ApoB/ApoA ratio	-0.0211262	-0.284827	0.245547	0.878324	0.965288
ASV1599_Ruminococcus faecis	Lp(a)	0.167761	-0.102079	0.414606	0.22085	0.578001
ASV1599_Ruminococcus faecis	FBG	-0.277505	-0.505581	-0.0131785	0.0402431	0.285588
ASV1601_Acetivibrionales sp.	SBP	-0.122712	-0.375776	0.147383	0.372107	0.713231
ASV1601_Acetivibrionales sp.	DBP	-0.12338	-0.376358	0.14672	0.369491	0.712385
ASV1601_Acetivibrionales sp.	RHR	-0.0737789	-0.332567	0.195342	0.592427	0.858392
ASV1601_Acetivibrionales sp.	Height-Z	-0.0505407	-0.311659	0.217675	0.714033	0.921998
ASV1601_Acetivibrionales sp.	BMI-Z	0.0752826	-0.193887	0.333911	0.584885	0.854422
ASV1601_Acetivibrionales sp.	TG	-0.219534	-0.458148	0.0485938	0.107306	0.427513
ASV1601_Acetivibrionales sp.	TC	-0.022598	-0.286179	0.244163	0.869918	0.962536
ASV1601_Acetivibrionales sp.	HDL-C	-0.0265474	-0.289803	0.240443	0.847435	0.958027
ASV1601_Acetivibrionales sp.	LDL-C	0.115192	-0.154837	0.369206	0.402336	0.733705
ASV1601_Acetivibrionales sp.	TG/HDL-C ratio	-0.190415	-0.433798	0.0788659	0.163771	0.515644
ASV1601_Acetivibrionales sp.	TC/HDL-C ratio	-0.0124899	-0.27687	0.253648	0.927887	0.979356
ASV1601_Acetivibrionales sp.	ApoA	-0.096204	-0.352504	0.173522	0.484737	0.790912
ASV1601_Acetivibrionales sp.	ApoB	0.022158	-0.244577	0.285775	0.87243	0.963388
ASV1601_Acetivibrionales sp.	ApoB/ApoA ratio	0.0570659	-0.211432	0.317556	0.678999	0.903564
ASV1601_Acetivibrionales sp.	Lp(a)	0.129779	-0.14035	0.381926	0.344985	0.686319
ASV1601_Acetivibrionales sp.	FBG	0.0122008	-0.253918	0.276603	0.929552	0.979356
ASV1631_Escherichia marmotae	SBP	-0.0696972	-0.328913	0.199285	0.613115	0.868292
ASV1631_Escherichia marmotae	DBP	0.0904675	-0.179129	0.347426	0.511269	0.806025
ASV1631_Escherichia marmotae	RHR	0.0430387	-0.224826	0.304855	0.755043	0.934243
ASV1631_Escherichia marmotae	Height-Z	0.115118	-0.15491	0.369141	0.40264	0.733705
ASV1631_Escherichia marmotae	BMI-Z	-0.117064	-0.370844	0.152985	0.394681	0.730715
ASV1631_Escherichia marmotae	TG	-0.237078	-0.472647	0.0301132	0.0813731	0.386178
ASV1631_Escherichia marmotae	TC	-0.0498946	-0.311074	0.218292	0.717535	0.922541
ASV1631_Escherichia marmotae	HDL-C	-0.0254746	-0.28882	0.241454	0.853531	0.958027
ASV1631_Escherichia marmotae	LDL-C	-0.0870747	-0.344416	0.182437	0.5273	0.817686
ASV1631_Escherichia marmotae	TG/HDL-C ratio	-0.208253	-0.448756	0.0603806	0.127072	0.460474
ASV1631_Escherichia marmotae	TC/HDL-C ratio	-0.0348926	-0.297436	0.232557	0.800342	0.94834
ASV1631_Escherichia marmotae	ApoA	-0.0466945	-0.308174	0.221345	0.734966	0.931623
ASV1631_Escherichia marmotae	ApoB	-0.112815	-0.367125	0.157186	0.412179	0.741632
ASV1631_Escherichia marmotae	ApoB/ApoA ratio	-0.0944974	-0.350995	0.175192	0.492554	0.79656
ASV1631_Escherichia marmotae	Lp(a)	-0.0537822	-0.314591	0.214577	0.696551	0.912554
ASV1631_Escherichia marmotae	FBG	-0.090169	-0.347162	0.17942	0.512669	0.806225
ASV1637_Acinetobacter lwoffii	SBP	-0.0222319	-0.285843	0.244507	0.872008	0.963388
ASV1637_Acinetobacter lwoffii	DBP	0.228679	-0.0389828	0.465722	0.0930914	0.408588
ASV1637_Acinetobacter lwoffii	RHR	-0.0011761	-0.26639	0.264204	0.993201	0.99788
ASV1637_Acinetobacter lwoffii	Height-Z	0.116984	-0.153063	0.370774	0.395004	0.730715
ASV1637_Acinetobacter lwoffii	BMI-Z	-0.260778	-0.492034	0.00485513	0.0544829	0.330412
ASV1637_Acinetobacter lwoffii	TG	0.387196	0.135854	0.591711	0.00349566	0.101833
ASV1637_Acinetobacter lwoffii	TC	-0.274361	-0.503043	-0.0097748	0.0426566	0.293682
ASV1637_Acinetobacter lwoffii	HDL-C	0.0389461	-0.228714	0.301132	0.77771	0.939969
ASV1637_Acinetobacter lwoffii	LDL-C	-0.122289	-0.375406	0.147804	0.373772	0.713997
ASV1637_Acinetobacter lwoffii	TG/HDL-C ratio	0.345808	0.0886429	0.559752	0.00970988	0.158735
ASV1637_Acinetobacter lwoffii	TC/HDL-C ratio	-0.283039	-0.510038	-0.0191822	0.03627	0.277374
ASV1637_Acinetobacter lwoffii	ApoA	0.141405	-0.128722	0.391996	0.303112	0.658153
ASV1637_Acinetobacter lwoffii	ApoB	0.150446	-0.119626	0.399787	0.272919	0.629029
ASV1637_Acinetobacter lwoffii	ApoB/ApoA ratio	0.0981394	-0.171626	0.354214	0.475953	0.783914
ASV1637_Acinetobacter lwoffii	Lp(a)	0.370029	0.116133	0.578533	0.00542544	0.116569
ASV1637_Acinetobacter lwoffii	FBG	0.00767254	-0.25815	0.272415	0.955665	0.984134
ASV1667_Gemmiger sp.	SBP	0.0336681	-0.233717	0.296319	0.807213	0.948544
ASV1667_Gemmiger sp.	DBP	-0.120157	-0.373547	0.149919	0.38222	0.720976
ASV1667_Gemmiger sp.	RHR	0.0424206	-0.225413	0.304293	0.758454	0.934719
ASV1667_Gemmiger sp.	Height-Z	-0.0997753	-0.355658	0.170022	0.468594	0.781372
ASV1667_Gemmiger sp.	BMI-Z	-0.0614298	-0.321488	0.207245	0.655935	0.889791
ASV1667_Gemmiger sp.	TG	-0.109314	-0.364053	0.160642	0.426928	0.750732
ASV1667_Gemmiger sp.	TC	0.278278	0.0140152	0.506204	0.0396681	0.285588
ASV1667_Gemmiger sp.	HDL-C	0.167014	-0.10284	0.413969	0.222942	0.58024
ASV1667_Gemmiger sp.	LDL-C	0.205818	-0.0629149	0.446722	0.131678	0.46349
ASV1667_Gemmiger sp.	TG/HDL-C ratio	-0.13394	-0.385537	0.136197	0.329604	0.673133
ASV1667_Gemmiger sp.	TC/HDL-C ratio	0.124509	-0.145598	0.377342	0.365092	0.706663
ASV1667_Gemmiger sp.	ApoA	0.0308966	-0.236338	0.293786	0.822815	0.951491
ASV1667_Gemmiger sp.	ApoB	0.0305761	-0.236641	0.293493	0.824624	0.952073
ASV1667_Gemmiger sp.	ApoB/ApoA ratio	0.0177417	-0.248726	0.281713	0.897703	0.969931
ASV1667_Gemmiger sp.	Lp(a)	-0.0220803	-0.285704	0.24465	0.872873	0.963397
ASV1667_Gemmiger sp.	FBG	-0.045396	-0.306996	0.222582	0.742078	0.93342
ASV1672_Hominenteromicrobium mulieris	SBP	-0.146905	-0.39674	0.123194	0.284498	0.641635
ASV1672_Hominenteromicrobium mulieris	DBP	-0.318344	-0.538188	-0.0579397	0.0178528	0.210344
ASV1672_Hominenteromicrobium mulieris	RHR	-0.0749774	-0.333638	0.194182	0.586413	0.855169
ASV1672_Hominenteromicrobium mulieris	Height-Z	-0.180163	-0.42514	0.0894072	0.188094	0.54683
ASV1672_Hominenteromicrobium mulieris	BMI-Z	-0.00859675	-0.273271	0.257287	0.95033	0.983912
ASV1672_Hominenteromicrobium mulieris	TG	0.0688397	-0.200112	0.328144	0.617501	0.869096
ASV1672_Hominenteromicrobium mulieris	TC	-0.0391757	-0.301341	0.228496	0.776433	0.939969
ASV1672_Hominenteromicrobium mulieris	HDL-C	-0.00214491	-0.26729	0.263302	0.9876	0.995295
ASV1672_Hominenteromicrobium mulieris	LDL-C	0.0121159	-0.253998	0.276524	0.930041	0.979356
ASV1672_Hominenteromicrobium mulieris	TG/HDL-C ratio	0.0552467	-0.213175	0.315914	0.688703	0.906811
ASV1672_Hominenteromicrobium mulieris	TC/HDL-C ratio	-0.0506377	-0.311747	0.217582	0.713508	0.921998
ASV1672_Hominenteromicrobium mulieris	ApoA	0.0975148	-0.172238	0.353663	0.478778	0.786903
ASV1672_Hominenteromicrobium mulieris	ApoB	0.127803	-0.14232	0.380209	0.352443	0.693113
ASV1672_Hominenteromicrobium mulieris	ApoB/ApoA ratio	0.0900597	-0.179527	0.347065	0.513182	0.806225
ASV1672_Hominenteromicrobium mulieris	Lp(a)	-0.210326	-0.450487	0.0582198	0.123246	0.455959
ASV1672_Hominenteromicrobium mulieris	FBG	-0.0592399	-0.319516	0.209347	0.667471	0.895252
ASV1682_Ruminococcoides bili	SBP	0.018458	-0.248054	0.282372	0.893596	0.968134
ASV1682_Ruminococcoides bili	DBP	-0.292237	-0.517419	-0.0292042	0.0303866	0.253709
ASV1682_Ruminococcoides bili	RHR	0.0117542	-0.254336	0.27619	0.932125	0.979356
ASV1682_Ruminococcoides bili	Height-Z	-0.173298	-0.419317	0.0964323	0.205766	0.561131
ASV1682_Ruminococcoides bili	BMI-Z	-0.0327439	-0.295474	0.234591	0.812408	0.948983
ASV1682_Ruminococcoides bili	TG	-0.0694892	-0.328726	0.199486	0.614178	0.868781
ASV1682_Ruminococcoides bili	TC	0.211637	-0.0568521	0.45158	0.120873	0.453288
ASV1682_Ruminococcoides bili	HDL-C	-0.0781198	-0.336444	0.191139	0.570774	0.843043
ASV1682_Ruminococcoides bili	LDL-C	0.220269	-0.0478227	0.458758	0.106104	0.427513
ASV1682_Ruminococcoides bili	TG/HDL-C ratio	-0.0312548	-0.294113	0.235999	0.820795	0.951203
ASV1682_Ruminococcoides bili	TC/HDL-C ratio	0.265702	0.000436057	0.496034	0.0499208	0.312837
ASV1682_Ruminococcoides bili	ApoA	0.0206837	-0.245963	0.28442	0.880854	0.965288
ASV1682_Ruminococcoides bili	ApoB	0.123198	-0.1469	0.3762	0.3702	0.712385
ASV1682_Ruminococcoides bili	ApoB/ApoA ratio	0.12079	-0.149291	0.374099	0.379698	0.719723
ASV1682_Ruminococcoides bili	Lp(a)	-0.17003	-0.416538	0.0997671	0.214577	0.56995
ASV1682_Ruminococcoides bili	FBG	0.00407228	-0.261507	0.269079	0.97646	0.991848
ASV1690_Serratia oryzae	SBP	-0.294359	-0.519117	-0.031524	0.0291487	0.251808
ASV1690_Serratia oryzae	DBP	-0.124526	-0.377357	0.145581	0.365026	0.706663
ASV1690_Serratia oryzae	RHR	0.220081	-0.04802	0.458602	0.106411	0.427513
ASV1690_Serratia oryzae	Height-Z	0.106037	-0.16387	0.361174	0.441001	0.761791
ASV1690_Serratia oryzae	BMI-Z	-0.099069	-0.355035	0.170715	0.471763	0.783584
ASV1690_Serratia oryzae	TG	0.249737	-0.0166648	0.483031	0.065943	0.360212
ASV1690_Serratia oryzae	TC	-0.251822	-0.484736	0.0144394	0.0636416	0.35252
ASV1690_Serratia oryzae	HDL-C	-0.206575	-0.447356	0.0621267	0.130232	0.463259
ASV1690_Serratia oryzae	LDL-C	-0.0338421	-0.296477	0.233552	0.806236	0.948544
ASV1690_Serratia oryzae	TG/HDL-C ratio	0.300846	0.0386322	0.524297	0.0256235	0.234987
ASV1690_Serratia oryzae	TC/HDL-C ratio	-0.0472048	-0.308637	0.220858	0.732178	0.930064
ASV1690_Serratia oryzae	ApoA	-0.115972	-0.369889	0.154066	0.399136	0.731564
ASV1690_Serratia oryzae	ApoB	0.255089	-0.0109496	0.487401	0.060168	0.349843
ASV1690_Serratia oryzae	ApoB/ApoA ratio	0.321811	0.0617891	0.540926	0.016579	0.200997
[truncated: 258 more rows]

## Sheet: HS_genus-phenotype
Longitudinal correlation analysis of genus-level taxa and phenotype in the HS group
measure1	measure2	rmcorr.r	lowerCI	upperCI	p-value	q-value
Bifidobacterium	SBP	0.167846	-0.118966	0.428804	0.248997	0.615016
Bifidobacterium	DBP	0.138923	-0.148057	0.404325	0.341105	0.699894
Bifidobacterium	RHR	-0.192561	-0.449422	0.0937102	0.184982	0.568326
Bifidobacterium	Height-Z	-0.119298	-0.387495	0.167518	0.414244	0.742829
Bifidobacterium	BMI-Z	0.125942	-0.160955	0.393213	0.388536	0.728625
Bifidobacterium	TG	0.210801	-0.0748312	0.464466	0.145972	0.537762
Bifidobacterium	TC	-0.0580211	-0.333772	0.226877	0.692107	0.890444
Bifidobacterium	HDL-C	0.257542	-0.0255011	0.502358	0.0740139	0.427606
Bifidobacterium	LDL-C	-0.13727	-0.402914	0.149705	0.346937	0.703459
Bifidobacterium	TG/HDL-C ratio	0.129229	-0.157698	0.396034	0.376174	0.722561
Bifidobacterium	TC/HDL-C ratio	-0.24128	-0.48928	0.0428222	0.0948929	0.464167
Bifidobacterium	ApoA	0.104514	-0.182032	0.374699	0.47481	0.773115
Bifidobacterium	ApoB	-0.145524	-0.409946	0.141461	0.318426	0.67643
Bifidobacterium	ApoB/ApoA ratio	-0.16948	-0.430175	0.117307	0.244352	0.611491
Bifidobacterium	Lp(a)	0.245607	-0.0382294	0.492771	0.0889367	0.450373
Bifidobacterium	FBG	-0.134291	-0.400369	0.152671	0.3576	0.706456
Prevotella	SBP	-0.259459	-0.503892	0.0234488	0.0718143	0.426633
Prevotella	DBP	-0.252588	-0.498386	0.030796	0.0799481	0.442596
Prevotella	RHR	0.00619928	-0.275478	0.286896	0.966279	0.987957
Prevotella	Height-Z	0.204453	-0.0814252	0.459246	0.158789	0.549932
Prevotella	BMI-Z	0.0464484	-0.237855	0.323421	0.751307	0.916665
Prevotella	TG	-0.487011	-0.675676	-0.238472	0.000387225	0.041599
Prevotella	TC	0.0752239	-0.210424	0.349037	0.60746	0.842877
Prevotella	HDL-C	-0.161069	-0.423103	0.125826	0.268892	0.633291
Prevotella	LDL-C	0.18125	-0.105314	0.44002	0.212635	0.59425
Prevotella	TG/HDL-C ratio	-0.421589	-0.628301	-0.159275	0.00255334	0.117403
Prevotella	TC/HDL-C ratio	0.174708	-0.11199	0.434556	0.229888	0.601645
Prevotella	ApoA	-0.164949	-0.426369	0.121902	0.257376	0.618359
Prevotella	ApoB	0.147882	-0.139099	0.411948	0.310563	0.672188
Prevotella	ApoB/ApoA ratio	0.372332	0.101793	0.59159	0.00842585	0.207745
Prevotella	Lp(a)	-0.334251	-0.562572	-0.0585588	0.0189093	0.258541
Prevotella	FBG	0.176602	-0.11006	0.43614	0.224798	0.594868
Parabacteroides	SBP	-0.0150681	-0.295015	0.267261	0.918154	0.978642
Parabacteroides	DBP	-0.217951	-0.470323	0.0673744	0.132472	0.520203
Parabacteroides	RHR	0.00852132	-0.27333	0.289025	0.953661	0.98356
Parabacteroides	Height-Z	0.264265	-0.0182912	0.507732	0.0665253	0.4173
Parabacteroides	BMI-Z	-0.0595812	-0.335162	0.225392	0.684255	0.88433
Parabacteroides	TG	-0.302314	-0.537793	-0.0230796	0.0347511	0.319638
Parabacteroides	TC	-0.12099	-0.388954	0.165849	0.407605	0.740489
Parabacteroides	HDL-C	-0.36738	-0.587848	-0.096112	0.0094104	0.209893
Parabacteroides	LDL-C	0.144016	-0.142971	0.408663	0.323523	0.679578
Parabacteroides	TG/HDL-C ratio	-0.186264	-0.444195	0.100179	0.200039	0.591078
Parabacteroides	TC/HDL-C ratio	0.182383	-0.104155	0.440964	0.209742	0.59425
Parabacteroides	ApoA	0.00191095	-0.279436	0.282955	0.989603	0.99423
Parabacteroides	ApoB	0.192322	-0.0939559	0.449224	0.185537	0.568326
Parabacteroides	ApoB/ApoA ratio	0.266167	-0.0162457	0.509249	0.0645197	0.414212
Parabacteroides	Lp(a)	-0.496628	-0.682512	-0.2504	0.000283948	0.0355881
Parabacteroides	FBG	0.429963	0.169227	0.634452	0.00204671	0.106147
Bacteroides	SBP	0.0405777	-0.243396	0.318144	0.781914	0.925998
Bacteroides	DBP	-0.136812	-0.402523	0.150161	0.348564	0.703459
Bacteroides	RHR	-0.0486378	-0.325384	0.235784	0.739986	0.913209
Bacteroides	Height-Z	0.200888	-0.0851166	0.456308	0.166337	0.559843
Bacteroides	BMI-Z	-0.0352027	-0.313298	0.248453	0.810228	0.93954
Bacteroides	TG	-0.335208	-0.563308	-0.0596325	0.0185501	0.255957
Bacteroides	TC	-0.0470031	-0.323918	0.23733	0.748434	0.916125
Bacteroides	HDL-C	-0.366801	-0.58741	-0.095449	0.00953173	0.209893
Bacteroides	LDL-C	0.215887	-0.0695309	0.468634	0.13627	0.531653
Bacteroides	TG/HDL-C ratio	-0.218165	-0.470498	0.0671509	0.132083	0.520203
Bacteroides	TC/HDL-C ratio	0.236181	-0.0482182	0.485157	0.102303	0.470529
Bacteroides	ApoA	0.00705331	-0.274688	0.287679	0.961637	0.987304
Bacteroides	ApoB	0.304174	0.0251261	0.539247	0.0335964	0.317957
Bacteroides	ApoB/ApoA ratio	0.350041	0.0763612	0.574673	0.0136787	0.23539
Bacteroides	Lp(a)	-0.538742	-0.712066	-0.303528	6.5122e-05	0.0163184
Bacteroides	FBG	0.315917	0.0381055	0.548397	0.0270149	0.296572
Eubacterium hallii	SBP	0.216468	-0.0689241	0.46911	0.135193	0.529505
Eubacterium hallii	DBP	0.180273	-0.106313	0.439206	0.215153	0.59425
Eubacterium hallii	RHR	-0.228198	-0.478679	0.0566323	0.114787	0.485844
Eubacterium hallii	Height-Z	-0.171562	-0.431922	0.115192	0.238519	0.609376
Eubacterium hallii	BMI-Z	0.211687	-0.0739089	0.465193	0.144245	0.537762
Eubacterium hallii	TG	0.0828503	-0.203077	0.355759	0.571424	0.825582
Eubacterium hallii	TC	0.0917061	-0.194506	0.363528	0.53086	0.798551
Eubacterium hallii	HDL-C	0.0433861	-0.240748	0.32067	0.767229	0.91872
Eubacterium hallii	LDL-C	0.159901	-0.127007	0.422117	0.272428	0.637219
Eubacterium hallii	TG/HDL-C ratio	0.0628845	-0.222242	0.338102	0.667739	0.880175
Eubacterium hallii	TC/HDL-C ratio	0.0341408	-0.249451	0.312339	0.815851	0.941151
Eubacterium hallii	ApoA	0.0996017	-0.186827	0.370424	0.495929	0.783102
Eubacterium hallii	ApoB	-0.0301518	-0.308731	0.253191	0.837056	0.953014
Eubacterium hallii	ApoB/ApoA ratio	0.000186489	-0.281025	0.281368	0.998985	0.998985
Eubacterium hallii	Lp(a)	0.0396664	-0.244255	0.317324	0.786696	0.927993
Eubacterium hallii	FBG	-0.075257	-0.349067	0.210392	0.607301	0.842877
Clostridia UCG-014	SBP	0.0642201	-0.220967	0.33929	0.661104	0.876583
Clostridia UCG-014	DBP	0.0923658	-0.193866	0.364105	0.527896	0.798551
Clostridia UCG-014	RHR	-0.249963	-0.496277	0.033595	0.0832405	0.445529
Clostridia UCG-014	Height-Z	0.040421	-0.243544	0.318003	0.782736	0.925998
Clostridia UCG-014	BMI-Z	-0.0747673	-0.348634	0.210863	0.609648	0.843454
Clostridia UCG-014	TG	0.140136	-0.146848	0.405359	0.336866	0.693852
Clostridia UCG-014	TC	0.179001	-0.107612	0.438144	0.218462	0.59425
Clostridia UCG-014	HDL-C	-0.0881994	-0.360456	0.197906	0.546753	0.80661
Clostridia UCG-014	LDL-C	-0.158104	-0.420602	0.128819	0.277921	0.644665
Clostridia UCG-014	TG/HDL-C ratio	0.149584	-0.137391	0.413392	0.304965	0.671665
Clostridia UCG-014	TC/HDL-C ratio	0.205835	-0.0799912	0.460385	0.155929	0.545389
Clostridia UCG-014	ApoA	-0.1774	-0.436807	0.109246	0.222677	0.594868
Clostridia UCG-014	ApoB	-0.14569	-0.410087	0.141295	0.317869	0.67643
Clostridia UCG-014	ApoB/ApoA ratio	-0.197197	-0.45326	0.0889313	0.174425	0.565898
Clostridia UCG-014	Lp(a)	0.0554004	-0.229369	0.331434	0.70537	0.899428
Clostridia UCG-014	FBG	-0.255726	-0.500903	0.0274442	0.0761477	0.435461
Escherichia-Shigella	SBP	0.174181	-0.112528	0.434115	0.231321	0.604004
Escherichia-Shigella	DBP	0.178776	-0.107842	0.437956	0.219051	0.59425
Escherichia-Shigella	RHR	-0.147912	-0.411974	0.139068	0.310464	0.672188
Escherichia-Shigella	Height-Z	-0.0409899	-0.318515	0.243008	0.779754	0.925998
Escherichia-Shigella	BMI-Z	-0.0399727	-0.317599	0.243966	0.785088	0.926823
Escherichia-Shigella	TG	-0.173893	-0.433874	0.11282	0.232102	0.604995
Escherichia-Shigella	TC	0.256614	-0.0264945	0.501615	0.0750985	0.4311
Escherichia-Shigella	HDL-C	0.0100926	-0.271876	0.290465	0.945128	0.98356
Escherichia-Shigella	LDL-C	-0.119102	-0.387326	0.167712	0.415018	0.742829
Escherichia-Shigella	TG/HDL-C ratio	-0.154283	-0.417372	0.13267	0.289849	0.656526
Escherichia-Shigella	TC/HDL-C ratio	0.208325	-0.0774063	0.462432	0.150877	0.544169
Escherichia-Shigella	ApoA	0.148282	-0.138698	0.412287	0.309244	0.672188
Escherichia-Shigella	ApoB	-0.00841415	-0.288927	0.273429	0.954243	0.98356
Escherichia-Shigella	ApoB/ApoA ratio	-0.110017	-0.379474	0.176644	0.451735	0.760239
Escherichia-Shigella	Lp(a)	-0.15171	-0.415194	0.135256	0.298064	0.666523
Escherichia-Shigella	FBG	0.0507381	-0.233794	0.327266	0.729176	0.91212
Comamonadaceae	SBP	-0.1512	-0.414762	0.135769	0.299709	0.667797
Comamonadaceae	DBP	-0.192585	-0.449442	0.0936851	0.184925	0.568326
Comamonadaceae	RHR	0.155961	-0.130979	0.418792	0.284569	0.653423
Comamonadaceae	Height-Z	0.0541172	-0.230588	0.330288	0.711895	0.903028
Comamonadaceae	BMI-Z	0.182622	-0.10391	0.441164	0.209135	0.59425
Comamonadaceae	TG	-0.1653	-0.426664	0.121547	0.256352	0.618359
Comamonadaceae	TC	-0.0198371	-0.299364	0.262826	0.892384	0.975338
Comamonadaceae	HDL-C	-0.0232594	-0.302478	0.259635	0.873957	0.96822
Comamonadaceae	LDL-C	-0.1276	-0.394637	0.159313	0.382269	0.727486
Comamonadaceae	TG/HDL-C ratio	-0.150094	-0.413825	0.13688	0.3033	0.671665
Comamonadaceae	TC/HDL-C ratio	-0.0178531	-0.297556	0.264672	0.903093	0.976354
Comamonadaceae	ApoA	0.104114	-0.182424	0.374351	0.476514	0.773115
Comamonadaceae	ApoB	0.095241	-0.191073	0.366619	0.515073	0.792096
Comamonadaceae	ApoB/ApoA ratio	0.0593154	-0.225645	0.334926	0.685591	0.88433
Comamonadaceae	Lp(a)	-0.107565	-0.377348	0.179047	0.46194	0.76347
Comamonadaceae	FBG	0.0186979	-0.263886	0.298326	0.898531	0.976354
NK4A214	SBP	-0.0443931	-0.321575	0.239797	0.761982	0.917993
NK4A214	DBP	-0.203406	-0.458384	0.0825098	0.160978	0.552765
NK4A214	RHR	-0.170376	-0.430927	0.116397	0.24183	0.609671
NK4A214	Height-Z	0.265231	-0.017252	0.508503	0.0655	0.414212
NK4A214	BMI-Z	-0.183976	-0.442292	0.102524	0.20572	0.59425
NK4A214	TG	-0.460993	-0.65702	-0.206575	0.000857544	0.0679052
NK4A214	TC	0.0446512	-0.239553	0.321807	0.760639	0.917993
NK4A214	HDL-C	-0.326619	-0.556687	-0.0500165	0.0219906	0.282429
NK4A214	LDL-C	0.238361	-0.0459135	0.486921	0.0990823	0.464475
NK4A214	TG/HDL-C ratio	-0.34413	-0.570154	-0.0696759	0.0154701	0.239866
NK4A214	TC/HDL-C ratio	0.286718	0.00600564	0.525543	0.0457853	0.360529
NK4A214	ApoA	-0.231854	-0.481649	0.0527838	0.108932	0.482408
NK4A214	ApoB	0.406771	0.141793	0.617353	0.00372619	0.135427
NK4A214	ApoB/ApoA ratio	0.487449	0.239014	0.675988	0.000381868	0.041599
NK4A214	Lp(a)	-0.387366	-0.602892	-0.119148	0.00596268	0.178442
NK4A214	FBG	0.238114	-0.046174	0.486721	0.0994422	0.464475
Faecalibacterium	SBP	0.141289	-0.145696	0.406342	0.332863	0.693389
Faecalibacterium	DBP	0.116195	-0.170575	0.384818	0.426577	0.749612
Faecalibacterium	RHR	0.0154736	-0.266884	0.295385	0.915959	0.978642
Faecalibacterium	Height-Z	0.0995376	-0.18689	0.370368	0.496207	0.783102
Faecalibacterium	BMI-Z	0.0594383	-0.225528	0.335035	0.684973	0.88433
Faecalibacterium	TG	-0.17235	-0.432582	0.11439	0.236337	0.609376
Faecalibacterium	TC	0.271754	-0.0102242	0.513696	0.058907	0.398693
Faecalibacterium	HDL-C	-0.167548	-0.428553	0.119268	0.24985	0.615016
Faecalibacterium	LDL-C	0.240881	-0.0432452	0.488958	0.0954575	0.464167
Faecalibacterium	TG/HDL-C ratio	-0.124914	-0.39233	0.161972	0.392449	0.733222
Faecalibacterium	TC/HDL-C ratio	0.34113	0.0662927	0.567855	0.0164531	0.245004
Faecalibacterium	ApoA	-0.125766	-0.393062	0.161129	0.389205	0.728972
Faecalibacterium	ApoB	0.176082	-0.11059	0.435705	0.226187	0.594868
Faecalibacterium	ApoB/ApoA ratio	0.189424	-0.0969358	0.446821	0.192378	0.575144
Faecalibacterium	Lp(a)	-0.0993716	-0.370223	0.187052	0.49693	0.783419
Faecalibacterium	FBG	0.0679365	-0.217413	0.342588	0.64278	0.867709
Fusobacterium	SBP	0.0653552	-0.219882	0.340298	0.655486	0.872435
Fusobacterium	DBP	0.127336	-0.159575	0.39441	0.383266	0.727486
Fusobacterium	RHR	0.133414	-0.153543	0.399618	0.360779	0.706482
Fusobacterium	Height-Z	-0.134163	-0.400259	0.152798	0.358065	0.706456
Fusobacterium	BMI-Z	0.0122293	-0.269895	0.29242	0.933535	0.983483
Fusobacterium	TG	0.235183	-0.0492724	0.484348	0.103804	0.474594
Fusobacterium	TC	0.0243342	-0.258632	0.303454	0.868183	0.96822
Fusobacterium	HDL-C	-0.0794759	-0.352788	0.206332	0.587247	0.832441
Fusobacterium	LDL-C	-0.0749707	-0.348814	0.210667	0.608673	0.843054
Fusobacterium	TG/HDL-C ratio	0.248026	-0.0356572	0.494719	0.0857369	0.449684
Fusobacterium	TC/HDL-C ratio	0.0874426	-0.198638	0.359792	0.550212	0.807335
Fusobacterium	ApoA	0.133704	-0.153254	0.399867	0.359724	0.706456
Fusobacterium	ApoB	-0.0516363	-0.328069	0.232943	0.72457	0.909644
Fusobacterium	ApoB/ApoA ratio	-0.21367	-0.466818	0.0718434	0.140438	0.536421
Fusobacterium	Lp(a)	-0.00945232	-0.289878	0.272468	0.948604	0.98356
Fusobacterium	FBG	-0.055979	-0.33195	0.228819	0.702434	0.899094
Holdemanella	SBP	0.131475	-0.15547	0.397959	0.367864	0.712795
Holdemanella	DBP	0.242266	-0.0417766	0.490076	0.0935091	0.462322
Holdemanella	RHR	-0.240518	-0.488665	0.0436296	0.095973	0.464167
Holdemanella	Height-Z	-0.263208	-0.506888	0.0194262	0.0676604	0.4173
Holdemanella	BMI-Z	-0.0456454	-0.3227	0.238614	0.755472	0.917993
Holdemanella	TG	0.247818	-0.035879	0.494551	0.086009	0.449684
Holdemanella	TC	0.0206849	-0.262036	0.300136	0.887814	0.971814
Holdemanella	HDL-C	-0.0178156	-0.297522	0.264707	0.903296	0.976354
Holdemanella	LDL-C	-0.320078	-0.551626	-0.0427273	0.024958	0.293282
Holdemanella	TG/HDL-C ratio	0.238986	-0.0452513	0.487427	0.0981724	0.464475
Holdemanella	TC/HDL-C ratio	0.0287057	-0.254546	0.307421	0.844772	0.958896
Holdemanella	ApoA	-0.124138	-0.391663	0.162739	0.395421	0.736031
Holdemanella	ApoB	-0.226414	-0.477227	0.0585078	0.11773	0.492654
Holdemanella	ApoB/ApoA ratio	-0.255137	-0.500431	0.0280736	0.0768497	0.437811
Holdemanella	Lp(a)	0.510412	0.267627	0.692252	0.000179088	0.0336685
Holdemanella	FBG	-0.379354	-0.596879	-0.109878	0.00718335	0.192924
Romboutsia	SBP	0.148872	-0.138106	0.412788	0.307301	0.672188
Romboutsia	DBP	0.0616153	-0.223453	0.336973	0.674067	0.88249
Romboutsia	RHR	-0.265447	-0.508675	0.0170195	0.0652723	0.414212
Romboutsia	Height-Z	0.0988917	-0.187519	0.369805	0.499021	0.784422
Romboutsia	BMI-Z	0.045965	-0.238312	0.322987	0.753814	0.917496
Romboutsia	TG	-0.0434246	-0.320705	0.240711	0.767028	0.91872
Romboutsia	TC	0.0444251	-0.239767	0.321604	0.761816	0.917993
Romboutsia	HDL-C	0.240014	-0.0441634	0.488257	0.0966926	0.464167
Romboutsia	LDL-C	0.0209861	-0.261755	0.30041	0.886191	0.971814
Romboutsia	TG/HDL-C ratio	-0.0926658	-0.364368	0.193575	0.526551	0.798551
Romboutsia	TC/HDL-C ratio	-0.121958	-0.389787	0.164893	0.403836	0.739792
Romboutsia	ApoA	0.11504	-0.171712	0.38382	0.431219	0.752382
Romboutsia	ApoB	0.00898315	-0.272903	0.289449	0.951152	0.98356
Romboutsia	ApoB/ApoA ratio	-0.0409842	-0.31851	0.243013	0.779784	0.925998
Romboutsia	Lp(a)	-0.017259	-0.297014	0.265225	0.906303	0.976418
Romboutsia	FBG	0.192467	-0.093807	0.449344	0.1852	0.568326
Lactobacillus	SBP	-0.0553415	-0.331381	0.229425	0.705668	0.899428
Lactobacillus	DBP	0.01752	-0.264982	0.297252	0.904893	0.976418
Lactobacillus	RHR	0.233827	-0.0507033	0.483249	0.105869	0.478161
Lactobacillus	Height-Z	-0.316101	-0.548539	-0.0383091	0.0269213	0.296572
Lactobacillus	BMI-Z	0.127254	-0.159656	0.394339	0.383575	0.727486
Lactobacillus	TG	0.447061	0.189714	0.646931	0.00128016	0.0837114
Lactobacillus	TC	0.00758893	-0.274193	0.288171	0.958726	0.985594
Lactobacillus	HDL-C	0.00831418	-0.273522	0.288835	0.954786	0.98356
Lactobacillus	LDL-C	-0.336448	-0.564261	-0.0610253	0.0180931	0.253681
Lactobacillus	TG/HDL-C ratio	0.412807	0.148894	0.621822	0.00320097	0.127354
Lactobacillus	TC/HDL-C ratio	-0.00606174	-0.28677	0.275605	0.967027	0.988049
Lactobacillus	ApoA	-0.0772701	-0.350844	0.208456	0.597695	0.83934
Lactobacillus	ApoB	-0.366894	-0.58748	-0.0955557	0.00951211	0.209893
Lactobacillus	ApoB/ApoA ratio	-0.369749	-0.58964	-0.098828	0.00892761	0.209893
Lactobacillus	Lp(a)	0.300244	0.0208035	0.536173	0.0360752	0.322959
Lactobacillus	FBG	-0.297852	-0.534299	-0.018178	0.0376562	0.327835
Lachnospiraceae1	SBP	0.0086118	-0.273246	0.289108	0.953169	0.98356
Lachnospiraceae1	DBP	0.108966	-0.177675	0.378563	0.456095	0.761329
Lachnospiraceae1	RHR	0.253235	-0.030105	0.498905	0.079152	0.442596
Lachnospiraceae1	Height-Z	-0.0152117	-0.295146	0.267128	0.917377	0.978642
Lachnospiraceae1	BMI-Z	0.0440882	-0.240085	0.321301	0.76357	0.917993
Lachnospiraceae1	TG	-0.267774	-0.51053	0.014515	0.0628625	0.412695
Lachnospiraceae1	TC	0.25868	-0.0242833	0.503269	0.072702	0.426633
Lachnospiraceae1	HDL-C	0.133699	-0.153259	0.399863	0.359742	0.706456
Lachnospiraceae1	LDL-C	0.0792073	-0.206591	0.352552	0.588515	0.833453
Lachnospiraceae1	TG/HDL-C ratio	-0.282432	-0.522159	-0.00134196	0.0492732	0.372396
Lachnospiraceae1	TC/HDL-C ratio	0.110223	-0.176443	0.379652	0.450884	0.760239
Lachnospiraceae1	ApoA	0.271539	-0.0104554	0.513525	0.0591148	0.398693
Lachnospiraceae1	ApoB	0.0865371	-0.199514	0.358998	0.554365	0.811055
Lachnospiraceae1	ApoB/ApoA ratio	0.016445	-0.265982	0.296272	0.910704	0.978642
Lachnospiraceae1	Lp(a)	-0.219146	-0.4713	0.0661254	0.130311	0.518622
Lachnospiraceae1	FBG	0.166504	-0.120327	0.427676	0.252856	0.618359
Blautia	SBP	0.171562	-0.115191	0.431922	0.238519	0.609376
Blautia	DBP	0.296507	0.0167032	0.533244	0.0385701	0.328343
Blautia	RHR	-0.224823	-0.475931	0.060178	0.120401	0.498853
Blautia	Height-Z	-0.137104	-0.402772	0.149871	0.347527	0.703459
Blautia	BMI-Z	0.0697705	-0.215657	0.344214	0.633813	0.861894
Blautia	TG	-0.022681	-0.301952	0.260175	0.877067	0.96922
Blautia	TC	0.269225	-0.0129523	0.511684	0.0613969	0.405834
Blautia	HDL-C	0.169142	-0.11765	0.429892	0.245307	0.612108
Blautia	LDL-C	0.0357069	-0.24798	0.313753	0.807561	0.938196
Blautia	TG/HDL-C ratio	-0.0617971	-0.337135	0.223279	0.673159	0.88249
Blautia	TC/HDL-C ratio	0.0894861	-0.196659	0.361584	0.540895	0.80661
Blautia	ApoA	-0.00864432	-0.289138	0.273216	0.952993	0.98356
Blautia	ApoB	-0.021163	-0.300571	0.26159	0.885237	0.971814
Blautia	ApoB/ApoA ratio	-0.111403	-0.380675	0.175284	0.44602	0.760239
Blautia	Lp(a)	0.15861	-0.128309	0.421029	0.276366	0.643428
Blautia	FBG	-0.148754	-0.412688	0.138224	0.307688	0.672188
Bacillus	SBP	-0.352726	-0.576721	-0.0794057	0.0129256	0.234045
Bacillus	DBP	-0.117953	-0.386336	0.168844	0.419562	0.743998
Bacillus	RHR	0.228112	-0.0567233	0.478608	0.114928	0.485844
Bacillus	Height-Z	-0.144197	-0.408817	0.14279	0.322909	0.679237
Bacillus	BMI-Z	-0.107575	-0.377357	0.179038	0.461899	0.76347
Bacillus	TG	0.246045	-0.0377639	0.493124	0.0883503	0.449943
Bacillus	TC	-0.0984743	-0.369441	0.187926	0.500843	0.784422
Bacillus	HDL-C	0.0813823	-0.204494	0.354467	0.578284	0.828323
Bacillus	LDL-C	-0.182962	-0.441447	0.103563	0.208275	0.59425
Bacillus	TG/HDL-C ratio	0.197428	-0.0886923	0.453451	0.17391	0.565898
Bacillus	TC/HDL-C ratio	-0.152037	-0.415471	0.134928	0.297011	0.666523
Bacillus	ApoA	-0.129475	-0.396245	0.157454	0.375259	0.721725
Bacillus	ApoB	-0.178385	-0.437629	0.108242	0.220078	0.59425
Bacillus	ApoB/ApoA ratio	-0.199223	-0.454933	0.0868388	0.169952	0.564304
Bacillus	Lp(a)	0.380713	0.111447	0.597901	0.00696221	0.191509
Bacillus	FBG	-0.140345	-0.405538	0.146638	0.336136	0.693852
Alistipes	SBP	0.0404013	-0.243562	0.317985	0.782839	0.925998
Alistipes	DBP	-0.198312	-0.454182	0.0877791	0.171951	0.56466
Alistipes	RHR	-0.122201	-0.389997	0.164653	0.402891	0.739792
Alistipes	Height-Z	0.352195	0.0788029	0.576316	0.0130717	0.234045
Alistipes	BMI-Z	-0.0466038	-0.32356	0.237708	0.750502	0.916665
Alistipes	TG	-0.378167	-0.595986	-0.108509	0.00738152	0.194652
Alistipes	TC	-0.123144	-0.390807	0.163722	0.399247	0.739792
Alistipes	HDL-C	-0.263171	-0.506859	0.0194658	0.0677003	0.4173
Alistipes	LDL-C	0.0462946	-0.238	0.323283	0.752104	0.916665
Alistipes	TG/HDL-C ratio	-0.285743	-0.524774	-0.00494369	0.0465605	0.362834
Alistipes	TC/HDL-C ratio	0.104235	-0.182305	0.374456	0.475998	0.773115
Alistipes	ApoA	0.0507447	-0.233788	0.327271	0.729143	0.91212
Alistipes	ApoB	0.223537	-0.061527	0.474883	0.122594	0.505156
Alistipes	ApoB/ApoA ratio	0.319167	0.041714	0.550919	0.0253969	0.293282
Alistipes	Lp(a)	-0.514073	-0.694828	-0.272229	0.000157923	0.0336685
Alistipes	FBG	0.377432	0.107662	0.595434	0.00750651	0.194652
RF39	SBP	0.0406558	-0.243322	0.318214	0.781505	0.925998
RF39	DBP	0.213878	-0.071626	0.466989	0.140042	0.536421
RF39	RHR	-0.207451	-0.461713	0.0783143	0.152637	0.544403
RF39	Height-Z	-0.126807	-0.393956	0.160098	0.38526	0.727928
RF39	BMI-Z	-0.0890327	-0.361187	0.197098	0.542955	0.80661
RF39	TG	0.251274	-0.0321976	0.497331	0.081583	0.442596
RF39	TC	0.0355397	-0.248137	0.313602	0.808445	0.938196
RF39	HDL-C	0.136932	-0.150042	0.402625	0.348139	0.703459
RF39	LDL-C	-0.278461	-0.519018	0.00296773	0.0526941	0.377362
RF39	TG/HDL-C ratio	0.195392	-0.0907927	0.451767	0.178481	0.568326
RF39	TC/HDL-C ratio	-0.072376	-0.34652	0.213159	0.621164	0.854246
RF39	ApoA	-0.0032144	-0.284154	0.278234	0.982512	0.993744
RF39	ApoB	-0.241164	-0.489187	0.0429447	0.0950562	0.464167
RF39	ApoB/ApoA ratio	-0.310345	-0.544063	-0.0319355	0.0299891	0.310818
RF39	Lp(a)	0.269153	-0.01303	0.511627	0.0614691	0.405834
RF39	FBG	-0.352624	-0.576642	-0.0792892	0.0129537	0.234045
Ruminococcus torques	SBP	0.133044	-0.153911	0.399302	0.362124	0.707317
Ruminococcus torques	DBP	0.063964	-0.221211	0.339062	0.662375	0.876583
Ruminococcus torques	RHR	-0.1951	-0.451525	0.091094	0.179144	0.568326
Ruminococcus torques	Height-Z	0.246801	-0.0369608	0.493733	0.0873465	0.449943
Ruminococcus torques	BMI-Z	0.077143	-0.208578	0.350731	0.5983	0.839406
Ruminococcus torques	TG	-0.0482509	-0.325037	0.23615	0.741983	0.913209
Ruminococcus torques	TC	0.168905	-0.117891	0.429693	0.245979	0.612108
Ruminococcus torques	HDL-C	-0.0247108	-0.303796	0.25828	0.866162	0.96822
Ruminococcus torques	LDL-C	0.20591	-0.0799133	0.460446	0.155775	0.545389
Ruminococcus torques	TG/HDL-C ratio	-0.0446245	-0.321783	0.239578	0.760778	0.917993
Ruminococcus torques	TC/HDL-C ratio	0.161348	-0.125545	0.423337	0.268055	0.632935
Ruminococcus torques	ApoA	-0.0158894	-0.295764	0.266498	0.913709	0.978642
Ruminococcus torques	ApoB	0.200842	-0.0851639	0.456271	0.166435	0.559843
Ruminococcus torques	ApoB/ApoA ratio	0.150316	-0.136657	0.414013	0.302579	0.671665
Ruminococcus torques	Lp(a)	-0.137049	-0.402726	0.149925	0.347721	0.703459
Ruminococcus torques	FBG	0.176919	-0.109737	0.436405	0.223953	0.594868
Muribaculaceae	SBP	0.0190181	-0.263588	0.298618	0.896802	0.976354
Muribaculaceae	DBP	0.20792	-0.0778268	0.462099	0.15169	0.544403
Muribaculaceae	RHR	0.279639	-0.00169039	0.51995	0.0516598	0.377362
Muribaculaceae	Height-Z	-0.193105	-0.449873	0.0931497	0.183719	0.568326
Muribaculaceae	BMI-Z	-0.061688	-0.337038	0.223384	0.673704	0.88249
Muribaculaceae	TG	0.328708	0.0523501	0.5583	0.0211081	0.276057
Muribaculaceae	TC	0.00979511	-0.272151	0.290192	0.946743	0.98356
Muribaculaceae	HDL-C	0.122239	-0.164616	0.390029	0.402746	0.739792
Muribaculaceae	LDL-C	-0.219971	-0.471974	0.0652625	0.128834	0.51671
Muribaculaceae	TG/HDL-C ratio	0.276545	-0.00504382	0.517499	0.0544123	0.380633
Muribaculaceae	TC/HDL-C ratio	-0.0822607	-0.35524	0.203647	0.574175	0.825582
Muribaculaceae	ApoA	-0.0712284	-0.345505	0.21426	0.626722	0.855855
Muribaculaceae	ApoB	-0.206226	-0.460706	0.0795856	0.155128	0.545389
Muribaculaceae	ApoB/ApoA ratio	-0.222839	-0.474314	0.0622592	0.123798	0.506674
Muribaculaceae	Lp(a)	0.260219	-0.022634	0.5045	0.0709562	0.426633
Muribaculaceae	FBG	-0.120578	-0.388599	0.166256	0.409216	0.740489
Eubacterium coprostanoligenes	SBP	-0.146832	-0.411057	0.140151	0.314049	0.675722
Eubacterium coprostanoligenes	DBP	-0.233581	-0.48305	0.0509627	0.106248	0.478432
Eubacterium coprostanoligenes	RHR	-0.195655	-0.451985	0.0905216	0.177886	0.568026
Eubacterium coprostanoligenes	Height-Z	0.301854	0.0225737	0.537433	0.0350417	0.319638
Eubacterium coprostanoligenes	BMI-Z	-0.0557194	-0.331719	0.229066	0.70375	0.899094
Eubacterium coprostanoligenes	TG	-0.349898	-0.574564	-0.076199	0.0137199	0.23539
Eubacterium coprostanoligenes	TC	0.0133452	-0.26886	0.293441	0.927486	0.982032
Eubacterium coprostanoligenes	HDL-C	-0.14661	-0.410868	0.140374	0.314791	0.67635
Eubacterium coprostanoligenes	LDL-C	0.0954731	-0.190847	0.366822	0.514045	0.791555
Eubacterium coprostanoligenes	TG/HDL-C ratio	-0.303446	-0.538678	-0.0243245	0.0340447	0.319638
Eubacterium coprostanoligenes	TC/HDL-C ratio	0.110258	-0.176408	0.379682	0.45074	0.760239
Eubacterium coprostanoligenes	ApoA	-0.0369361	-0.314862	0.246824	0.801069	0.932591
Eubacterium coprostanoligenes	ApoB	0.178754	-0.107864	0.437938	0.219107	0.59425
Eubacterium coprostanoligenes	ApoB/ApoA ratio	0.247285	-0.0364458	0.494122	0.0867077	0.449684
Eubacterium coprostanoligenes	Lp(a)	-0.228247	-0.478718	0.0565809	0.114707	0.485844
Eubacterium coprostanoligenes	FBG	0.0776724	-0.208069	0.351198	0.595784	0.83934
UCG-002	SBP	-0.00140407	-0.282489	0.279903	0.992361	0.995007
UCG-002	DBP	-0.108846	-0.378459	0.177793	0.456595	0.761329
UCG-002	RHR	-0.0904202	-0.362402	0.195754	0.536661	0.803923
UCG-002	Height-Z	0.290966	0.0106398	0.528889	0.0425298	0.344387
UCG-002	BMI-Z	0.00590703	-0.275748	0.286628	0.967868	0.988196
UCG-002	TG	-0.238721	-0.487212	0.045532	0.0985574	0.464475
UCG-002	TC	-0.0242062	-0.303338	0.258752	0.868871	0.96822
UCG-002	HDL-C	-0.240267	-0.488462	0.0438953	0.0963306	0.464167
UCG-002	LDL-C	0.0755037	-0.210155	0.349284	0.606121	0.842877
UCG-002	TG/HDL-C ratio	-0.176244	-0.435841	0.110425	0.225753	0.594868
UCG-002	TC/HDL-C ratio	0.155613	-0.13133	0.418497	0.28566	0.654928
UCG-002	ApoA	-0.0151954	-0.295131	0.267143	0.917465	0.978642
UCG-002	ApoB	0.141619	-0.145366	0.406623	0.331725	0.693166
UCG-002	ApoB/ApoA ratio	0.192741	-0.0935249	0.449571	0.184563	0.568326
UCG-002	Lp(a)	-0.279097	-0.519521	0.00227794	0.0521334	0.377362
UCG-002	FBG	0.117723	-0.169071	0.386137	0.420478	0.743998
Neisseria	SBP	-0.0920725	-0.363849	0.194151	0.529213	0.798551
Neisseria	DBP	-0.0211673	-0.300575	0.261586	0.885215	0.971814
Neisseria	RHR	0.213602	-0.0719143	0.466763	0.140568	0.536421
Neisseria	Height-Z	-0.218686	-0.470924	0.0666066	0.13114	0.519442
Neisseria	BMI-Z	0.115421	-0.171336	0.38415	0.429683	0.752291
Neisseria	TG	0.366202	0.094764	0.586957	0.00965854	0.209893
Neisseria	TC	-0.12756	-0.394602	0.159352	0.382421	0.727486
Neisseria	HDL-C	0.090147	-0.196018	0.362163	0.537898	0.804973
Neisseria	LDL-C	-0.170091	-0.430689	0.116686	0.242629	0.610223
Neisseria	TG/HDL-C ratio	0.316475	0.038725	0.548831	0.0267309	0.296572
Neisseria	TC/HDL-C ratio	-0.167707	-0.428688	0.119106	0.249392	0.615016
Neisseria	ApoA	-0.14773	-0.411819	0.139251	0.311066	0.672188
Neisseria	ApoB	-0.323417	-0.554212	-0.0464444	0.0234039	0.293282
Neisseria	ApoB/ApoA ratio	-0.3425	-0.568905	-0.0678366	0.0159979	0.243038
Neisseria	Lp(a)	0.280186	-0.0010969	0.520383	0.0511852	0.377362
Neisseria	FBG	-0.111477	-0.380738	0.175212	0.445718	0.760239
Intestinibacter	SBP	0.148686	-0.138293	0.41263	0.307912	0.672188
Intestinibacter	DBP	0.0775153	-0.20822	0.35106	0.59653	0.83934
Intestinibacter	RHR	-0.0177506	-0.297462	0.264768	0.903647	0.976354
Intestinibacter	Height-Z	-0.228068	-0.478572	0.0567698	0.115	0.485844
Intestinibacter	BMI-Z	0.179822	-0.106774	0.438829	0.216323	0.59425
Intestinibacter	TG	0.456402	0.201002	0.653703	0.000980413	0.0679052
Intestinibacter	TC	-0.0973735	-0.368481	0.188998	0.505665	0.78604
Intestinibacter	HDL-C	0.0757804	-0.209889	0.349529	0.604797	0.842877
Intestinibacter	LDL-C	-0.199454	-0.455125	0.0865996	0.169446	0.564304
Intestinibacter	TG/HDL-C ratio	0.399303	0.133045	0.611804	0.00447982	0.149725
Intestinibacter	TC/HDL-C ratio	-0.148018	-0.412064	0.138962	0.310113	0.672188
Intestinibacter	ApoA	-0.074955	-0.3488	0.210682	0.608748	0.843054
Intestinibacter	ApoB	-0.301148	-0.536881	-0.0217974	0.0354917	0.319638
Intestinibacter	ApoB/ApoA ratio	-0.305431	-0.540229	-0.0265108	0.032834	0.317957
Intestinibacter	Lp(a)	0.40985	0.145412	0.619635	0.00344945	0.130963
Intestinibacter	FBG	-0.251672	-0.49765	0.031773	0.0810848	0.442596
Alloprevotella	SBP	-0.0593367	-0.334945	0.225624	0.685484	0.88433
Alloprevotella	DBP	-0.0593179	-0.334928	0.225642	0.685578	0.88433
Alloprevotella	RHR	0.191477	-0.0948253	0.448524	0.187514	0.571506
Alloprevotella	Height-Z	-0.181726	-0.440417	0.104828	0.211418	0.59425
Alloprevotella	BMI-Z	-0.0645072	-0.339545	0.220693	0.659682	0.876583
Alloprevotella	TG	-0.0363722	-0.314354	0.247354	0.804046	0.935255
Alloprevotella	TC	0.0506605	-0.233868	0.327196	0.729575	0.91212
Alloprevotella	HDL-C	0.0926006	-0.193638	0.364311	0.526843	0.798551
Alloprevotella	LDL-C	-0.115301	-0.384046	0.171455	0.430166	0.752291
Alloprevotella	TG/HDL-C ratio	-0.0596609	-0.335233	0.225316	0.683855	0.88433
Alloprevotella	TC/HDL-C ratio	-0.021875	-0.301219	0.260927	0.881404	0.971794
Alloprevotella	ApoA	-0.0115188	-0.29177	0.270554	0.937388	0.98356
Alloprevotella	ApoB	-0.145211	-0.40968	0.141774	0.319479	0.676756
Alloprevotella	ApoB/ApoA ratio	-0.194933	-0.451387	0.0912662	0.179524	0.568326
Alloprevotella	Lp(a)	0.121057	-0.165783	0.389011	0.407344	0.740489
Alloprevotella	FBG	0.0104207	-0.271572	0.290765	0.943347	0.98356
Veillonella	SBP	0.11254	-0.174169	0.381658	0.441364	0.760239
Veillonella	DBP	0.0999375	-0.1865	0.370716	0.49447	0.782864
Veillonella	RHR	-0.0345084	-0.312671	0.249105	0.813904	0.9409
Veillonella	Height-Z	0.0756094	-0.210053	0.349378	0.605615	0.842877
Veillonella	BMI-Z	0.168071	-0.118738	0.428993	0.248354	0.615016
Veillonella	TG	-0.219186	-0.471333	0.0660834	0.130238	0.518622
Veillonella	TC	0.109082	-0.177561	0.378664	0.455612	0.761329
Veillonella	HDL-C	0.0185424	-0.264031	0.298184	0.89937	0.976354
Veillonella	LDL-C	0.120314	-0.166516	0.388371	0.410249	0.740489
Veillonella	TG/HDL-C ratio	-0.21015	-0.463932	0.0755082	0.147249	0.537762
Veillonella	TC/HDL-C ratio	0.0823828	-0.203529	0.355348	0.573605	0.825582
Veillonella	ApoA	0.100742	-0.185716	0.371417	0.490986	0.781421
Veillonella	ApoB	-0.0546827	-0.330793	0.230051	0.709017	0.901404
Veillonella	ApoB/ApoA ratio	-0.00890274	-0.289375	0.272977	0.951589	0.98356
Veillonella	Lp(a)	-0.248245	-0.494895	0.0354249	0.0854526	0.449684
Veillonella	FBG	-0.0106077	-0.290936	0.271398	0.942332	0.98356
Ruminococcus	SBP	-0.13765	-0.403239	0.149326	0.345589	0.703459
Ruminococcus	DBP	-0.0480671	-0.324873	0.236324	0.742932	0.91359
Ruminococcus	RHR	0.234777	-0.0497006	0.484019	0.104418	0.474663
Ruminococcus	Height-Z	-0.133957	-0.400083	0.153003	0.358809	0.706456
Ruminococcus	BMI-Z	0.19859	-0.0874927	0.454411	0.17134	0.56466
Ruminococcus	TG	0.105357	-0.181208	0.375431	0.471237	0.77037
Ruminococcus	TC	-0.0376889	-0.315541	0.246116	0.797099	0.931806
Ruminococcus	HDL-C	-0.230852	-0.480835	0.0538395	0.110514	0.484585
Ruminococcus	LDL-C	-0.117833	-0.386232	0.168962	0.420041	0.743998
Ruminococcus	TG/HDL-C ratio	0.145877	-0.141107	0.410246	0.317241	0.67643
Ruminococcus	TC/HDL-C ratio	0.122409	-0.164448	0.390175	0.402086	0.739792
Ruminococcus	ApoA	-0.327122	-0.557076	-0.0505783	0.0217752	0.282327
Ruminococcus	ApoB	-0.265187	-0.508467	0.0172999	0.0655469	0.414212
Ruminococcus	ApoB/ApoA ratio	-0.0763204	-0.350005	0.20937	0.602219	0.842877
Ruminococcus	Lp(a)	0.250637	-0.0328763	0.496819	0.0823845	0.443162
Ruminococcus	FBG	-0.320723	-0.552126	-0.0434447	0.0246512	0.293282
Listeria	SBP	0.0267837	-0.256344	0.305678	0.85505	0.963293
Listeria	DBP	0.183323	-0.103193	0.441747	0.207363	0.59425
Listeria	RHR	0.124701	-0.162183	0.392147	0.393264	0.733833
Listeria	Height-Z	0.0319368	-0.251519	0.310346	0.827552	0.947717
Listeria	BMI-Z	-0.131008	-0.397559	0.155933	0.369582	0.714436
Listeria	TG	0.337157	0.0618215	0.564806	0.0178364	0.253075
Listeria	TC	-0.0489081	-0.325626	0.235528	0.738592	0.913209
Listeria	HDL-C	0.118153	-0.168647	0.386508	0.41877	0.743998
Listeria	LDL-C	-0.184358	-0.442609	0.102134	0.204765	0.59425
Listeria	TG/HDL-C ratio	0.284582	0.00367973	0.523858	0.0474976	0.364983
Listeria	TC/HDL-C ratio	-0.12651	-0.393701	0.160393	0.386384	0.728129
Listeria	ApoA	0.0380479	-0.245778	0.315865	0.795208	0.931806
Listeria	ApoB	-0.107732	-0.377493	0.178884	0.461241	0.76347
Listeria	ApoB/ApoA ratio	-0.234747	-0.483995	0.0497321	0.104464	0.474663
Listeria	Lp(a)	0.414685	0.151109	0.623211	0.0030514	0.127354
Listeria	FBG	-0.244684	-0.492027	0.03921	0.0901819	0.455146
Sutterella	SBP	-0.0629915	-0.338198	0.22214	0.667207	0.880175
Sutterella	DBP	-0.170804	-0.431286	0.115962	0.240631	0.609671
Sutterella	RHR	-0.189883	-0.447201	0.0964646	0.191284	0.574233
Sutterella	Height-Z	0.192833	-0.0934294	0.449648	0.184348	0.568326
Sutterella	BMI-Z	-0.0876534	-0.359977	0.198434	0.549247	0.807335
Sutterella	TG	-0.419844	-0.627016	-0.157207	0.00267196	0.118195
Sutterella	TC	0.0255118	-0.257532	0.304524	0.861865	0.966626
Sutterella	HDL-C	-0.209616	-0.463493	0.0760636	0.148303	0.540068
Sutterella	LDL-C	0.114676	-0.172069	0.383506	0.432687	0.753195
Sutterella	TG/HDL-C ratio	-0.324501	-0.55505	-0.0476529	0.0229171	0.289642
Sutterella	TC/HDL-C ratio	0.173501	-0.113219	0.433546	0.233174	0.606736
Sutterella	ApoA	-0.00433591	-0.285185	0.277199	0.976412	0.990906
Sutterella	ApoB	0.367845	0.0966454	0.5882	0.00931378	0.209893
Sutterella	ApoB/ApoA ratio	0.459842	0.205175	0.656189	0.000886988	0.0679052
Sutterella	Lp(a)	-0.424316	-0.630307	-0.162509	0.00237738	0.115341
Sutterella	FBG	0.0760823	-0.209598	0.349795	0.603355	0.842877
Ruminococcaceae Incertae Sedis	SBP	0.0891217	-0.197012	0.361265	0.54255	0.80661
Ruminococcaceae Incertae Sedis	DBP	0.0556288	-0.229152	0.331638	0.70421	0.899094
Ruminococcaceae Incertae Sedis	RHR	-0.207441	-0.461705	0.0783246	0.152657	0.544403
Ruminococcaceae Incertae Sedis	Height-Z	-0.017897	-0.297596	0.264631	0.902856	0.976354
Ruminococcaceae Incertae Sedis	BMI-Z	0.0540569	-0.230646	0.330234	0.712203	0.903028
Ruminococcaceae Incertae Sedis	TG	0.0193586	-0.263271	0.298928	0.894965	0.976045
Ruminococcaceae Incertae Sedis	TC	-0.153231	-0.416482	0.133727	0.293189	0.662096
Ruminococcaceae Incertae Sedis	HDL-C	0.162533	-0.124347	0.424336	0.264509	0.627975
Ruminococcaceae Incertae Sedis	LDL-C	0.119507	-0.167312	0.387676	0.413419	0.742829
Ruminococcaceae Incertae Sedis	TG/HDL-C ratio	-0.0331076	-0.311405	0.25042	0.821332	0.943684
Ruminococcaceae Incertae Sedis	TC/HDL-C ratio	-0.23905	-0.487478	0.045184	0.0980805	0.464475
Ruminococcaceae Incertae Sedis	ApoA	0.1924	-0.093875	0.449289	0.185354	0.568326
Ruminococcaceae Incertae Sedis	ApoB	0.0249998	-0.258011	0.304059	0.864611	0.967541
Ruminococcaceae Incertae Sedis	ApoB/ApoA ratio	0.0787072	-0.207072	0.352111	0.590879	0.836013
Ruminococcaceae Incertae Sedis	Lp(a)	0.104825	-0.181728	0.374969	0.473489	0.773034
Ruminococcaceae Incertae Sedis	FBG	0.229726	-0.0550249	0.479921	0.112311	0.485844
Lachnospira	SBP	-0.115903	-0.384566	0.170862	0.427744	0.750673
Lachnospira	DBP	-0.0691982	-0.343707	0.216205	0.636606	0.862572
Lachnospira	RHR	0.0960291	-0.190306	0.367307	0.511586	0.791555
Lachnospira	Height-Z	0.149568	-0.137408	0.413379	0.305018	0.671665
Lachnospira	BMI-Z	0.125593	-0.1613	0.392913	0.389863	0.729295
Lachnospira	TG	-0.362699	-0.584303	-0.0907591	0.0104305	0.214897
Lachnospira	TC	0.226298	-0.0586293	0.477133	0.117922	0.492654
Lachnospira	HDL-C	-0.286925	-0.525706	-0.00623069	0.0456224	0.360529
Lachnospira	LDL-C	0.27271	-0.00919161	0.514455	0.0579871	0.395902
Lachnospira	TG/HDL-C ratio	-0.257533	-0.502351	0.0255107	0.0740243	0.427606
Lachnospira	TC/HDL-C ratio	0.387156	0.118904	0.602735	0.00599226	0.178442
Lachnospira	ApoA	-0.0754974	-0.349279	0.210161	0.606151	0.842877
Lachnospira	ApoB	0.252435	-0.0309587	0.498263	0.0801365	0.442596
Lachnospira	ApoB/ApoA ratio	0.445162	0.187427	0.64555	0.00135028	0.0846178
Lachnospira	Lp(a)	-0.42125	-0.628052	-0.158873	0.00257601	0.117403
Lachnospira	FBG	0.111538	-0.175152	0.380792	0.445465	0.760239
Megasphaera	SBP	-0.319221	-0.550961	-0.0417737	0.0253708	0.293282
Megasphaera	DBP	-0.203629	-0.458568	0.0822784	0.160509	0.552415
Megasphaera	RHR	0.219127	-0.0661454	0.471284	0.130345	0.518622
Megasphaera	Height-Z	-0.211898	-0.465366	0.0736893	0.143837	0.537762
Megasphaera	BMI-Z	0.00175192	-0.279582	0.282809	0.990468	0.994435
Megasphaera	TG	0.0565595	-0.228268	0.332468	0.699493	0.896395
Megasphaera	TC	-0.0134511	-0.293537	0.268762	0.926912	0.982032
Megasphaera	HDL-C	0.109864	-0.176795	0.379341	0.452369	0.760239
Megasphaera	LDL-C	-0.118664	-0.386949	0.168144	0.416748	0.743974
Megasphaera	TG/HDL-C ratio	0.0271988	-0.255955	0.306055	0.852828	0.962231
Megasphaera	TC/HDL-C ratio	-0.091796	-0.363607	0.194419	0.530456	0.798551
Megasphaera	ApoA	-0.0207796	-0.300222	0.261948	0.887303	0.971814
Megasphaera	ApoB	-0.249342	-0.495777	0.0342568	0.084035	0.446603
Megasphaera	ApoB/ApoA ratio	-0.140902	-0.406012	0.146082	0.334203	0.693852
Megasphaera	Lp(a)	0.0236036	-0.259314	0.30279	0.872108	0.96822
Megasphaera	FBG	-0.211757	-0.46525	0.0738357	0.144109	0.537762
TM7x	SBP	-0.130476	-0.397103	0.156461	0.371547	0.715501
TM7x	DBP	-0.179238	-0.438342	0.10737	0.217841	0.59425
TM7x	RHR	-0.158226	-0.420705	0.128696	0.277545	0.644665
TM7x	Height-Z	0.126813	-0.160093	0.393961	0.385237	0.727928
TM7x	BMI-Z	-0.0878447	-0.360145	0.198249	0.548372	0.806998
TM7x	TG	-0.0463395	-0.323323	0.237958	0.751872	0.916665
TM7x	TC	0.178751	-0.107868	0.437935	0.219117	0.59425
TM7x	HDL-C	0.144641	-0.142346	0.409194	0.321406	0.678692
TM7x	LDL-C	-0.131843	-0.398274	0.155104	0.366512	0.712795
TM7x	TG/HDL-C ratio	-0.0843989	-0.35712	0.201582	0.564229	0.819268
TM7x	TC/HDL-C ratio	0.0283997	-0.254832	0.307143	0.846407	0.959304
TM7x	ApoA	0.0597756	-0.225206	0.335336	0.683279	0.88433
TM7x	ApoB	-0.00815165	-0.288687	0.273672	0.955669	0.983796
TM7x	ApoB/ApoA ratio	-0.114148	-0.38305	0.172588	0.434822	0.75323
TM7x	Lp(a)	-0.0929444	-0.364612	0.193304	0.525303	0.798551
TM7x	FBG	-0.100958	-0.371605	0.185505	0.49005	0.780758
Barnesiella	SBP	-0.0958312	-0.367134	0.190499	0.51246	0.791555
Barnesiella	DBP	-0.151755	-0.415233	0.135211	0.297919	0.666523
Barnesiella	RHR	-0.114867	-0.383671	0.171881	0.431914	0.752722
Barnesiella	Height-Z	0.308425	0.0298143	0.542566	0.0310751	0.315445
Barnesiella	BMI-Z	-0.0847073	-0.357391	0.201284	0.562801	0.819268
Barnesiella	TG	-0.437575	-0.640021	-0.17832	0.0016658	0.100215
Barnesiella	TC	-0.0964446	-0.36767	0.189902	0.509752	0.789565
Barnesiella	HDL-C	-0.101007	-0.371648	0.185457	0.489839	0.780758
Barnesiella	LDL-C	0.170552	-0.116218	0.431075	0.241337	0.609671
Barnesiella	TG/HDL-C ratio	-0.380457	-0.597709	-0.111152	0.00700333	0.191509
Barnesiella	TC/HDL-C ratio	-0.00477513	-0.285588	0.276793	0.974023	0.990487
Barnesiella	ApoA	-0.0379272	-0.315756	0.245892	0.795844	0.931806
Barnesiella	ApoB	0.319177	0.0417258	0.550927	0.0253917	0.293282
Barnesiella	ApoB/ApoA ratio	0.428464	0.167441	0.633352	0.00213028	0.106798
Barnesiella	Lp(a)	-0.311686	-0.545107	-0.0334187	0.0292495	0.308503
Barnesiella	FBG	0.190981	-0.0953357	0.448112	0.188681	0.571627
Pseudomonas	SBP	-0.0151565	-0.295095	0.267179	0.917675	0.978642
Pseudomonas	DBP	-0.00637018	-0.287053	0.27532	0.96535	0.987844
Pseudomonas	RHR	-0.10567	-0.375703	0.180902	0.469913	0.769042
Pseudomonas	Height-Z	0.191391	-0.0949137	0.448453	0.187716	0.571506
Pseudomonas	BMI-Z	-0.0430359	-0.320356	0.241078	0.769055	0.918977
Pseudomonas	TG	-0.0856518	-0.358221	0.200371	0.558439	0.81543
Pseudomonas	TC	0.382058	0.113002	0.598912	0.00674907	0.191509
Pseudomonas	HDL-C	-0.107143	-0.376981	0.179461	0.463711	0.764717
Pseudomonas	LDL-C	-0.155982	-0.418809	0.130958	0.284504	0.653423
Pseudomonas	TG/HDL-C ratio	-0.0424357	-0.319816	0.241644	0.77219	0.920994
Pseudomonas	TC/HDL-C ratio	0.374529	0.104319	0.593247	0.00801851	0.200997
Pseudomonas	ApoA	-0.0755715	-0.349344	0.21009	0.605796	0.842877
Pseudomonas	ApoB	0.00926221	-0.272644	0.289704	0.949637	0.98356
Pseudomonas	ApoB/ApoA ratio	-0.0807529	-0.353913	0.205101	0.581236	0.829635
Pseudomonas	Lp(a)	-0.147044	-0.411237	0.139939	0.313344	0.675722
Pseudomonas	FBG	-0.165427	-0.426772	0.121417	0.255979	0.618359
Agathobacter	SBP	-0.0489597	-0.325673	0.235479	0.738326	0.913209
Agathobacter	DBP	-0.0279612	-0.306746	0.255242	0.848751	0.961236
Agathobacter	RHR	-0.058511	-0.334209	0.226411	0.689638	0.888028
Agathobacter	Height-Z	0.2105	-0.0751442	0.464219	0.146561	0.537762
Agathobacter	BMI-Z	0.237474	-0.0468511	0.486203	0.100382	0.465972
Agathobacter	TG	-0.211154	-0.464755	0.074464	0.145282	0.537762
Agathobacter	TC	0.088643	-0.197476	0.360845	0.544729	0.80661
Agathobacter	HDL-C	-0.0129979	-0.293123	0.269183	0.929368	0.98227
Agathobacter	LDL-C	0.298298	0.0186674	0.534648	0.0373571	0.327835
Agathobacter	TG/HDL-C ratio	-0.200752	-0.456196	0.0852578	0.166631	0.559843
Agathobacter	TC/HDL-C ratio	0.067262	-0.218059	0.34199	0.646091	0.869937
Agathobacter	ApoA	-0.0998289	-0.370622	0.186606	0.494942	0.782864
Agathobacter	ApoB	0.214116	-0.0713784	0.467184	0.139592	0.536421
Agathobacter	ApoB/ApoA ratio	0.222543	-0.0625691	0.474073	0.12431	0.506674
Agathobacter	Lp(a)	-0.0722151	-0.346378	0.213313	0.621941	0.854246
Agathobacter	FBG	0.0809875	-0.204875	0.35412	0.580135	0.829395
Lachnospiraceae NK4A136	SBP	0.131462	-0.155482	0.397948	0.36791	0.712795
Lachnospiraceae NK4A136	DBP	0.24409	-0.0398411	0.491548	0.0909909	0.457693
Lachnospiraceae NK4A136	RHR	0.0499041	-0.234584	0.326519	0.733463	0.913209
Lachnospiraceae NK4A136	Height-Z	-0.202143	-0.457344	0.0838175	0.163649	0.556852
Lachnospiraceae NK4A136	BMI-Z	0.0385705	-0.245286	0.316336	0.792457	0.931806
Lachnospiraceae NK4A136	TG	0.263814	-0.0187753	0.507372	0.0670075	0.4173
Lachnospiraceae NK4A136	TC	0.048878	-0.235556	0.325599	0.738747	0.913209
Lachnospiraceae NK4A136	HDL-C	0.177462	-0.109183	0.436858	0.222513	0.594868
Lachnospiraceae NK4A136	LDL-C	-0.351093	-0.575475	-0.0775524	0.0133795	0.23539
Lachnospiraceae NK4A136	TG/HDL-C ratio	0.191639	-0.0946589	0.448658	0.187134	0.571506
Lachnospiraceae NK4A136	TC/HDL-C ratio	-0.102146	-0.37264	0.184345	0.484929	0.778371
Lachnospiraceae NK4A136	ApoA	-0.140213	-0.405425	0.14677	0.336596	0.693852
Lachnospiraceae NK4A136	ApoB	-0.365748	-0.586613	-0.0942439	0.00975584	0.209893
Lachnospiraceae NK4A136	ApoB/ApoA ratio	-0.338542	-0.56587	-0.0633789	0.0173434	0.25136
Lachnospiraceae NK4A136	Lp(a)	0.304145	0.0250947	0.539225	0.0336138	0.317957
Lachnospiraceae NK4A136	FBG	-0.353294	-0.577154	-0.0800505	0.0127708	0.234045
Paraprevotella	SBP	-0.105973	-0.375966	0.180606	0.468634	0.769042
Paraprevotella	DBP	-0.0093283	-0.289765	0.272583	0.949278	0.98356
Paraprevotella	RHR	-0.0494944	-0.326152	0.234972	0.735571	0.913209
Paraprevotella	Height-Z	0.168927	-0.117868	0.429712	0.245916	0.612108
Paraprevotella	BMI-Z	-0.153561	-0.416762	0.133396	0.292139	0.660716
Paraprevotella	TG	-0.458003	-0.654861	-0.202944	0.000935875	0.0679052
Paraprevotella	TC	0.106616	-0.179976	0.376525	0.465922	0.767521
Paraprevotella	HDL-C	-0.093399	-0.365009	0.192863	0.52327	0.798173
Paraprevotella	LDL-C	0.10234	-0.184156	0.372808	0.484096	0.778093
Paraprevotella	TG/HDL-C ratio	-0.412601	-0.62167	-0.148651	0.00321773	0.127354
Paraprevotella	TC/HDL-C ratio	0.154731	-0.132219	0.417751	0.288434	0.656526
Paraprevotella	ApoA	0.111661	-0.175032	0.380898	0.444962	0.760239
Paraprevotella	ApoB	0.162462	-0.124418	0.424276	0.264718	0.627975
Paraprevotella	ApoB/ApoA ratio	0.193575	-0.0926655	0.450263	0.182633	0.568326
Paraprevotella	Lp(a)	-0.336111	-0.564002	-0.0606464	0.0182165	0.253681
Paraprevotella	FBG	0.287225	0.0065579	0.525943	0.0453865	0.360529
Candidatus Arthromitus	SBP	-0.0182623	-0.297929	0.264292	0.900883	0.976354
Candidatus Arthromitus	DBP	-0.0853993	-0.357999	0.200615	0.559604	0.816338
Candidatus Arthromitus	RHR	0.112421	-0.174285	0.381556	0.44185	0.760239
Candidatus Arthromitus	Height-Z	-0.0447063	-0.321857	0.239501	0.760352	0.917993
Candidatus Arthromitus	BMI-Z	0.0290084	-0.254262	0.307695	0.843156	0.957784
Candidatus Arthromitus	TG	0.194639	-0.0915689	0.451144	0.180193	0.568326
Candidatus Arthromitus	TC	-0.305206	-0.540053	-0.0262632	0.0329692	0.317957
Candidatus Arthromitus	HDL-C	0.147758	-0.139224	0.411843	0.310976	0.672188
Candidatus Arthromitus	LDL-C	-0.0825562	-0.3555	0.203361	0.572796	0.825582
Candidatus Arthromitus	TG/HDL-C ratio	0.137824	-0.149153	0.403387	0.344975	0.703459
Candidatus Arthromitus	TC/HDL-C ratio	-0.346932	-0.572297	-0.0728415	0.0145976	0.239056
Candidatus Arthromitus	ApoA	0.126395	-0.160506	0.393602	0.386819	0.728129
Candidatus Arthromitus	ApoB	-0.1545	-0.417556	0.13245	0.289161	0.656526
Candidatus Arthromitus	ApoB/ApoA ratio	-0.180444	-0.439348	0.106139	0.214712	0.59425
Candidatus Arthromitus	Lp(a)	0.208611	-0.0771091	0.462667	0.150304	0.543407
Candidatus Arthromitus	FBG	-0.0619392	-0.337262	0.223144	0.67245	0.88249
Bacilli	SBP	-0.0242331	-0.303363	0.258727	0.868726	0.96822
Bacilli	DBP	0.0797644	-0.206054	0.353042	0.585887	0.831466
Bacilli	RHR	0.475174	0.223894	0.667219	0.000560325	0.0526705
Bacilli	Height-Z	-0.393177	-0.607237	-0.1259	0.00519455	0.169839
Bacilli	BMI-Z	-0.00876759	-0.289251	0.273102	0.952323	0.98356
Bacilli	TG	0.322277	0.0451747	0.553329	0.023925	0.293282
Bacilli	TC	0.00935115	-0.272562	0.289786	0.949154	0.98356
Bacilli	HDL-C	0.0822694	-0.203638	0.355248	0.574134	0.825582
Bacilli	LDL-C	-0.144464	-0.409044	0.142523	0.322005	0.678692
Bacilli	TG/HDL-C ratio	0.270564	-0.0115082	0.51275	0.0600681	0.401522
Bacilli	TC/HDL-C ratio	-0.059102	-0.334735	0.225848	0.686664	0.884955
Bacilli	ApoA	-0.0293086	-0.307967	0.253981	0.841553	0.956687
Bacilli	ApoB	-0.240929	-0.488997	0.0431942	0.0953893	0.464167
Bacilli	ApoB/ApoA ratio	-0.307757	-0.542045	-0.0290767	0.0314606	0.315445
Bacilli	Lp(a)	0.295192	0.0152619	0.532211	0.0394815	0.32989
Bacilli	FBG	-0.178686	-0.437881	0.107934	0.219286	0.59425
UCG-005	SBP	-0.104217	-0.374441	0.182323	0.476074	0.773115
UCG-005	DBP	-0.0128444	-0.292983	0.269325	0.9302	0.982458
UCG-005	RHR	0.144406	-0.14258	0.408995	0.322198	0.678692
UCG-005	Height-Z	-0.297554	-0.534064	-0.0178507	0.0378574	0.327835
UCG-005	BMI-Z	0.231776	-0.052866	0.481586	0.109055	0.482408
UCG-005	TG	0.0665449	-0.218745	0.341354	0.649618	0.870148
UCG-005	TC	0.094796	-0.191505	0.36623	0.517048	0.792701
UCG-005	HDL-C	0.00577393	-0.275871	0.286505	0.968592	0.988196
UCG-005	LDL-C	-0.213098	-0.466349	0.0724398	0.141529	0.536421
UCG-005	TG/HDL-C ratio	0.0476496	-0.236719	0.324498	0.745089	0.914787
UCG-005	TC/HDL-C ratio	0.056516	-0.228309	0.33243	0.699713	0.896395
UCG-005	ApoA	-0.116477	-0.385062	0.170297	0.425445	0.749261
UCG-005	ApoB	-0.364086	-0.585354	-0.0923433	0.0101188	0.211577
UCG-005	ApoB/ApoA ratio	-0.358081	-0.580796	-0.0854925	0.011529	0.228153
UCG-005	Lp(a)	0.296787	0.0170096	0.533463	0.0383787	0.328343
UCG-005	FBG	-0.286414	-0.525303	-0.00567394	0.0460262	0.360539
Lachnoclostridium	SBP	0.342816	0.0681936	0.569148	0.0158942	0.243038
Lachnoclostridium	DBP	0.221705	-0.0634467	0.47339	0.12577	0.507568
Lachnoclostridium	RHR	-0.0774307	-0.350985	0.208301	0.596932	0.83934
Lachnoclostridium	Height-Z	0.0069206	-0.274811	0.287558	0.962359	0.987304
Lachnoclostridium	BMI-Z	0.0230381	-0.259842	0.302276	0.875147	0.96822
Lachnoclostridium	TG	-0.146057	-0.410398	0.140928	0.316639	0.67643
Lachnoclostridium	TC	0.278834	-0.00256336	0.519313	0.0523648	0.377362
Lachnoclostridium	HDL-C	-0.137115	-0.402782	0.149859	0.347486	0.703459
Lachnoclostridium	LDL-C	0.312113	0.0338908	0.545439	0.0290173	0.308503
Lachnoclostridium	TG/HDL-C ratio	-0.0977836	-0.368838	0.188599	0.503866	0.785299
Lachnoclostridium	TC/HDL-C ratio	0.332551	0.0566519	0.561263	0.0195622	0.260367
Lachnoclostridium	ApoA	0.0998853	-0.186551	0.370671	0.494697	0.782864
Lachnoclostridium	ApoB	0.189917	-0.096429	0.44723	0.191201	0.574233
Lachnoclostridium	ApoB/ApoA ratio	0.19396	-0.092269	0.450581	0.181748	0.568326
Lachnoclostridium	Lp(a)	-0.235174	-0.484341	0.049282	0.103817	0.474594
Lachnoclostridium	FBG	0.204149	-0.0817401	0.458996	0.159422	0.549932
Monoglobus	SBP	-0.0548965	-0.330984	0.229848	0.70793	0.901404
Monoglobus	DBP	0.0662978	-0.218981	0.341135	0.650835	0.870148
Monoglobus	RHR	-0.253175	-0.498857	0.0301689	0.0792254	0.442596
Monoglobus	Height-Z	-0.0323598	-0.310729	0.251122	0.825304	0.94608
Monoglobus	BMI-Z	-0.253617	-0.499211	0.0296979	0.0786861	0.442596
Monoglobus	TG	-0.0518218	-0.328235	0.232767	0.723619	0.909209
Monoglobus	TC	-0.165852	-0.427129	0.120987	0.254744	0.618359
Monoglobus	HDL-C	0.156262	-0.130676	0.419046	0.28363	0.65326
Monoglobus	LDL-C	0.252112	-0.0313036	0.498004	0.080537	0.442596
Monoglobus	TG/HDL-C ratio	-0.0927253	-0.36442	0.193517	0.526284	0.798551
Monoglobus	TC/HDL-C ratio	-0.259241	-0.503718	0.023682	0.0720614	0.426633
Monoglobus	ApoA	-0.0881877	-0.360446	0.197917	0.546806	0.80661
Monoglobus	ApoB	0.311161	0.0328372	0.544698	0.0295375	0.308503
Monoglobus	ApoB/ApoA ratio	0.341545	0.0667599	0.568173	0.0163142	0.245004
Monoglobus	Lp(a)	0.0895864	-0.196562	0.361672	0.54044	0.80661
Monoglobus	FBG	0.0146456	-0.267653	0.294629	0.920441	0.979719
Clostridium sensu stricto 1	SBP	0.10473	-0.181821	0.374886	0.473894	0.773034
Clostridium sensu stricto 1	DBP	0.00955936	-0.272369	0.289976	0.948023	0.98356
Clostridium sensu stricto 1	RHR	-0.0207417	-0.300187	0.261983	0.887508	0.971814
Clostridium sensu stricto 1	Height-Z	0.122022	-0.16483	0.389842	0.403587	0.739792
Clostridium sensu stricto 1	BMI-Z	0.211778	-0.0738143	0.465267	0.144069	0.537762
Clostridium sensu stricto 1	TG	-0.0659448	-0.340821	0.219319	0.652575	0.870872
Clostridium sensu stricto 1	TC	0.284203	0.00326718	0.523558	0.0478069	0.364983
Clostridium sensu stricto 1	HDL-C	0.0509053	-0.233636	0.327415	0.728318	0.91212
Clostridium sensu stricto 1	LDL-C	0.180426	-0.106156	0.439333	0.214756	0.59425
Clostridium sensu stricto 1	TG/HDL-C ratio	-0.0752157	-0.34903	0.210432	0.607499	0.842877
Clostridium sensu stricto 1	TC/HDL-C ratio	0.190344	-0.0959902	0.447584	0.190187	0.573228
Clostridium sensu stricto 1	ApoA	0.0975747	-0.188802	0.368656	0.504782	0.785913
Clostridium sensu stricto 1	ApoB	0.119663	-0.167158	0.387811	0.412804	0.742829
Clostridium sensu stricto 1	ApoB/ApoA ratio	0.0803915	-0.205449	0.353595	0.582934	0.829635
Clostridium sensu stricto 1	Lp(a)	-0.119528	-0.387694	0.167291	0.413335	0.742829
Clostridium sensu stricto 1	FBG	-0.0102446	-0.290604	0.271735	0.944303	0.98356
Christensenellaceae R-7	SBP	0.0487155	-0.23571	0.325454	0.739585	0.913209
Christensenellaceae R-7	DBP	0.0618134	-0.223264	0.33715	0.673078	0.88249
Christensenellaceae R-7	RHR	-0.105835	-0.375847	0.18074	0.469214	0.769042
Christensenellaceae R-7	Height-Z	0.243618	-0.0403424	0.491167	0.0916377	0.457884
Christensenellaceae R-7	BMI-Z	0.114372	-0.172368	0.383243	0.433916	0.75323
Christensenellaceae R-7	TG	0.197807	-0.0883009	0.453764	0.173068	0.565858
Christensenellaceae R-7	TC	-0.128356	-0.395285	0.158564	0.379434	0.727277
Christensenellaceae R-7	HDL-C	-0.365687	-0.586567	-0.0941742	0.00976894	0.209893
Christensenellaceae R-7	LDL-C	0.150308	-0.136665	0.414006	0.302604	0.671665
Christensenellaceae R-7	TG/HDL-C ratio	0.27504	-0.00667271	0.516305	0.0557934	0.384923
Christensenellaceae R-7	TC/HDL-C ratio	0.163931	-0.122932	0.425513	0.260364	0.623547
Christensenellaceae R-7	ApoA	-0.234082	-0.483456	0.050434	0.105478	0.477829
Christensenellaceae R-7	ApoB	0.0311914	-0.252217	0.309672	0.831518	0.950306
Christensenellaceae R-7	ApoB/ApoA ratio	0.201766	-0.0842081	0.457033	0.164454	0.558326
Christensenellaceae R-7	Lp(a)	-0.0253021	-0.304333	0.257728	0.862989	0.967038
Christensenellaceae R-7	FBG	0.162551	-0.124328	0.424351	0.264454	0.627975
Fusicatenibacter	SBP	0.0252034	-0.25782	0.304244	0.863519	0.967038
Fusicatenibacter	DBP	0.0954393	-0.19088	0.366792	0.514195	0.791555
Fusicatenibacter	RHR	-0.294417	-0.531602	-0.0144134	0.0400267	0.33033
Fusicatenibacter	Height-Z	0.0448653	-0.239351	0.322	0.759526	0.917993
Fusicatenibacter	BMI-Z	-0.0233588	-0.302568	0.259543	0.873423	0.96822
Fusicatenibacter	TG	-0.177026	-0.436494	0.109628	0.223669	0.594868
Fusicatenibacter	TC	0.00264388	-0.27876	0.28363	0.985615	0.994224
Fusicatenibacter	HDL-C	0.102726	-0.183779	0.373144	0.482443	0.778093
Fusicatenibacter	LDL-C	0.215791	-0.0696309	0.468556	0.136448	0.531653
Fusicatenibacter	TG/HDL-C ratio	-0.206895	-0.461256	0.0788915	0.153764	0.544531
Fusicatenibacter	TC/HDL-C ratio	-0.0818954	-0.354919	0.203999	0.575882	0.826457
Fusicatenibacter	ApoA	0.115167	-0.171586	0.38393	0.430704	0.752357
Fusicatenibacter	ApoB	0.206149	-0.0796654	0.460643	0.155285	0.545389
Fusicatenibacter	ApoB/ApoA ratio	0.154367	-0.132585	0.417443	0.289583	0.656526
Fusicatenibacter	Lp(a)	0.15788	-0.129046	0.420412	0.278612	0.644665
Fusicatenibacter	FBG	0.0615908	-0.223476	0.336952	0.67419	0.88249
Oscillospiraceae1	SBP	-0.0413473	-0.318837	0.242671	0.777882	0.925581
Oscillospiraceae1	DBP	0.0817754	-0.204115	0.354813	0.576443	0.826473
Oscillospiraceae1	RHR	0.262692	-0.0199805	0.506476	0.0682206	0.41871
Oscillospiraceae1	Height-Z	-0.104203	-0.374428	0.182337	0.476135	0.773115
Oscillospiraceae1	BMI-Z	-0.0332473	-0.311531	0.250289	0.82059	0.943553
Oscillospiraceae1	TG	0.279879	-0.00143018	0.52014	0.0514513	0.377362
Oscillospiraceae1	TC	-0.27057	-0.512754	0.0115017	0.0600623	0.401522
Oscillospiraceae1	HDL-C	0.186434	-0.100006	0.444336	0.199623	0.591078
Oscillospiraceae1	LDL-C	-0.320769	-0.552161	-0.0434952	0.0246297	0.293282
Oscillospiraceae1	TG/HDL-C ratio	0.200038	-0.0859958	0.455607	0.168175	0.562077
Oscillospiraceae1	TC/HDL-C ratio	-0.356377	-0.579501	-0.0835537	0.0119586	0.230586
Oscillospiraceae1	ApoA	0.0404569	-0.24351	0.318035	0.782548	0.925998
Oscillospiraceae1	ApoB	-0.249073	-0.495562	0.0345424	0.0843798	0.446857
Oscillospiraceae1	ApoB/ApoA ratio	-0.345517	-0.571215	-0.0712421	0.0150328	0.239056
Oscillospiraceae1	Lp(a)	0.468381	0.215577	0.662342	0.000688602	0.060921
Oscillospiraceae1	FBG	-0.0198964	-0.299418	0.26277	0.892064	0.975338
Chloroplast	SBP	-0.0261735	-0.305124	0.256914	0.858318	0.964359
Chloroplast	DBP	-0.0547939	-0.330892	0.229946	0.708451	0.901404
Chloroplast	RHR	0.0711548	-0.21433	0.34544	0.627079	0.855855
Chloroplast	Height-Z	-0.0156087	-0.295508	0.266759	0.915228	0.978642
Chloroplast	BMI-Z	-0.081215	-0.35432	0.204655	0.579068	0.828657
Chloroplast	TG	0.196306	-0.0898502	0.452523	0.176418	0.565898
Chloroplast	TC	-0.100373	-0.371095	0.186076	0.492582	0.782306
Chloroplast	HDL-C	0.0429936	-0.241118	0.320318	0.769277	0.918977
Chloroplast	LDL-C	-0.405229	-0.616209	-0.139984	0.00387191	0.135427
Chloroplast	TG/HDL-C ratio	0.185962	-0.10049	0.443944	0.200784	0.591842
Chloroplast	TC/HDL-C ratio	-0.0942033	-0.365712	0.192081	0.519683	0.79593
Chloroplast	ApoA	-0.133984	-0.400106	0.152976	0.35871	0.706456
Chloroplast	ApoB	-0.304219	-0.539283	-0.0251765	0.0335684	0.317957
Chloroplast	ApoB/ApoA ratio	-0.316309	-0.548702	-0.0385407	0.0268152	0.296572
Chloroplast	Lp(a)	0.322687	0.0456312	0.553647	0.0237365	0.293282
Chloroplast	FBG	-0.154831	-0.417836	0.132118	0.288118	0.656526
Actinomyces	SBP	0.200519	-0.0854989	0.456003	0.167134	0.559843
Actinomyces	DBP	0.110518	-0.176153	0.379908	0.449665	0.760239
Actinomyces	RHR	-0.208693	-0.462734	0.0770238	0.15014	0.543407
Actinomyces	Height-Z	-0.207215	-0.46152	0.0785588	0.153113	0.544403
Actinomyces	BMI-Z	-0.0557823	-0.331775	0.229006	0.703431	0.899094
Actinomyces	TG	0.265931	-0.0164999	0.50906	0.0647661	0.414212
Actinomyces	TC	-0.0192459	-0.298825	0.263376	0.895573	0.976045
Actinomyces	HDL-C	0.364041	0.0922924	0.58532	0.0101287	0.211577
Actinomyces	LDL-C	-0.245894	-0.493002	0.0379247	0.0885525	0.449943
Actinomyces	TG/HDL-C ratio	0.157464	-0.129465	0.420061	0.279897	0.645652
Actinomyces	TC/HDL-C ratio	-0.272514	-0.5143	0.00940306	0.0581745	0.395902
Actinomyces	ApoA	0.222626	-0.0624819	0.474141	0.124166	0.506674
Actinomyces	ApoB	-0.137266	-0.402911	0.149709	0.346951	0.703459
Actinomyces	ApoB/ApoA ratio	-0.290577	-0.528584	-0.0102155	0.0428194	0.344387
Actinomyces	Lp(a)	0.282735	0.00167124	0.522399	0.0490197	0.372352
Actinomyces	FBG	-0.128313	-0.395248	0.158607	0.379596	0.727277
Ruminococcus gauvreauii	SBP	-0.0341195	-0.31232	0.249471	0.815964	0.941151
Ruminococcus gauvreauii	DBP	0.060129	-0.22487	0.33565	0.681506	0.88433
Ruminococcus gauvreauii	RHR	-0.0479557	-0.324773	0.236429	0.743507	0.91359
Ruminococcus gauvreauii	Height-Z	-0.0709169	-0.345229	0.214558	0.628234	0.855855
Ruminococcus gauvreauii	BMI-Z	0.0823209	-0.203588	0.355293	0.573894	0.825582
Ruminococcus gauvreauii	TG	0.110481	-0.176189	0.379876	0.449817	0.760239
Ruminococcus gauvreauii	TC	-0.103373	-0.373707	0.183147	0.479674	0.775562
Ruminococcus gauvreauii	HDL-C	-0.0369234	-0.314851	0.246836	0.801136	0.932591
Ruminococcus gauvreauii	LDL-C	-0.208889	-0.462896	0.07682	0.149749	0.543407
Ruminococcus gauvreauii	TG/HDL-C ratio	0.110632	-0.176041	0.380007	0.449192	0.760239
Ruminococcus gauvreauii	TC/HDL-C ratio	-0.050507	-0.327059	0.234013	0.730363	0.912348
Ruminococcus gauvreauii	ApoA	-0.132168	-0.398552	0.154781	0.365321	0.711713
Ruminococcus gauvreauii	ApoB	-0.063267	-0.338443	0.221877	0.665837	0.879208
Ruminococcus gauvreauii	ApoB/ApoA ratio	-0.0179207	-0.297618	0.264609	0.902728	0.976354
Ruminococcus gauvreauii	Lp(a)	0.27802	-0.00344568	0.518668	0.0530855	0.377362
Ruminococcus gauvreauii	FBG	0.089366	-0.196775	0.361479	0.54144	0.80661
Brevundimonas	SBP	0.0978101	-0.188573	0.368862	0.503749	0.785299
Brevundimonas	DBP	-0.0375753	-0.315439	0.246223	0.797698	0.931806
Brevundimonas	RHR	-0.136464	-0.402226	0.150508	0.349802	0.703459
Brevundimonas	Height-Z	0.277958	-0.00351276	0.518619	0.0531407	0.377362
Brevundimonas	BMI-Z	0.121719	-0.16513	0.389581	0.404766	0.740489
Brevundimonas	TG	-0.414368	-0.622976	-0.150734	0.00307626	0.127354
Brevundimonas	TC	0.210324	-0.0753271	0.464075	0.146906	0.537762
Brevundimonas	HDL-C	-0.316211	-0.548625	-0.0384315	0.0268651	0.296572
Brevundimonas	LDL-C	0.501649	0.256657	0.686068	0.000240604	0.0347424
Brevundimonas	TG/HDL-C ratio	-0.296086	-0.532913	-0.0162421	0.0388597	0.328343
Brevundimonas	TC/HDL-C ratio	0.40602	0.140911	0.616796	0.00379656	0.135427
Brevundimonas	ApoA	-0.133682	-0.399848	0.153276	0.359804	0.706456
Brevundimonas	ApoB	0.540591	0.305894	0.713349	6.07692e-05	0.0163184
Brevundimonas	ApoB/ApoA ratio	0.677076	0.488977	0.805006	9.20152e-08	0.000138368
Brevundimonas	Lp(a)	-0.650865	-0.787866	-0.452482	4.12389e-07	0.000309824
Brevundimonas	FBG	0.314494	0.0365279	0.547291	0.02775	0.300258
Helicobacter	SBP	0.106252	-0.180332	0.376209	0.467454	0.768362
Helicobacter	DBP	0.0700904	-0.215351	0.344497	0.632254	0.860552
Helicobacter	RHR	0.160027	-0.126879	0.422224	0.272044	0.637219
Helicobacter	Height-Z	-0.15439	-0.417463	0.132562	0.28951	0.656526
Helicobacter	BMI-Z	0.082007	-0.203891	0.355017	0.57536	0.826457
Helicobacter	TG	0.263178	-0.0194589	0.506864	0.0676933	0.4173
Helicobacter	TC	-0.243045	-0.490705	0.0409501	0.0924268	0.460298
Helicobacter	HDL-C	0.146833	-0.14015	0.411058	0.314045	0.675722
Helicobacter	LDL-C	-0.0694843	-0.34396	0.215931	0.635209	0.862572
Helicobacter	TG/HDL-C ratio	0.206633	-0.0791636	0.461041	0.154297	0.544749
Helicobacter	TC/HDL-C ratio	-0.2952	-0.532218	-0.0152711	0.0394756	0.32989
Helicobacter	ApoA	0.165719	-0.121122	0.427016	0.255132	0.618359
Helicobacter	ApoB	-0.177421	-0.436825	0.109224	0.222619	0.594868
Helicobacter	ApoB/ApoA ratio	-0.251624	-0.497611	0.0318247	0.0811454	0.442596
Helicobacter	Lp(a)	0.210952	-0.074674	0.46459	0.145676	0.537762
Helicobacter	FBG	-0.0861302	-0.358641	0.199908	0.556235	0.813001
Eubacterium eligens	SBP	0.10951	-0.177141	0.379035	0.453834	0.760239
Eubacterium eligens	DBP	0.121299	-0.165544	0.38922	0.406399	0.740489
Eubacterium eligens	RHR	-0.0987511	-0.369682	0.187656	0.499634	0.784422
Eubacterium eligens	Height-Z	0.207314	-0.078456	0.461601	0.152913	0.544403
Eubacterium eligens	BMI-Z	0.0118266	-0.270269	0.292052	0.935719	0.98356
Eubacterium eligens	TG	-0.0971541	-0.368289	0.189212	0.506629	0.786346
Eubacterium eligens	TC	0.178683	-0.107937	0.437878	0.219294	0.59425
Eubacterium eligens	HDL-C	-0.332977	-0.561591	-0.0571301	0.0193966	0.260367
Eubacterium eligens	LDL-C	0.171696	-0.115056	0.432034	0.238148	0.609376
Eubacterium eligens	TG/HDL-C ratio	-0.000190906	-0.281372	0.281021	0.998961	0.998985
Eubacterium eligens	TC/HDL-C ratio	0.386741	0.118423	0.602424	0.0060509	0.178442
Eubacterium eligens	ApoA	0.0435996	-0.240546	0.320862	0.766115	0.91872
Eubacterium eligens	ApoB	0.266127	-0.0162889	0.509217	0.0645616	0.414212
Eubacterium eligens	ApoB/ApoA ratio	0.252712	-0.0306637	0.498485	0.0797952	0.442596
Eubacterium eligens	Lp(a)	-0.179466	-0.438532	0.107137	0.217249	0.59425
Eubacterium eligens	FBG	0.0638208	-0.221348	0.338935	0.663085	0.876583
Subdoligranulum	SBP	0.230987	-0.0536978	0.480945	0.1103	0.484585
Subdoligranulum	DBP	0.225702	-0.0592549	0.476648	0.118919	0.494071
Subdoligranulum	RHR	-0.278113	-0.518742	0.00334487	0.0530027	0.377362
Subdoligranulum	Height-Z	0.293234	0.0131191	0.530673	0.0408706	0.334073
Subdoligranulum	BMI-Z	0.189115	-0.0972529	0.446564	0.193117	0.575144
Subdoligranulum	TG	-0.114154	-0.383054	0.172583	0.434799	0.75323
Subdoligranulum	TC	0.12022	-0.166609	0.388291	0.410617	0.740489
Subdoligranulum	HDL-C	-0.0572909	-0.333121	0.227572	0.695794	0.892896
Subdoligranulum	LDL-C	-0.0452709	-0.322364	0.238968	0.757417	0.917993
Subdoligranulum	TG/HDL-C ratio	-0.100449	-0.371161	0.186002	0.492254	0.782306
Subdoligranulum	TC/HDL-C ratio	0.136448	-0.150524	0.402212	0.349859	0.703459
Subdoligranulum	ApoA	0.0521264	-0.232478	0.328508	0.72206	0.908872
Subdoligranulum	ApoB	0.130814	-0.156126	0.397393	0.370297	0.714436
Subdoligranulum	ApoB/ApoA ratio	0.178598	-0.108023	0.437808	0.219517	0.59425
Subdoligranulum	Lp(a)	-0.187667	-0.445361	0.0987405	0.196613	0.584398
Subdoligranulum	FBG	0.136652	-0.150321	0.402387	0.349133	0.703459
CAG-352	SBP	-0.0167914	-0.296588	0.26566	0.908831	0.977741
CAG-352	DBP	-0.064306	-0.339366	0.220885	0.660679	0.876583
CAG-352	RHR	-0.0803646	-0.353571	0.205475	0.583061	0.829635
CAG-352	Height-Z	0.0782838	-0.20748	0.351738	0.592884	0.838061
CAG-352	BMI-Z	-0.0535969	-0.329823	0.231082	0.714547	0.903092
CAG-352	TG	-0.161342	-0.423333	0.125551	0.268072	0.632935
CAG-352	TC	-0.266727	-0.509695	0.015643	0.0639385	0.414212
CAG-352	HDL-C	0.0887968	-0.197327	0.36098	0.544029	0.80661
CAG-352	LDL-C	0.00924176	-0.272663	0.289686	0.949748	0.98356
CAG-352	TG/HDL-C ratio	-0.172968	-0.4331	0.113761	0.234635	0.608154
CAG-352	TC/HDL-C ratio	-0.276549	-0.517502	0.00503912	0.0544084	0.380633
CAG-352	ApoA	0.000828482	-0.280433	0.281959	0.995492	0.996818
CAG-352	ApoB	0.0692449	-0.216161	0.343748	0.636378	0.862572
CAG-352	ApoB/ApoA ratio	0.161012	-0.125884	0.423055	0.269064	0.633291
CAG-352	Lp(a)	-0.0668644	-0.341637	0.218439	0.648045	0.870148
CAG-352	FBG	0.0444873	-0.239708	0.32166	0.761492	0.917993
Parasutterella	SBP	0.0924366	-0.193797	0.364167	0.527578	0.798551
Parasutterella	DBP	0.0916968	-0.194515	0.36352	0.530902	0.798551
Parasutterella	RHR	-0.00668667	-0.287343	0.275027	0.96363	0.987844
Parasutterella	Height-Z	0.10788	-0.178739	0.377621	0.460624	0.76347
Parasutterella	BMI-Z	-0.0668705	-0.341643	0.218433	0.648015	0.870148
Parasutterella	TG	-0.304444	-0.539458	-0.0254242	0.033431	0.317957
Parasutterella	TC	0.13591	-0.15106	0.401753	0.351781	0.7045
Parasutterella	HDL-C	-0.280434	-0.520579	0.000827561	0.050971	0.377362
Parasutterella	LDL-C	0.240152	-0.044017	0.488369	0.0964947	0.464167
Parasutterella	TG/HDL-C ratio	-0.20269	-0.457794	0.0832519	0.16249	0.556319
Parasutterella	TC/HDL-C ratio	0.321659	0.0444859	0.55285	0.0242119	0.293282
Parasutterella	ApoA	-0.00222457	-0.283244	0.279147	0.987897	0.994224
Parasutterella	ApoB	0.232285	-0.0523292	0.481999	0.108257	0.481712
Parasutterella	ApoB/ApoA ratio	0.251094	-0.03239	0.497186	0.0818096	0.442596
Parasutterella	Lp(a)	-0.401402	-0.613366	-0.1355	0.0042555	0.145461
Parasutterella	FBG	0.196561	-0.0895869	0.452734	0.175846	0.565898
Roseburia	SBP	-0.204949	-0.459655	0.0809106	0.157758	0.547963
Roseburia	DBP	-0.17656	-0.436105	0.110103	0.224911	0.594868
Roseburia	RHR	0.290761	0.0104166	0.528729	0.0426819	0.344387
Roseburia	Height-Z	0.137365	-0.149611	0.402995	0.346601	0.703459
Roseburia	BMI-Z	0.136167	-0.150804	0.401972	0.350861	0.7045
Roseburia	TG	-0.265717	-0.50889	0.0167299	0.0649899	0.414212
Roseburia	TC	0.313616	0.0355551	0.546609	0.0282118	0.303075
Roseburia	HDL-C	-0.0131598	-0.293271	0.269032	0.928491	0.982032
Roseburia	LDL-C	0.120907	-0.165931	0.388882	0.407929	0.740489
Roseburia	TG/HDL-C ratio	-0.262048	-0.505962	0.020672	0.0689249	0.419688
Roseburia	TC/HDL-C ratio	0.24665	-0.0371214	0.493611	0.0875465	0.449943
Roseburia	ApoA	0.0521102	-0.232493	0.328493	0.722143	0.908872
Roseburia	ApoB	0.0772916	-0.208435	0.350863	0.597593	0.83934
Roseburia	ApoB/ApoA ratio	0.0294051	-0.253891	0.308054	0.841039	0.956687
Roseburia	Lp(a)	-0.238294	-0.486867	0.0459837	0.0991792	0.464475
Roseburia	FBG	0.0236761	-0.259246	0.302856	0.871718	0.96822
Marinobacter	SBP	0.170503	-0.116268	0.431034	0.241474	0.609671
Marinobacter	DBP	0.0908462	-0.195341	0.362775	0.534736	0.801838
Marinobacter	RHR	0.170346	-0.116428	0.430902	0.241914	0.609671
Marinobacter	Height-Z	0.0103411	-0.271645	0.290692	0.943779	0.98356
Marinobacter	BMI-Z	0.0957567	-0.190571	0.367069	0.51279	0.791555
Marinobacter	TG	0.221643	-0.0635121	0.473339	0.125879	0.507568
Marinobacter	TC	0.227373	-0.0575	0.478007	0.116141	0.487921
Marinobacter	HDL-C	-0.0992331	-0.370102	0.187187	0.497533	0.783549
Marinobacter	LDL-C	0.018617	-0.263961	0.298252	0.898967	0.976354
Marinobacter	TG/HDL-C ratio	0.239519	-0.0446876	0.487857	0.0974034	0.464475
Marinobacter	TC/HDL-C ratio	0.259054	-0.0238824	0.503568	0.0722744	0.426633
Marinobacter	ApoA	-0.103277	-0.373623	0.183241	0.480085	0.775562
Marinobacter	ApoB	-0.0370808	-0.314993	0.246688	0.800306	0.932591
Marinobacter	ApoB/ApoA ratio	-0.0716911	-0.345914	0.213816	0.624479	0.855855
Marinobacter	Lp(a)	-0.022969	-0.302214	0.259906	0.875518	0.96822
Marinobacter	FBG	-0.139253	-0.404606	0.147728	0.339948	0.698472
Dialister	SBP	0.0046526	-0.276906	0.285476	0.974689	0.990495
Dialister	DBP	-0.120539	-0.388565	0.166294	0.409369	0.740489
Dialister	RHR	-0.204321	-0.459138	0.081562	0.159063	0.549932
Dialister	Height-Z	0.0530225	-0.231628	0.329309	0.717479	0.905275
Dialister	BMI-Z	-0.0260084	-0.304975	0.257068	0.859203	0.964359
Dialister	TG	-0.231353	-0.481242	0.053312	0.109721	0.483932
Dialister	TC	0.103582	-0.182943	0.373888	0.478782	0.775562
Dialister	HDL-C	-0.00527089	-0.286044	0.276335	0.971327	0.989753
Dialister	LDL-C	-0.0661004	-0.34096	0.21917	0.651808	0.870621
Dialister	TG/HDL-C ratio	-0.214315	-0.467347	0.071171	0.139216	0.536421
Dialister	TC/HDL-C ratio	0.0850858	-0.200918	0.357724	0.561051	0.817656
Dialister	ApoA	-0.0885604	-0.360773	0.197556	0.545106	0.80661
Dialister	ApoB	-0.0217678	-0.301121	0.261026	0.881981	0.971794
Dialister	ApoB/ApoA ratio	0.0403406	-0.243619	0.317931	0.783157	0.925998
Dialister	Lp(a)	-0.301248	-0.536959	-0.0219072	0.0354278	0.319638
Dialister	FBG	-0.108176	-0.377878	0.178449	0.459387	0.762602
Eubacterium nodatum	SBP	-0.00149223	-0.28257	0.279822	0.991881	0.995007
Eubacterium nodatum	DBP	-0.0443133	-0.321504	0.239872	0.762398	0.917993
Eubacterium nodatum	RHR	-0.163191	-0.42489	0.123681	0.262553	0.626792
Eubacterium nodatum	Height-Z	0.200688	-0.0853232	0.456143	0.166767	0.559843
Eubacterium nodatum	BMI-Z	-0.00243809	-0.28344	0.27895	0.986735	0.994224
Eubacterium nodatum	TG	-0.176029	-0.435661	0.110645	0.22633	0.594868
Eubacterium nodatum	TC	0.141454	-0.145532	0.406482	0.332296	0.693166
Eubacterium nodatum	HDL-C	-0.127634	-0.394666	0.159279	0.382143	0.727486
Eubacterium nodatum	LDL-C	0.119228	-0.167587	0.387435	0.414518	0.742829
Eubacterium nodatum	TG/HDL-C ratio	-0.118445	-0.38676	0.168359	0.417614	0.743998
Eubacterium nodatum	TC/HDL-C ratio	0.210461	-0.0751855	0.464186	0.146639	0.537762
Eubacterium nodatum	ApoA	-0.114091	-0.383	0.172645	0.435055	0.75323
Eubacterium nodatum	ApoB	0.196285	-0.0898725	0.452505	0.176467	0.565898
Eubacterium nodatum	ApoB/ApoA ratio	0.246212	-0.037587	0.493258	0.0881284	0.449943
Eubacterium nodatum	Lp(a)	-0.358499	-0.581114	-0.0859685	0.0114257	0.228153
Eubacterium nodatum	FBG	0.0496106	-0.234862	0.326256	0.734973	0.913209
Yersiniaceae	SBP	-0.182775	-0.441291	0.103754	0.208747	0.59425
Yersiniaceae	DBP	-0.141025	-0.406117	0.14596	0.333778	0.693852
Yersiniaceae	RHR	-0.165046	-0.426451	0.121803	0.257091	0.618359
Yersiniaceae	Height-Z	0.210118	-0.0755419	0.463905	0.147313	0.537762
Yersiniaceae	BMI-Z	-0.12306	-0.390736	0.163805	0.399568	0.739792
Yersiniaceae	TG	0.00973029	-0.272211	0.290133	0.947095	0.98356
Yersiniaceae	TC	-0.431127	-0.635305	-0.170614	0.00198389	0.106147
Yersiniaceae	HDL-C	0.0430159	-0.241097	0.320338	0.76916	0.918977
Yersiniaceae	LDL-C	-0.11833	-0.386661	0.168473	0.418069	0.743998
Yersiniaceae	TG/HDL-C ratio	0.00344899	-0.278017	0.28437	0.981236	0.993744
Yersiniaceae	TC/HDL-C ratio	-0.37568	-0.594115	-0.105644	0.00781192	0.199138
Yersiniaceae	ApoA	-0.0023504	-0.28336	0.279031	0.987212	0.994224
Yersiniaceae	ApoB	-0.071464	-0.345713	0.214034	0.625579	0.855855
Yersiniaceae	ApoB/ApoA ratio	-0.112066	-0.381249	0.174633	0.4433	0.760239
Yersiniaceae	Lp(a)	0.0885206	-0.197594	0.360738	0.545287	0.80661
Yersiniaceae	FBG	0.169843	-0.116938	0.43048	0.243327	0.610724
Eubacterium ventriosum	SBP	0.101518	-0.184959	0.372093	0.487634	0.780214
Eubacterium ventriosum	DBP	0.0473726	-0.236981	0.32425	0.746522	0.915798
Eubacterium ventriosum	RHR	0.0866059	-0.199448	0.359058	0.554049	0.811055
Eubacterium ventriosum	Height-Z	0.237826	-0.0464784	0.486489	0.099864	0.465001
Eubacterium ventriosum	BMI-Z	0.0101553	-0.271817	0.290522	0.944787	0.98356
Eubacterium ventriosum	TG	-0.0445903	-0.321753	0.239611	0.760956	0.917993
Eubacterium ventriosum	TC	0.0622029	-0.222892	0.337496	0.671135	0.88249
Eubacterium ventriosum	HDL-C	-0.109954	-0.379419	0.176706	0.451995	0.760239
Eubacterium ventriosum	LDL-C	0.166698	-0.12013	0.42784	0.252294	0.618359
Eubacterium ventriosum	TG/HDL-C ratio	-0.0169509	-0.296733	0.265511	0.907969	0.977512
Eubacterium ventriosum	TC/HDL-C ratio	0.135214	-0.151752	0.401158	0.354274	0.706356
Eubacterium ventriosum	ApoA	-0.0998119	-0.370607	0.186623	0.495016	0.782864
Eubacterium ventriosum	ApoB	0.0686869	-0.216695	0.343254	0.639105	0.864401
Eubacterium ventriosum	ApoB/ApoA ratio	0.122816	-0.164046	0.390526	0.400511	0.739792
Eubacterium ventriosum	Lp(a)	0.0133564	-0.26885	0.293451	0.927425	0.982032
Eubacterium ventriosum	FBG	0.184364	-0.102127	0.442614	0.204749	0.59425
Acinetobacter	SBP	-0.133811	-0.399958	0.153148	0.359339	0.706456
Acinetobacter	DBP	-0.0938381	-0.365393	0.192436	0.52131	0.7968
Acinetobacter	RHR	0.0489145	-0.235522	0.325632	0.738559	0.913209
Acinetobacter	Height-Z	-0.18093	-0.439753	0.105642	0.213459	0.59425
Acinetobacter	BMI-Z	-0.0982576	-0.369252	0.188137	0.50179	0.784504
Acinetobacter	TG	0.193731	-0.0925053	0.450392	0.182275	0.568326
Acinetobacter	TC	-0.338434	-0.565787	-0.0632578	0.0173813	0.25136
Acinetobacter	HDL-C	0.21807	-0.06725	0.470421	0.132255	0.520203
Acinetobacter	LDL-C	-0.118599	-0.386893	0.168207	0.417002	0.743974
Acinetobacter	TG/HDL-C ratio	0.115772	-0.170991	0.384453	0.428271	0.750723
Acinetobacter	TC/HDL-C ratio	-0.434582	-0.637833	-0.174739	0.00180734	0.104548
Acinetobacter	ApoA	0.141536	-0.14545	0.406552	0.332013	0.693166
Acinetobacter	ApoB	-0.042052	-0.319471	0.242006	0.774195	0.921997
Acinetobacter	ApoB/ApoA ratio	-0.163721	-0.425336	0.123145	0.260984	0.624038
Acinetobacter	Lp(a)	0.349563	0.0758188	0.574307	0.0138169	0.23539
Acinetobacter	FBG	0.00493688	-0.276644	0.285737	0.973143	0.990262
Anaerostipes	SBP	0.258865	-0.0240852	0.503417	0.0724904	0.426633
Anaerostipes	DBP	0.14846	-0.138519	0.412439	0.308654	0.672188
Anaerostipes	RHR	-0.101893	-0.372419	0.184593	0.486019	0.778459
Anaerostipes	Height-Z	-0.151652	-0.415145	0.135315	0.298251	0.666523
Anaerostipes	BMI-Z	0.267531	-0.0147776	0.510335	0.0631116	0.412695
Anaerostipes	TG	0.0420403	-0.242017	0.31946	0.774256	0.921997
Anaerostipes	TC	0.061138	-0.223908	0.336549	0.676453	0.884204
Anaerostipes	HDL-C	0.0666175	-0.218675	0.341418	0.64926	0.870148
Anaerostipes	LDL-C	0.162209	-0.124675	0.424063	0.265476	0.62878
Anaerostipes	TG/HDL-C ratio	0.0219183	-0.260886	0.301258	0.881171	0.971794
Anaerostipes	TC/HDL-C ratio	-0.00236559	-0.283374	0.279017	0.987129	0.994224
Anaerostipes	ApoA	0.0775528	-0.208184	0.351093	0.596352	0.83934
Anaerostipes	ApoB	-0.071027	-0.345327	0.214453	0.6277	0.855855
Anaerostipes	ApoB/ApoA ratio	-0.0349662	-0.313084	0.248675	0.811479	0.940266
Anaerostipes	Lp(a)	0.0434431	-0.240694	0.320722	0.766931	0.91872
Anaerostipes	FBG	-0.012268	-0.292456	0.26986	0.933325	0.983483
Enterobacteriaceae	SBP	-0.0610142	-0.336439	0.224026	0.677072	0.884204
Enterobacteriaceae	DBP	-0.0710465	-0.345344	0.214434	0.627605	0.855855
Enterobacteriaceae	RHR	-0.189307	-0.446723	0.0970565	0.192659	0.575144
Enterobacteriaceae	Height-Z	-0.185681	-0.44371	0.100778	0.201478	0.591842
Enterobacteriaceae	BMI-Z	-0.112457	-0.381587	0.174249	0.441701	0.760239
Enterobacteriaceae	TG	0.0718245	-0.213688	0.346032	0.623832	0.855855
Enterobacteriaceae	TC	-0.155231	-0.418174	0.131715	0.286857	0.656526
Enterobacteriaceae	HDL-C	0.391387	0.123817	0.6059	0.00542144	0.173486
Enterobacteriaceae	LDL-C	-0.0445916	-0.321754	0.239609	0.760949	0.917993
Enterobacteriaceae	TG/HDL-C ratio	-0.0327973	-0.311125	0.250711	0.822979	0.944135
Enterobacteriaceae	TC/HDL-C ratio	-0.409465	-0.619349	-0.144959	0.00348306	0.130963
Enterobacteriaceae	ApoA	0.455951	0.200455	0.653377	0.000993294	0.0679052
Enterobacteriaceae	ApoB	0.0514853	-0.233086	0.327934	0.725343	0.909855
Enterobacteriaceae	ApoB/ApoA ratio	-0.0605177	-0.335997	0.224499	0.679557	0.88433
Enterobacteriaceae	Lp(a)	0.171536	-0.115218	0.4319	0.238591	0.609376
Enterobacteriaceae	FBG	0.0537245	-0.230961	0.329937	0.713896	0.903028
Ruminococcaceae2	SBP	-0.0917536	-0.36357	0.19446	0.530646	0.798551
Ruminococcaceae2	DBP	0.0237308	-0.259195	0.302906	0.871424	0.96822
Ruminococcaceae2	RHR	0.0844993	-0.201485	0.357208	0.563764	0.819268
Ruminococcaceae2	Height-Z	0.109413	-0.177237	0.37895	0.454238	0.760239
Ruminococcaceae2	BMI-Z	-0.0881372	-0.360402	0.197966	0.547036	0.80661
Ruminococcaceae2	TG	0.0063404	-0.275347	0.287025	0.965512	0.987844
Ruminococcaceae2	TC	0.230226	-0.0544985	0.480327	0.11151	0.485844
Ruminococcaceae2	HDL-C	0.0888209	-0.197304	0.361001	0.543919	0.80661
Ruminococcaceae2	LDL-C	0.258505	-0.0244702	0.503129	0.0729021	0.426633
Ruminococcaceae2	TG/HDL-C ratio	-0.032864	-0.311185	0.250649	0.822625	0.944135
Ruminococcaceae2	TC/HDL-C ratio	0.110525	-0.176146	0.379915	0.449634	0.760239
Ruminococcaceae2	ApoA	0.176738	-0.109921	0.436254	0.224434	0.594868
Ruminococcaceae2	ApoB	0.275314	-0.00637661	0.516522	0.0555401	0.384923
Ruminococcaceae2	ApoB/ApoA ratio	0.111186	-0.175498	0.380486	0.446914	0.760239
Ruminococcaceae2	Lp(a)	-0.151899	-0.415354	0.135067	0.297457	0.666523
Ruminococcaceae2	FBG	0.0916857	-0.194526	0.36351	0.530952	0.798551
Tyzzerella	SBP	0.0597412	-0.225239	0.335305	0.683452	0.88433
Tyzzerella	DBP	-0.121371	-0.389282	0.165473	0.40612	0.740489
Tyzzerella	RHR	-0.180269	-0.439202	0.106317	0.215164	0.59425
Tyzzerella	Height-Z	0.0538034	-0.230886	0.330007	0.713494	0.903028
Tyzzerella	BMI-Z	-0.135681	-0.401557	0.151288	0.352602	0.705204
Tyzzerella	TG	-0.080571	-0.353753	0.205276	0.582091	0.829635
Tyzzerella	TC	-0.354426	-0.578015	-0.0813351	0.0124675	0.234045
Tyzzerella	HDL-C	0.0841408	-0.201831	0.356893	0.565425	0.819268
Tyzzerella	LDL-C	0.108593	-0.17804	0.37824	0.457645	0.762234
Tyzzerella	TG/HDL-C ratio	-0.0934269	-0.365034	0.192836	0.523146	0.798173
Tyzzerella	TC/HDL-C ratio	-0.344796	-0.570663	-0.0704273	0.0152589	0.239056
Tyzzerella	ApoA	0.12091	-0.165928	0.388885	0.407916	0.740489
Tyzzerella	ApoB	0.0676013	-0.217734	0.342291	0.644424	0.868471
Tyzzerella	ApoB/ApoA ratio	0.0644132	-0.220782	0.339461	0.660148	0.876583
Tyzzerella	Lp(a)	-0.193087	-0.449858	0.0931686	0.183761	0.568326
Tyzzerella	FBG	0.315349	0.0374757	0.547956	0.0273063	0.297599
Saccharimonadaceae	SBP	-0.0386936	-0.316447	0.245171	0.79181	0.931806
Saccharimonadaceae	DBP	-0.0434087	-0.320691	0.240726	0.767111	0.91872
Saccharimonadaceae	RHR	-0.184094	-0.44239	0.102403	0.205424	0.59425
Saccharimonadaceae	Height-Z	0.106457	-0.180132	0.376386	0.466594	0.767787
Saccharimonadaceae	BMI-Z	-0.122223	-0.390015	0.164632	0.402808	0.739792
Saccharimonadaceae	TG	0.0218356	-0.260963	0.301183	0.881616	0.971794
Saccharimonadaceae	TC	0.21191	-0.0736772	0.465375	0.143814	0.537762
Saccharimonadaceae	HDL-C	-0.0518805	-0.328288	0.232711	0.723319	0.909209
Saccharimonadaceae	LDL-C	-0.173145	-0.433248	0.113581	0.234149	0.608154
Saccharimonadaceae	TG/HDL-C ratio	0.0441475	-0.240029	0.321355	0.763261	0.917993
Saccharimonadaceae	TC/HDL-C ratio	0.202201	-0.0837578	0.457391	0.163526	0.556852
Saccharimonadaceae	ApoA	-0.165292	-0.426658	0.121554	0.256374	0.618359
Saccharimonadaceae	ApoB	-0.084147	-0.356899	0.201825	0.565397	0.819268
Saccharimonadaceae	ApoB/ApoA ratio	-0.0924858	-0.364211	0.19375	0.527357	0.798551
Saccharimonadaceae	Lp(a)	0.0115205	-0.270553	0.291772	0.937379	0.98356
Saccharimonadaceae	FBG	-0.213063	-0.466321	0.0724758	0.141595	0.536421
Gemella	SBP	-0.0983888	-0.369366	0.188009	0.501216	0.784422
Gemella	DBP	-0.18077	-0.43962	0.105805	0.213871	0.59425
Gemella	RHR	-0.221664	-0.473356	0.0634895	0.125842	0.507568
Gemella	Height-Z	0.0196065	-0.26304	0.299154	0.893628	0.975338
Gemella	BMI-Z	0.0334329	-0.250115	0.311699	0.819605	0.943553
Gemella	TG	-0.228569	-0.47898	0.056243	0.114183	0.485844
Gemella	TC	0.103279	-0.183239	0.373625	0.480074	0.775562
Gemella	HDL-C	-0.0638812	-0.338988	0.22129	0.662786	0.876583
Gemella	LDL-C	-0.0149554	-0.294912	0.267366	0.918764	0.978642
Gemella	TG/HDL-C ratio	-0.178445	-0.43768	0.10818	0.219919	0.59425
Gemella	TC/HDL-C ratio	0.131371	-0.155573	0.39787	0.368246	0.712795
Gemella	ApoA	-0.0949703	-0.366382	0.191336	0.516274	0.792701
Gemella	ApoB	-0.00980146	-0.290198	0.272145	0.946709	0.98356
Gemella	ApoB/ApoA ratio	0.0275051	-0.255669	0.306332	0.851189	0.961778
Gemella	Lp(a)	-0.252182	-0.49806	0.0312294	0.0804507	0.442596
Gemella	FBG	-0.0231289	-0.302359	0.259757	0.874659	0.96822
Butyricicoccus	SBP	0.195157	-0.0910353	0.451572	0.179015	0.568326
Butyricicoccus	DBP	0.355733	0.0828211	0.579011	0.0121245	0.230827
Butyricicoccus	RHR	0.172738	-0.113996	0.432907	0.235267	0.608154
Butyricicoccus	Height-Z	-0.243812	-0.491324	0.040136	0.0913709	0.457884
Butyricicoccus	BMI-Z	0.16559	-0.121253	0.426908	0.255506	0.618359
Butyricicoccus	TG	0.0268202	-0.256309	0.305711	0.854855	0.963293
Butyricicoccus	TC	0.171517	-0.115238	0.431884	0.238645	0.609376
Butyricicoccus	HDL-C	0.218629	-0.0666657	0.470877	0.131242	0.519442
Butyricicoccus	LDL-C	-0.0275224	-0.306348	0.255653	0.851097	0.961778
Butyricicoccus	TG/HDL-C ratio	-0.0378802	-0.315714	0.245936	0.796092	0.931806
Butyricicoccus	TC/HDL-C ratio	-0.0149527	-0.294909	0.267368	0.918779	0.978642
Butyricicoccus	ApoA	0.0831503	-0.202788	0.356023	0.570027	0.82514
Butyricicoccus	ApoB	-0.229137	-0.479442	0.0556451	0.113261	0.485844
Butyricicoccus	ApoB/ApoA ratio	-0.126008	-0.39327	0.160889	0.388283	0.728625
Butyricicoccus	Lp(a)	0.155062	-0.131885	0.418031	0.287391	0.656526
Butyricicoccus	FBG	-0.108179	-0.37788	0.178446	0.459375	0.762602
Staphylococcus	SBP	-0.183544	-0.441932	0.102967	0.206806	0.59425
Staphylococcus	DBP	-0.257377	-0.502226	0.0256776	0.0742056	0.427606
Staphylococcus	RHR	0.197906	-0.0881987	0.453846	0.172849	0.565858
Staphylococcus	Height-Z	-0.00215509	-0.28318	0.279211	0.988275	0.994224
Staphylococcus	BMI-Z	-0.0985807	-0.369534	0.187822	0.500378	0.784422
Staphylococcus	TG	0.0955004	-0.190821	0.366846	0.513924	0.791555
Staphylococcus	TC	0.0678342	-0.217511	0.342498	0.643282	0.867709
Staphylococcus	HDL-C	-0.102307	-0.372779	0.184188	0.484239	0.778093
Staphylococcus	LDL-C	-0.190689	-0.44787	0.0956358	0.18937	0.571914
Staphylococcus	TG/HDL-C ratio	0.116676	-0.170102	0.385233	0.424651	0.749261
Staphylococcus	TC/HDL-C ratio	0.120617	-0.166217	0.388633	0.409062	0.740489
Staphylococcus	ApoA	-0.0637844	-0.338902	0.221383	0.663266	0.876583
Staphylococcus	ApoB	-0.101095	-0.371724	0.185372	0.489461	0.780758
Staphylococcus	ApoB/ApoA ratio	-0.123207	-0.390862	0.16366	0.399003	0.739792
Staphylococcus	Lp(a)	0.11347	-0.173255	0.382463	0.437575	0.756452
Staphylococcus	FBG	-0.111094	-0.380407	0.175588	0.447291	0.760239
Akkermansia	SBP	0.0979781	-0.188409	0.369008	0.503013	0.785299
Akkermansia	DBP	0.205568	-0.0802682	0.460165	0.156478	0.545526
Akkermansia	RHR	0.193577	-0.0926638	0.450264	0.18263	0.568326
Akkermansia	Height-Z	-0.0746609	-0.34854	0.210965	0.610158	0.843454
Akkermansia	BMI-Z	-0.0484159	-0.325185	0.235994	0.741131	0.913209
Akkermansia	TG	0.308077	0.0294297	0.542294	0.0312756	0.315445
Akkermansia	TC	0.145263	-0.141723	0.409723	0.319306	0.676756
Akkermansia	HDL-C	0.189155	-0.0972121	0.446597	0.193022	0.575144
Akkermansia	LDL-C	0.0663888	-0.218894	0.341215	0.650387	0.870148
Akkermansia	TG/HDL-C ratio	0.23323	-0.0513329	0.482765	0.106789	0.479434
Akkermansia	TC/HDL-C ratio	-0.033604	-0.311854	0.249954	0.818698	0.943541
Akkermansia	ApoA	0.0151107	-0.267221	0.295054	0.917923	0.978642
Akkermansia	ApoB	-0.0107429	-0.29106	0.271273	0.941598	0.98356
Akkermansia	ApoB/ApoA ratio	-0.0939552	-0.365495	0.192322	0.520788	0.7968
Akkermansia	Lp(a)	0.296182	0.0163474	0.532989	0.0387934	0.328343
Akkermansia	FBG	-0.310017	-0.543807	-0.0315729	0.0301724	0.310818
Terrisporobacter	SBP	0.177102	-0.10955	0.436558	0.223467	0.594868
Terrisporobacter	DBP	0.142035	-0.144951	0.406977	0.330294	0.691869
Terrisporobacter	RHR	0.0277107	-0.255477	0.306519	0.85009	0.961778
Terrisporobacter	Height-Z	-0.357274	-0.580183	-0.0845743	0.0117307	0.22913
Terrisporobacter	BMI-Z	0.135981	-0.150989	0.401813	0.351527	0.7045
Terrisporobacter	TG	0.287718	0.00709563	0.526332	0.0450011	0.360009
Terrisporobacter	TC	0.252947	-0.030413	0.498674	0.079506	0.442596
Terrisporobacter	HDL-C	-0.122092	-0.389902	0.164761	0.403316	0.739792
Terrisporobacter	LDL-C	0.0152383	-0.267103	0.29517	0.917232	0.978642
Terrisporobacter	TG/HDL-C ratio	0.29745	0.0177367	0.533983	0.0379277	0.327835
Terrisporobacter	TC/HDL-C ratio	0.2844	0.00348166	0.523714	0.0476459	0.364983
Terrisporobacter	ApoA	-0.228979	-0.479314	0.0558108	0.113516	0.485844
Terrisporobacter	ApoB	-0.210473	-0.464197	0.0751724	0.146614	0.537762
Terrisporobacter	ApoB/ApoA ratio	-0.169732	-0.430387	0.117051	0.24364	0.610724
Terrisporobacter	Lp(a)	0.072497	-0.213043	0.346627	0.620578	0.854246
Terrisporobacter	FBG	-0.294182	-0.531418	-0.0141563	0.0401931	0.33033
Sellimonas	SBP	0.110989	-0.175691	0.380316	0.447724	0.760239
Sellimonas	DBP	0.096943	-0.189417	0.368105	0.507557	0.786975
Sellimonas	RHR	-0.16297	-0.424704	0.123905	0.263208	0.627362
Sellimonas	Height-Z	-0.128044	-0.395018	0.158873	0.380603	0.727486
Sellimonas	BMI-Z	0.148825	-0.138153	0.412748	0.307454	0.672188
Sellimonas	TG	0.26363	-0.0189732	0.507225	0.0672055	0.4173
Sellimonas	TC	0.012183	-0.269938	0.292378	0.933786	0.983483
Sellimonas	HDL-C	-0.00567285	-0.286413	0.275964	0.969141	0.988196
Sellimonas	LDL-C	0.0497212	-0.234758	0.326355	0.734404	0.913209
Sellimonas	TG/HDL-C ratio	0.250543	-0.0329766	0.496743	0.0825036	0.443162
Sellimonas	TC/HDL-C ratio	0.000857931	-0.280406	0.281986	0.995332	0.996818
Sellimonas	ApoA	-0.185232	-0.443337	0.101237	0.202588	0.593942
Sellimonas	ApoB	-0.10945	-0.378982	0.177201	0.454085	0.760239
Sellimonas	ApoB/ApoA ratio	-0.137243	-0.402891	0.149733	0.347035	0.703459
Sellimonas	Lp(a)	0.223544	-0.0615195	0.474889	0.122582	0.505156
Sellimonas	FBG	-0.277901	-0.518574	0.00357508	0.0531919	0.377362
Dorea	SBP	0.16522	-0.121627	0.426597	0.256585	0.618359
Dorea	DBP	0.101911	-0.184575	0.372435	0.485941	0.778459
Dorea	RHR	-0.306779	-0.541282	-0.0279981	0.0320317	0.315583
Dorea	Height-Z	-0.0744388	-0.348344	0.211178	0.611225	0.844152
Dorea	BMI-Z	0.183897	-0.102606	0.442225	0.20592	0.59425
Dorea	TG	-0.214047	-0.467127	0.0714505	0.139723	0.536421
Dorea	TC	0.172713	-0.114021	0.432886	0.235336	0.608154
Dorea	HDL-C	0.102423	-0.184075	0.37288	0.483742	0.778093
Dorea	LDL-C	0.227843	-0.0570058	0.47839	0.115368	0.486032
Dorea	TG/HDL-C ratio	-0.222138	-0.473743	0.0629929	0.125014	0.507568
Dorea	TC/HDL-C ratio	0.0693654	-0.216045	0.343855	0.63579	0.862572
Dorea	ApoA	0.0684706	-0.216902	0.343062	0.640163	0.865055
Dorea	ApoB	0.170705	-0.116063	0.431203	0.24091	0.609671
Dorea	ApoB/ApoA ratio	0.184229	-0.102266	0.442502	0.205088	0.59425
Dorea	Lp(a)	-0.147759	-0.411844	0.139222	0.310972	0.672188
Dorea	FBG	0.206841	-0.0789475	0.461212	0.153874	0.544531
Lachnospiraceae ND3007	SBP	-0.0482533	-0.32504	0.236148	0.74197	0.913209
Lachnospiraceae ND3007	DBP	0.0482574	-0.236144	0.325043	0.741949	0.913209
Lachnospiraceae ND3007	RHR	-0.0263123	-0.30525	0.256784	0.857575	0.964359
Lachnospiraceae ND3007	Height-Z	-0.0572911	-0.333121	0.227572	0.695792	0.892896
Lachnospiraceae ND3007	BMI-Z	0.079739	-0.206078	0.35302	0.586007	0.831466
Lachnospiraceae ND3007	TG	-0.0621918	-0.337486	0.222903	0.67119	0.88249
Lachnospiraceae ND3007	TC	0.18282	-0.103708	0.441329	0.208633	0.59425
Lachnospiraceae ND3007	HDL-C	-0.0538941	-0.330088	0.2308	0.713032	0.903028
Lachnospiraceae ND3007	LDL-C	0.16586	-0.120979	0.427135	0.254721	0.618359
Lachnospiraceae ND3007	TG/HDL-C ratio	-0.0487109	-0.32545	0.235714	0.739609	0.913209
Lachnospiraceae ND3007	TC/HDL-C ratio	0.181239	-0.105326	0.440011	0.212665	0.59425
Lachnospiraceae ND3007	ApoA	-0.298873	-0.535099	-0.0192985	0.0369743	0.327114
Lachnospiraceae ND3007	ApoB	-0.0690219	-0.343551	0.216374	0.637467	0.862962
Lachnospiraceae ND3007	ApoB/ApoA ratio	0.127904	-0.159012	0.394898	0.381128	0.727486
Lachnospiraceae ND3007	Lp(a)	0.0740737	-0.211529	0.348021	0.612979	0.845798
Lachnospiraceae ND3007	FBG	-0.302459	-0.537907	-0.0232391	0.0346598	0.319638
Streptococcus	SBP	0.249614	-0.0339672	0.495996	0.0836865	0.446328
Streptococcus	DBP	0.306657	0.027863	0.541187	0.0321039	0.315583
Streptococcus	RHR	-0.167556	-0.42856	0.11926	0.249828	0.615016
Streptococcus	Height-Z	-0.198388	-0.454244	0.0877014	0.171785	0.56466
Streptococcus	BMI-Z	0.196345	-0.0898099	0.452555	0.176331	0.565898
Streptococcus	TG	0.208015	-0.0777278	0.462178	0.151498	0.544403
Streptococcus	TC	0.0805846	-0.205263	0.353765	0.582027	0.829635
Streptococcus	HDL-C	0.196611	-0.0895358	0.452775	0.175734	0.565898
Streptococcus	LDL-C	-0.201132	-0.456509	0.0848645	0.165812	0.559843
Streptococcus	TG/HDL-C ratio	0.140371	-0.146613	0.405559	0.336048	0.693852
Streptococcus	TC/HDL-C ratio	-0.0879748	-0.360259	0.198123	0.547778	0.806913
Streptococcus	ApoA	0.0841817	-0.201792	0.356929	0.565236	0.819268
Streptococcus	ApoB	-0.257397	-0.502242	0.0256565	0.0741827	0.427606
Streptococcus	ApoB/ApoA ratio	-0.308449	-0.542584	-0.0298403	0.0310616	0.315445
Streptococcus	Lp(a)	0.183568	-0.102942	0.441952	0.206746	0.59425
Streptococcus	FBG	-0.338807	-0.566073	-0.0636774	0.0172503	0.25136
Haemophilus	SBP	-0.0530583	-0.329341	0.231594	0.717296	0.905275
Haemophilus	DBP	-0.122572	-0.390316	0.164287	0.401454	0.739792
Haemophilus	RHR	0.239864	-0.0443221	0.488136	0.0969072	0.464167
Haemophilus	Height-Z	-0.0929646	-0.364629	0.193285	0.525212	0.798551
Haemophilus	BMI-Z	0.0781468	-0.207612	0.351617	0.593533	0.838191
Haemophilus	TG	-0.301792	-0.537384	-0.022505	0.0350813	0.319638
Haemophilus	TC	0.120226	-0.166603	0.388295	0.410595	0.740489
Haemophilus	HDL-C	0.0915299	-0.194677	0.363374	0.531653	0.798808
Haemophilus	LDL-C	0.2133	-0.0722291	0.466515	0.141143	0.536421
Haemophilus	TG/HDL-C ratio	-0.301796	-0.537388	-0.0225097	0.0350786	0.319638
Haemophilus	TC/HDL-C ratio	0.0377886	-0.246022	0.315631	0.796574	0.931806
Haemophilus	ApoA	0.191112	-0.0952008	0.448221	0.188372	0.571627
Haemophilus	ApoB	0.0141575	-0.268106	0.294183	0.923084	0.979759
Haemophilus	ApoB/ApoA ratio	0.054001	-0.230699	0.330184	0.712487	0.903028
Haemophilus	Lp(a)	-0.269099	-0.511584	0.0130876	0.0615226	0.405834
Haemophilus	FBG	0.0754611	-0.210196	0.349247	0.606325	0.842877
Cupriavidus	SBP	0.00885355	-0.273023	0.28933	0.951856	0.98356
Cupriavidus	DBP	-0.013235	-0.29334	0.268963	0.928083	0.982032
Cupriavidus	RHR	0.131537	-0.155407	0.398012	0.367634	0.712795
Cupriavidus	Height-Z	-0.00942982	-0.289858	0.272489	0.948727	0.98356
Cupriavidus	BMI-Z	-0.222856	-0.474329	0.0622405	0.123767	0.506674
Cupriavidus	TG	-0.137115	-0.402782	0.149859	0.347485	0.703459
Cupriavidus	TC	-0.0373238	-0.315212	0.246459	0.799024	0.932298
Cupriavidus	HDL-C	0.030427	-0.252934	0.30898	0.835589	0.952787
Cupriavidus	LDL-C	0.0173059	-0.265181	0.297057	0.90605	0.976418
Cupriavidus	TG/HDL-C ratio	-0.126214	-0.393446	0.160686	0.387505	0.728509
Cupriavidus	TC/HDL-C ratio	-0.0489412	-0.325656	0.235496	0.738421	0.913209
Cupriavidus	ApoA	0.228076	-0.0567613	0.478579	0.114987	0.485844
Cupriavidus	ApoB	0.144814	-0.142172	0.409342	0.32082	0.678641
Cupriavidus	ApoB/ApoA ratio	0.0874945	-0.198588	0.359838	0.549974	0.807335
Cupriavidus	Lp(a)	-0.157516	-0.420105	0.129412	0.279735	0.645652
Cupriavidus	FBG	0.213654	-0.07186	0.466805	0.140468	0.536421
Collinsella	SBP	0.281697	0.000543667	0.521578	0.0498922	0.373323
Collinsella	DBP	0.261305	-0.0214693	0.505368	0.0697444	0.422966
Collinsella	RHR	-0.193102	-0.449871	0.0931524	0.183725	0.568326
Collinsella	Height-Z	-0.117782	-0.386188	0.169012	0.42024	0.743998
Collinsella	BMI-Z	0.116179	-0.170591	0.384804	0.426641	0.749612
Collinsella	TG	0.164573	-0.122283	0.426053	0.258479	0.620019
Collinsella	TC	0.199216	-0.0868458	0.454928	0.169967	0.564304
Collinsella	HDL-C	0.0662895	-0.218989	0.341127	0.650876	0.870148
Collinsella	LDL-C	0.180559	-0.106021	0.439444	0.214415	0.59425
Collinsella	TG/HDL-C ratio	0.149971	-0.137003	0.413721	0.303701	0.671665
Collinsella	TC/HDL-C ratio	0.114052	-0.172683	0.382967	0.435211	0.75323
Collinsella	ApoA	0.140275	-0.146709	0.405478	0.336381	0.693852
Collinsella	ApoB	0.00251736	-0.278877	0.283513	0.986304	0.994224
Collinsella	ApoB/ApoA ratio	0.00692092	-0.27481	0.287558	0.962357	0.987304
Collinsella	Lp(a)	-0.151325	-0.414868	0.135644	0.299307	0.667797
Collinsella	FBG	0.0263121	-0.256784	0.30525	0.857576	0.964359
Planococcaceae	SBP	-0.0187043	-0.298332	0.26388	0.898496	0.976354
Planococcaceae	DBP	-0.00781796	-0.288381	0.273981	0.957482	0.984988
Planococcaceae	RHR	0.0179496	-0.264582	0.297644	0.902572	0.976354
Planococcaceae	Height-Z	-0.110069	-0.379519	0.176593	0.451518	0.760239
Planococcaceae	BMI-Z	-0.180395	-0.439307	0.106188	0.214839	0.59425
Planococcaceae	TG	0.262449	-0.0202416	0.506282	0.0684859	0.41871
Planococcaceae	TC	-0.4777	-0.669028	-0.226996	0.000518414	0.0519796
Planococcaceae	HDL-C	0.24209	-0.0419637	0.489934	0.0937555	0.462322
Planococcaceae	LDL-C	-0.00874133	-0.289227	0.273127	0.952466	0.98356
Planococcaceae	TG/HDL-C ratio	0.178566	-0.108057	0.43778	0.219602	0.59425
Planococcaceae	TC/HDL-C ratio	-0.551055	-0.720592	-0.319342	4.07601e-05	0.0153408
Planococcaceae	ApoA	0.160653	-0.126247	0.422752	0.270149	0.634238
Planococcaceae	ApoB	-0.0376412	-0.315498	0.246161	0.79735	0.931806
Planococcaceae	ApoB/ApoA ratio	-0.109368	-0.378911	0.177281	0.454425	0.760239
Planococcaceae	Lp(a)	0.311469	0.0331786	0.544938	0.0293681	0.308503
Planococcaceae	FBG	0.1072	-0.179404	0.377032	0.463469	0.764717
Phascolarctobacterium	SBP	0.247576	-0.0361368	0.494356	0.0863262	0.449684
Phascolarctobacterium	DBP	0.110784	-0.175892	0.380139	0.448566	0.760239
Phascolarctobacterium	RHR	0.117079	-0.169705	0.385581	0.423043	0.747657
Phascolarctobacterium	Height-Z	0.109639	-0.177015	0.379146	0.453301	0.760239
Phascolarctobacterium	BMI-Z	0.119012	-0.1678	0.387249	0.415372	0.742829
Phascolarctobacterium	TG	-0.072641	-0.346755	0.212904	0.619883	0.854246
Phascolarctobacterium	TC	0.213406	-0.0721178	0.466603	0.140939	0.536421
Phascolarctobacterium	HDL-C	-0.149183	-0.413052	0.137794	0.306279	0.672188
Phascolarctobacterium	LDL-C	0.232339	-0.0522727	0.482042	0.108174	0.481712
Phascolarctobacterium	TG/HDL-C ratio	-0.0208757	-0.300309	0.261858	0.886785	0.971814
Phascolarctobacterium	TC/HDL-C ratio	0.299804	0.0203202	0.535828	0.0363618	0.323599
Phascolarctobacterium	ApoA	-0.0123498	-0.29253	0.269784	0.932882	0.983483
Phascolarctobacterium	ApoB	0.168818	-0.11798	0.42962	0.246227	0.612108
Phascolarctobacterium	ApoB/ApoA ratio	0.260371	-0.0224707	0.504622	0.0707853	0.426633
Phascolarctobacterium	Lp(a)	-0.349176	-0.574012	-0.075381	0.0139293	0.23539
Phascolarctobacterium	FBG	0.185775	-0.100681	0.443789	0.201244	0.591842
Coprococcus	SBP	0.133291	-0.153666	0.399513	0.361227	0.706482
Coprococcus	DBP	0.10127	-0.1852	0.371877	0.488703	0.780758
Coprococcus	RHR	-0.140213	-0.405425	0.14677	0.336595	0.693852
Coprococcus	Height-Z	0.127274	-0.159636	0.394357	0.383498	0.727486
Coprococcus	BMI-Z	0.122216	-0.164638	0.39001	0.402833	0.739792
Coprococcus	TG	-0.0668406	-0.341616	0.218462	0.648163	0.870148
Coprococcus	TC	0.229744	-0.0550062	0.479935	0.112283	0.485844
Coprococcus	HDL-C	-0.198608	-0.454426	0.0874738	0.1713	0.56466
Coprococcus	LDL-C	0.0799864	-0.20584	0.353238	0.584841	0.831381
Coprococcus	TG/HDL-C ratio	-0.0230523	-0.302289	0.259829	0.875071	0.96822
Coprococcus	TC/HDL-C ratio	0.329676	0.0534326	0.559047	0.0207094	0.273218
Coprococcus	ApoA	-0.176208	-0.435811	0.110462	0.22585	0.594868
Coprococcus	ApoB	0.150015	-0.136959	0.413758	0.303558	0.671665
Coprococcus	ApoB/ApoA ratio	0.170314	-0.11646	0.430875	0.242004	0.609671
Coprococcus	Lp(a)	-0.0753285	-0.34913	0.210323	0.606959	0.842877
Coprococcus	FBG	-0.00289184	-0.283858	0.278531	0.984266	0.994224
Megamonas	SBP	-0.284238	-0.523586	-0.00330548	0.0477781	0.364983
Megamonas	DBP	-0.145996	-0.410346	0.140989	0.316843	0.67643
Megamonas	RHR	0.0306648	-0.252711	0.309195	0.834322	0.952064
Megamonas	Height-Z	0.116538	-0.170237	0.385114	0.425202	0.749261
Megamonas	BMI-Z	-0.0605785	-0.336051	0.224441	0.679253	0.88433
Megamonas	TG	-0.140029	-0.405268	0.146954	0.337238	0.693852
Megamonas	TC	-0.170773	-0.43126	0.115994	0.240719	0.609671
Megamonas	HDL-C	-0.202565	-0.457692	0.0833806	0.162753	0.556319
Megamonas	LDL-C	0.159607	-0.127303	0.421869	0.273322	0.638316
Megamonas	TG/HDL-C ratio	-0.0722612	-0.346419	0.213269	0.621718	0.854246
Megamonas	TC/HDL-C ratio	0.0141654	-0.268099	0.29419	0.923042	0.979759
Megamonas	ApoA	-0.0601787	-0.335695	0.224822	0.681257	0.88433
Megamonas	ApoB	0.212446	-0.0731184	0.465815	0.142779	0.537762
Megamonas	ApoB/ApoA ratio	0.318862	0.041375	0.550683	0.0255452	0.293282
Megamonas	Lp(a)	-0.232855	-0.482461	0.0517289	0.107371	0.480611
Megamonas	FBG	0.177177	-0.109474	0.43662	0.223268	0.594868
CAG-56	SBP	0.0163863	-0.266036	0.296218	0.911021	0.978642
CAG-56	DBP	0.205464	-0.0803766	0.460079	0.156694	0.545526
CAG-56	RHR	-0.0472331	-0.324125	0.237113	0.747243	0.915936
CAG-56	Height-Z	0.00191478	-0.279432	0.282959	0.989582	0.99423
CAG-56	BMI-Z	-0.0459279	-0.322954	0.238347	0.754006	0.917496
CAG-56	TG	-0.0348468	-0.312977	0.248788	0.812112	0.940274
CAG-56	TC	0.0596406	-0.225335	0.335215	0.683957	0.88433
CAG-56	HDL-C	-0.108467	-0.37813	0.178164	0.458173	0.762271
CAG-56	LDL-C	0.18632	-0.100122	0.444242	0.199902	0.591078
CAG-56	TG/HDL-C ratio	-0.0111098	-0.291396	0.270933	0.939608	0.98356
CAG-56	TC/HDL-C ratio	0.124286	-0.162593	0.39179	0.394853	0.735885
CAG-56	ApoA	-0.0882564	-0.360506	0.19785	0.546492	0.80661
CAG-56	ApoB	0.0710173	-0.214462	0.345318	0.627747	0.855855
CAG-56	ApoB/ApoA ratio	0.134572	-0.152391	0.400609	0.356587	0.706456
CAG-56	Lp(a)	0.10578	-0.180795	0.375798	0.469449	0.769042
CAG-56	FBG	0.178932	-0.107683	0.438086	0.218642	0.59425
Turicibacter	SBP	0.152092	-0.134873	0.415518	0.296836	0.666523
Turicibacter	DBP	0.166052	-0.120784	0.427297	0.254163	0.618359
Turicibacter	RHR	-0.0158278	-0.295708	0.266555	0.914042	0.978642
Turicibacter	Height-Z	-0.236466	-0.485387	0.0479168	0.101877	0.470008
Turicibacter	BMI-Z	-0.0209186	-0.300348	0.261818	0.886554	0.971814
Turicibacter	TG	0.276813	-0.00475398	0.517711	0.0541696	0.380633
Turicibacter	TC	-0.060976	-0.336405	0.224062	0.677263	0.884204
Turicibacter	HDL-C	0.046554	-0.237755	0.323516	0.75076	0.916665
Turicibacter	LDL-C	-0.00646385	-0.287139	0.275233	0.964841	0.987844
Turicibacter	TG/HDL-C ratio	0.246203	-0.0375966	0.493251	0.0881405	0.449943
Turicibacter	TC/HDL-C ratio	-0.0866065	-0.359059	0.199447	0.554046	0.811055
Turicibacter	ApoA	0.0141613	-0.268103	0.294186	0.923064	0.979759
Turicibacter	ApoB	-0.135127	-0.401084	0.151839	0.354587	0.706356
Turicibacter	ApoB/ApoA ratio	-0.172217	-0.432471	0.114526	0.236704	0.609376
Turicibacter	Lp(a)	0.229078	-0.0557073	0.479394	0.113357	0.485844
Turicibacter	FBG	0.0285275	-0.254712	0.307259	0.845724	0.959253
Granulicatella	SBP	0.197252	-0.0888743	0.453305	0.174302	0.565898
Granulicatella	DBP	0.194149	-0.0920745	0.450738	0.181315	0.568326
Granulicatella	RHR	-0.149737	-0.413522	0.137238	0.304465	0.671665
Granulicatella	Height-Z	0.258649	-0.0243164	0.503244	0.0727375	0.426633
Granulicatella	BMI-Z	-0.00326189	-0.284198	0.27819	0.982253	0.993744
Granulicatella	TG	-0.181501	-0.440229	0.105058	0.211993	0.59425
Granulicatella	TC	0.126467	-0.160435	0.393664	0.386544	0.728129
Granulicatella	HDL-C	0.0318541	-0.251596	0.310271	0.827992	0.947717
Granulicatella	LDL-C	0.196728	-0.0894152	0.452872	0.175473	0.565898
Granulicatella	TG/HDL-C ratio	-0.160599	-0.422707	0.126301	0.27031	0.634238
Granulicatella	TC/HDL-C ratio	0.0948966	-0.191408	0.366318	0.516601	0.792701
Granulicatella	ApoA	-0.0427345	-0.320085	0.241362	0.770629	0.919862
Granulicatella	ApoB	0.0654337	-0.219807	0.340368	0.655098	0.872435
Granulicatella	ApoB/ApoA ratio	0.133548	-0.15341	0.399733	0.360292	0.706482
Granulicatella	Lp(a)	-0.157957	-0.420477	0.128968	0.278375	0.644665
Granulicatella	FBG	0.0385191	-0.245335	0.31629	0.792727	0.931806
Odoribacter	SBP	-0.166295	-0.427501	0.120538	0.25346	0.618359
Odoribacter	DBP	-0.307351	-0.541728	-0.0286291	0.0316965	0.315583
Odoribacter	RHR	0.0574434	-0.227427	0.333257	0.695023	0.892896
Odoribacter	Height-Z	0.371414	0.100739	0.590897	0.00860137	0.208653
Odoribacter	BMI-Z	-0.0234174	-0.302621	0.259488	0.873108	0.96822
Odoribacter	TG	-0.346004	-0.571588	-0.071793	0.0148816	0.239056
Odoribacter	TC	-0.0310623	-0.309555	0.252338	0.832205	0.950369
Odoribacter	HDL-C	-0.281722	-0.521598	-0.000570899	0.049871	0.373323
Odoribacter	LDL-C	0.145753	-0.141232	0.41014	0.317659	0.67643
Odoribacter	TG/HDL-C ratio	-0.247318	-0.494149	0.0364113	0.0866649	0.449684
Odoribacter	TC/HDL-C ratio	0.184726	-0.101756	0.442916	0.203846	0.59425
Odoribacter	ApoA	0.0498176	-0.234666	0.326441	0.733908	0.913209
Odoribacter	ApoB	0.251327	-0.0321412	0.497373	0.0815168	0.442596
Odoribacter	ApoB/ApoA ratio	0.344812	0.0704461	0.570676	0.0152537	0.239056
Odoribacter	Lp(a)	-0.500003	-0.684903	-0.254604	0.0002541	0.0347424
Odoribacter	FBG	0.31683	0.0391191	0.549106	0.0265516	0.296572
Alcaligenes	SBP	0.11165	-0.175043	0.380888	0.445008	0.760239
Alcaligenes	DBP	-0.0341131	-0.312314	0.249477	0.815998	0.941151
Alcaligenes	RHR	0.0448671	-0.239349	0.322001	0.759516	0.917993
Alcaligenes	Height-Z	-0.0377043	-0.315555	0.246101	0.797018	0.931806
Alcaligenes	BMI-Z	0.0211141	-0.261636	0.300526	0.885501	0.971814
Alcaligenes	TG	0.167857	-0.118955	0.428813	0.248965	0.615016
Alcaligenes	TC	-0.347642	-0.57284	-0.0736445	0.0143832	0.239056
Alcaligenes	HDL-C	0.166129	-0.120706	0.427362	0.253939	0.618359
Alcaligenes	LDL-C	-0.0333642	-0.311637	0.25018	0.81997	0.943553
Alcaligenes	TG/HDL-C ratio	0.110747	-0.175928	0.380107	0.448719	0.760239
Alcaligenes	TC/HDL-C ratio	-0.388739	-0.60392	-0.120741	0.00577275	0.178442
Alcaligenes	ApoA	0.196073	-0.0900912	0.45233	0.176944	0.566221
Alcaligenes	ApoB	-0.0899384	-0.36198	0.196221	0.538843	0.805586
Alcaligenes	ApoB/ApoA ratio	-0.135152	-0.401105	0.151814	0.354497	0.706356
Alcaligenes	Lp(a)	0.15285	-0.134111	0.41616	0.294406	0.663847
Alcaligenes	FBG	-0.00449673	-0.285333	0.27705	0.975537	0.990687
Ralstonia	SBP	-0.145593	-0.410004	0.141392	0.318194	0.67643
Ralstonia	DBP	-0.0316723	-0.310107	0.251767	0.828959	0.948102
Ralstonia	RHR	0.142269	-0.144718	0.407176	0.329489	0.691146
Ralstonia	Height-Z	-0.32158	-0.552789	-0.044398	0.0242487	0.293282
Ralstonia	BMI-Z	-0.333761	-0.562194	-0.0580088	0.0190956	0.258737
Ralstonia	TG	0.360172	0.0878756	0.582385	0.0110198	0.223971
Ralstonia	TC	-0.175915	-0.435566	0.110761	0.226635	0.594868
Ralstonia	HDL-C	0.242201	-0.0418454	0.490024	0.0935997	0.462322
Ralstonia	LDL-C	-0.430728	-0.635012	-0.170139	0.00200523	0.106147
Ralstonia	TG/HDL-C ratio	0.273531	-0.00830411	0.515108	0.057206	0.392867
Ralstonia	TC/HDL-C ratio	-0.32623	-0.556386	-0.0495813	0.0221587	0.282429
Ralstonia	ApoA	0.0143098	-0.267965	0.294322	0.92226	0.979759
Ralstonia	ApoB	-0.380965	-0.598091	-0.111739	0.00692175	0.191509
Ralstonia	ApoB/ApoA ratio	-0.573809	-0.736215	-0.34891	1.63064e-05	0.00817173
Ralstonia	Lp(a)	0.503526	0.259001	0.687395	0.000226009	0.0347424
Ralstonia	FBG	-0.183143	-0.441598	0.103377	0.207816	0.59425
Erysipelotrichaceae UCG-003	SBP	0.0469681	-0.237363	0.323887	0.748615	0.916125
Erysipelotrichaceae UCG-003	DBP	-0.0273933	-0.306231	0.255774	0.851788	0.961778
Erysipelotrichaceae UCG-003	RHR	-0.145972	-0.410326	0.141012	0.316923	0.67643
Erysipelotrichaceae UCG-003	Height-Z	-0.0237965	-0.302966	0.259134	0.871071	0.96822
Erysipelotrichaceae UCG-003	BMI-Z	-0.0382572	-0.316054	0.245581	0.794106	0.931806
Erysipelotrichaceae UCG-003	TG	-0.17678	-0.436289	0.109879	0.224323	0.594868
Erysipelotrichaceae UCG-003	TC	-0.0245583	-0.303658	0.258423	0.86698	0.96822
Erysipelotrichaceae UCG-003	HDL-C	0.237239	-0.0470998	0.486013	0.100729	0.466145
Erysipelotrichaceae UCG-003	LDL-C	0.0494885	-0.234978	0.326146	0.735602	0.913209
Erysipelotrichaceae UCG-003	TG/HDL-C ratio	-0.220538	-0.472437	0.064669	0.127826	0.514039
Erysipelotrichaceae UCG-003	TC/HDL-C ratio	-0.19089	-0.448037	0.095429	0.188895	0.571627
Erysipelotrichaceae UCG-003	ApoA	0.0197247	-0.26293	0.299261	0.89299	0.975338
Erysipelotrichaceae UCG-003	ApoB	0.0655009	-0.219743	0.340427	0.654767	0.872435
Erysipelotrichaceae UCG-003	ApoB/ApoA ratio	0.0302746	-0.253076	0.308842	0.836402	0.952991
Erysipelotrichaceae UCG-003	Lp(a)	0.0910528	-0.19514	0.362956	0.533804	0.801238
Erysipelotrichaceae UCG-003	FBG	-0.00497653	-0.285773	0.276607	0.972928	0.990262
Ruminococcus gnavus	SBP	0.0400158	-0.243925	0.317638	0.784862	0.926823
Ruminococcus gnavus	DBP	0.0356574	-0.248026	0.313709	0.807823	0.938196
Ruminococcus gnavus	RHR	-0.0261184	-0.305074	0.256965	0.858613	0.964359
Ruminococcus gnavus	Height-Z	-0.238234	-0.486818	0.0460471	0.0992668	0.464475
Ruminococcus gnavus	BMI-Z	-0.097318	-0.368432	0.189052	0.505909	0.78604
Ruminococcus gnavus	TG	-0.225876	-0.476789	0.0590727	0.118628	0.494071
Ruminococcus gnavus	TC	0.052293	-0.23232	0.328657	0.721207	0.908872
Ruminococcus gnavus	HDL-C	0.337494	0.0622007	0.565065	0.0177152	0.253075
Ruminococcus gnavus	LDL-C	0.102444	-0.184055	0.372898	0.483652	0.778093
Ruminococcus gnavus	TG/HDL-C ratio	-0.294684	-0.531812	-0.0147055	0.0398383	0.33033
Ruminococcus gnavus	TC/HDL-C ratio	-0.198599	-0.454418	0.0874835	0.17132	0.56466
Ruminococcus gnavus	ApoA	0.346292	0.0721184	0.571808	0.0147929	0.239056
Ruminococcus gnavus	ApoB	0.174661	-0.112039	0.434516	0.230017	0.601645
Ruminococcus gnavus	ApoB/ApoA ratio	-0.00355578	-0.284468	0.277919	0.980655	0.993744
Ruminococcus gnavus	Lp(a)	-0.132886	-0.399167	0.154068	0.362699	0.707522
Ruminococcus gnavus	FBG	0.158876	-0.128041	0.421253	0.275554	0.642531
UBA1819	SBP	0.0172698	-0.265215	0.297024	0.906245	0.976418
UBA1819	DBP	-0.0345872	-0.312742	0.249031	0.813486	0.9409
UBA1819	RHR	0.27605	-0.00557993	0.517106	0.0548636	0.382013
UBA1819	Height-Z	0.0987141	-0.187692	0.36965	0.499795	0.784422
UBA1819	BMI-Z	0.130754	-0.156185	0.397341	0.370518	0.714436
UBA1819	TG	0.0828259	-0.203101	0.355737	0.571538	0.825582
UBA1819	TC	0.0116336	-0.270448	0.291875	0.936766	0.98356
UBA1819	HDL-C	-0.229168	-0.479467	0.0556128	0.113212	0.485844
UBA1819	LDL-C	0.12705	-0.159858	0.394164	0.384344	0.727928
UBA1819	TG/HDL-C ratio	0.134246	-0.152716	0.40033	0.357765	0.706456
UBA1819	TC/HDL-C ratio	0.182216	-0.104326	0.440826	0.210166	0.59425
UBA1819	ApoA	-0.134413	-0.400473	0.152549	0.357161	0.706456
UBA1819	ApoB	-0.18095	-0.43977	0.105621	0.213407	0.59425
UBA1819	ApoB/ApoA ratio	-0.00388889	-0.284774	0.277611	0.978843	0.992704
UBA1819	Lp(a)	-0.0375212	-0.31539	0.246274	0.797983	0.931806
UBA1819	FBG	0.0602232	-0.22478	0.335734	0.681034	0.88433

## Sheet: HS_ASV-phenotype
Longitudinal correlation analysis of ASV-level taxa and phenotype in the HS group
measure1	measure2	rmcorr.r	lowerCI	upperCI	p-value	q-value
ASV1_Bifidobacterium adolescentis	SBP	-0.321749	-0.55292	-0.0445859	0.02417	0.305069
ASV1_Bifidobacterium adolescentis	DBP	-0.316666	-0.548979	-0.0389365	0.0266346	0.323052
ASV1_Bifidobacterium adolescentis	RHR	0.174166	-0.112542	0.434102	0.231361	0.654152
ASV1_Bifidobacterium adolescentis	Height-Z	-0.012777	-0.292921	0.269387	0.930565	0.983579
ASV1_Bifidobacterium adolescentis	BMI-Z	-0.138578	-0.404031	0.148401	0.342316	0.731311
ASV1_Bifidobacterium adolescentis	TG	0.0318578	-0.251593	0.310275	0.827972	0.954474
ASV1_Bifidobacterium adolescentis	TC	-0.349979	-0.574625	-0.0762909	0.0136965	0.251214
ASV1_Bifidobacterium adolescentis	HDL-C	-0.00504054	-0.285832	0.276548	0.97258	0.99494
ASV1_Bifidobacterium adolescentis	LDL-C	-0.0156506	-0.295547	0.26672	0.915001	0.980172
ASV1_Bifidobacterium adolescentis	TG/HDL-C ratio	0.0399643	-0.243974	0.317592	0.785132	0.949736
ASV1_Bifidobacterium adolescentis	TC/HDL-C ratio	-0.274096	-0.515556	0.00769405	0.0566743	0.398309
ASV1_Bifidobacterium adolescentis	ApoA	-0.0478422	-0.324671	0.236536	0.744094	0.930529
ASV1_Bifidobacterium adolescentis	ApoB	-0.0319094	-0.310321	0.251544	0.827698	0.954474
ASV1_Bifidobacterium adolescentis	ApoB/ApoA ratio	-0.0146038	-0.294591	0.267692	0.920668	0.981118
ASV1_Bifidobacterium adolescentis	Lp(a)	-0.0249961	-0.304056	0.258014	0.864631	0.96874
ASV1_Bifidobacterium adolescentis	FBG	0.222484	-0.062631	0.474025	0.124413	0.534378
ASV4_Bacteroides caccae	SBP	-0.133315	-0.399534	0.153641	0.361139	0.738648
ASV4_Bacteroides caccae	DBP	-0.322347	-0.553383	-0.0452518	0.0238931	0.304535
ASV4_Bacteroides caccae	RHR	0.162511	-0.124369	0.424317	0.264574	0.679058
ASV4_Bacteroides caccae	Height-Z	-0.0736985	-0.34769	0.211889	0.614784	0.891412
ASV4_Bacteroides caccae	BMI-Z	-0.0370372	-0.314954	0.246729	0.800536	0.951652
ASV4_Bacteroides caccae	TG	-0.300916	-0.536699	-0.0215427	0.0356405	0.343367
ASV4_Bacteroides caccae	TC	-0.0686039	-0.34318	0.216775	0.639511	0.896775
ASV4_Bacteroides caccae	HDL-C	-0.271187	-0.513245	0.0108356	0.0594576	0.402812
ASV4_Bacteroides caccae	LDL-C	0.130994	-0.155947	0.397547	0.369634	0.743874
ASV4_Bacteroides caccae	TG/HDL-C ratio	-0.206349	-0.460807	0.0794582	0.154877	0.561908
ASV4_Bacteroides caccae	TC/HDL-C ratio	0.147259	-0.139723	0.411419	0.312629	0.717352
ASV4_Bacteroides caccae	ApoA	-0.0414101	-0.318893	0.242612	0.777553	0.944112
ASV4_Bacteroides caccae	ApoB	0.20422	-0.0816667	0.459055	0.159274	0.564229
ASV4_Bacteroides caccae	ApoB/ApoA ratio	0.214221	-0.0712682	0.46727	0.139392	0.544814
ASV4_Bacteroides caccae	Lp(a)	-0.40545	-0.616373	-0.140242	0.00385074	0.167063
ASV4_Bacteroides caccae	FBG	0.297997	0.0183372	0.534412	0.0375587	0.347432
ASV11_Faecalibacterium duncaniae	SBP	0.124428	-0.162453	0.391912	0.394311	0.761122
ASV11_Faecalibacterium duncaniae	DBP	0.174155	-0.112553	0.434094	0.231389	0.654152
ASV11_Faecalibacterium duncaniae	RHR	-0.0684521	-0.343046	0.21692	0.640254	0.896775
ASV11_Faecalibacterium duncaniae	Height-Z	0.106465	-0.180124	0.376393	0.466559	0.812786
ASV11_Faecalibacterium duncaniae	BMI-Z	-0.00289293	-0.283859	0.27853	0.984261	0.996612
ASV11_Faecalibacterium duncaniae	TG	0.033186	-0.250347	0.311476	0.820915	0.95402
ASV11_Faecalibacterium duncaniae	TC	0.322435	0.0453507	0.553452	0.0238521	0.304535
ASV11_Faecalibacterium duncaniae	HDL-C	-0.0842537	-0.356992	0.201722	0.564902	0.867655
ASV11_Faecalibacterium duncaniae	LDL-C	0.0839709	-0.201995	0.356744	0.566214	0.867655
ASV11_Faecalibacterium duncaniae	TG/HDL-C ratio	0.0452018	-0.239033	0.322302	0.757777	0.934135
ASV11_Faecalibacterium duncaniae	TC/HDL-C ratio	0.322585	0.0455173	0.553568	0.0237834	0.304535
ASV11_Faecalibacterium duncaniae	ApoA	-0.261665	-0.505656	0.0210832	0.0693466	0.426823
ASV11_Faecalibacterium duncaniae	ApoB	-0.0076558	-0.288232	0.274131	0.958363	0.991319
ASV11_Faecalibacterium duncaniae	ApoB/ApoA ratio	-0.00546216	-0.286219	0.276159	0.970287	0.994082
ASV11_Faecalibacterium duncaniae	Lp(a)	0.248794	-0.0348399	0.495337	0.0847402	0.462449
ASV11_Faecalibacterium duncaniae	FBG	-0.122814	-0.390524	0.164048	0.400519	0.765297
ASV25_Phocaeicola plebeius	SBP	0.20255	-0.0833967	0.457679	0.162786	0.564229
ASV25_Phocaeicola plebeius	DBP	0.0906217	-0.195558	0.362579	0.53575	0.844621
ASV25_Phocaeicola plebeius	RHR	-0.139363	-0.4047	0.147618	0.339562	0.728879
ASV25_Phocaeicola plebeius	Height-Z	0.153333	-0.133625	0.416569	0.292863	0.699894
ASV25_Phocaeicola plebeius	BMI-Z	0.0523066	-0.232307	0.328669	0.721138	0.923611
ASV25_Phocaeicola plebeius	TG	-0.325362	-0.555715	-0.0486127	0.0225369	0.304535
ASV25_Phocaeicola plebeius	TC	0.0748904	-0.210744	0.348743	0.609058	0.890495
ASV25_Phocaeicola plebeius	HDL-C	-0.290508	-0.528529	-0.0101397	0.0428713	0.359467
ASV25_Phocaeicola plebeius	LDL-C	0.40262	0.136926	0.614272	0.00412993	0.169402
ASV25_Phocaeicola plebeius	TG/HDL-C ratio	-0.215906	-0.46865	0.0695103	0.136233	0.543155
ASV25_Phocaeicola plebeius	TC/HDL-C ratio	0.290617	0.0102586	0.528615	0.0427899	0.359467
ASV25_Phocaeicola plebeius	ApoA	-0.0319372	-0.310347	0.251518	0.82755	0.954474
ASV25_Phocaeicola plebeius	ApoB	0.396596	0.129884	0.609788	0.00478424	0.173965
ASV25_Phocaeicola plebeius	ApoB/ApoA ratio	0.546704	0.313739	0.717585	4.82011e-05	0.0181232
ASV25_Phocaeicola plebeius	Lp(a)	-0.350047	-0.574677	-0.0763671	0.0136772	0.251214
ASV25_Phocaeicola plebeius	FBG	0.177457	-0.109188	0.436855	0.222525	0.640972
ASV31_Segatella copri	SBP	0.0758964	-0.209777	0.349631	0.604243	0.887885
ASV31_Segatella copri	DBP	-0.0539839	-0.330168	0.230715	0.712574	0.920057
ASV31_Segatella copri	RHR	0.00155189	-0.279767	0.282625	0.991556	0.996859
ASV31_Segatella copri	Height-Z	0.174489	-0.112214	0.434373	0.230483	0.65405
ASV31_Segatella copri	BMI-Z	0.0268265	-0.256303	0.305717	0.854821	0.964238
ASV31_Segatella copri	TG	-0.30257	-0.537993	-0.023361	0.0345902	0.343367
ASV31_Segatella copri	TC	0.106789	-0.179807	0.376674	0.465198	0.812786
ASV31_Segatella copri	HDL-C	-0.207342	-0.461624	0.0784271	0.152856	0.561908
ASV31_Segatella copri	LDL-C	0.200872	-0.0851334	0.456295	0.166372	0.564229
ASV31_Segatella copri	TG/HDL-C ratio	-0.226509	-0.477304	0.0584078	0.117571	0.526648
ASV31_Segatella copri	TC/HDL-C ratio	0.248512	-0.0351403	0.49511	0.0851054	0.462449
ASV31_Segatella copri	ApoA	0.0540048	-0.230695	0.330187	0.712468	0.920057
ASV31_Segatella copri	ApoB	0.314082	0.0360711	0.546971	0.027966	0.328247
ASV31_Segatella copri	ApoB/ApoA ratio	0.394912	0.127921	0.608532	0.00498261	0.175637
ASV31_Segatella copri	Lp(a)	-0.354466	-0.578046	-0.0813807	0.0124568	0.234188
ASV31_Segatella copri	FBG	0.257073	-0.0260034	0.501982	0.0745606	0.440337
ASV45_Hominicoprocola sp.	SBP	-0.146752	-0.410988	0.140232	0.314318	0.717657
ASV45_Hominicoprocola sp.	DBP	-0.182547	-0.441101	0.103987	0.209325	0.623942
ASV45_Hominicoprocola sp.	RHR	0.282397	0.00130344	0.522131	0.0493029	0.374503
ASV45_Hominicoprocola sp.	Height-Z	0.225621	-0.0593407	0.476581	0.119056	0.526648
ASV45_Hominicoprocola sp.	BMI-Z	0.0094957	-0.272428	0.289918	0.948369	0.987775
ASV45_Hominicoprocola sp.	TG	-0.131703	-0.398154	0.155243	0.367025	0.742833
ASV45_Hominicoprocola sp.	TC	0.11935	-0.167467	0.387541	0.414038	0.774518
ASV45_Hominicoprocola sp.	HDL-C	-0.117816	-0.386217	0.168979	0.420108	0.779679
ASV45_Hominicoprocola sp.	LDL-C	-0.119403	-0.387586	0.167414	0.413828	0.774518
ASV45_Hominicoprocola sp.	TG/HDL-C ratio	-0.10264	-0.373069	0.183863	0.48281	0.820813
ASV45_Hominicoprocola sp.	TC/HDL-C ratio	0.188161	-0.0982334	0.445771	0.195416	0.598333
ASV45_Hominicoprocola sp.	ApoA	0.0654505	-0.219791	0.340382	0.655016	0.902337
ASV45_Hominicoprocola sp.	ApoB	-0.0882509	-0.360501	0.197856	0.546517	0.85443
ASV45_Hominicoprocola sp.	ApoB/ApoA ratio	-0.0753377	-0.349138	0.210314	0.606915	0.888514
ASV45_Hominicoprocola sp.	Lp(a)	-0.121943	-0.389774	0.164908	0.403895	0.767638
ASV45_Hominicoprocola sp.	FBG	0.0398137	-0.244116	0.317456	0.785923	0.949901
ASV46_Neisseria cinerea	SBP	-0.0555213	-0.331542	0.229254	0.704756	0.918548
ASV46_Neisseria cinerea	DBP	0.0076659	-0.274122	0.288241	0.958308	0.991319
ASV46_Neisseria cinerea	RHR	0.206397	-0.0794087	0.460847	0.154779	0.561908
ASV46_Neisseria cinerea	Height-Z	-0.243284	-0.490898	0.0406967	0.0920971	0.478444
ASV46_Neisseria cinerea	BMI-Z	0.12363	-0.163241	0.391226	0.397372	0.762936
ASV46_Neisseria cinerea	TG	0.397046	0.130409	0.610123	0.00473241	0.173965
ASV46_Neisseria cinerea	TC	-0.0548826	-0.330971	0.229861	0.708001	0.920057
ASV46_Neisseria cinerea	HDL-C	0.155832	-0.13111	0.418682	0.284974	0.694154
ASV46_Neisseria cinerea	LDL-C	-0.20818	-0.462313	0.0775566	0.151167	0.561908
ASV46_Neisseria cinerea	TG/HDL-C ratio	0.325656	0.0489416	0.555943	0.0224078	0.304535
ASV46_Neisseria cinerea	TC/HDL-C ratio	-0.156663	-0.419384	0.130272	0.282381	0.693566
ASV46_Neisseria cinerea	ApoA	-0.0928418	-0.364522	0.193404	0.525762	0.840652
ASV46_Neisseria cinerea	ApoB	-0.387232	-0.602791	-0.118992	0.00598161	0.195626
ASV46_Neisseria cinerea	ApoB/ApoA ratio	-0.432844	-0.636562	-0.172662	0.00189434	0.115504
ASV46_Neisseria cinerea	Lp(a)	0.312947	0.0348142	0.546088	0.028568	0.328247
ASV46_Neisseria cinerea	FBG	-0.196811	-0.452941	0.089329	0.175286	0.576918
ASV50_Lactobacillus iners	SBP	-0.214095	-0.467167	0.0714001	0.139631	0.544814
ASV50_Lactobacillus iners	DBP	0.0243399	-0.258627	0.303459	0.868153	0.968829
ASV50_Lactobacillus iners	RHR	0.247909	-0.0357815	0.494625	0.0858893	0.462449
ASV50_Lactobacillus iners	Height-Z	-0.238336	-0.486901	0.0459393	0.099118	0.491611
ASV50_Lactobacillus iners	BMI-Z	0.0743779	-0.211237	0.34829	0.611517	0.891412
ASV50_Lactobacillus iners	TG	0.215384	-0.0700553	0.468223	0.137207	0.543155
ASV50_Lactobacillus iners	TC	0.170685	-0.116083	0.431186	0.240965	0.661726
ASV50_Lactobacillus iners	HDL-C	-0.0519117	-0.328316	0.232681	0.723159	0.924513
ASV50_Lactobacillus iners	LDL-C	-0.189841	-0.447166	0.0965076	0.191383	0.594712
ASV50_Lactobacillus iners	TG/HDL-C ratio	0.211589	-0.0740114	0.465112	0.144437	0.552463
ASV50_Lactobacillus iners	TC/HDL-C ratio	0.162346	-0.124535	0.424179	0.265064	0.679138
ASV50_Lactobacillus iners	ApoA	-0.25325	-0.498917	0.0300892	0.079134	0.446498
ASV50_Lactobacillus iners	ApoB	-0.339393	-0.566523	-0.0643366	0.0170462	0.284316
ASV50_Lactobacillus iners	ApoB/ApoA ratio	-0.243446	-0.491029	0.0405248	0.091874	0.478444
ASV50_Lactobacillus iners	Lp(a)	0.295056	0.0151135	0.532105	0.0395764	0.354303
ASV50_Lactobacillus iners	FBG	-0.23492	-0.484135	0.0495496	0.104201	0.505544
ASV55_Intestinibacter bartlettii	SBP	0.144478	-0.142508	0.409056	0.321956	0.721084
ASV55_Intestinibacter bartlettii	DBP	0.112434	-0.174272	0.381567	0.441794	0.792633
ASV55_Intestinibacter bartlettii	RHR	0.00828983	-0.273544	0.288813	0.954918	0.990026
ASV55_Intestinibacter bartlettii	Height-Z	-0.273626	-0.515183	0.0082019	0.0571166	0.399816
ASV55_Intestinibacter bartlettii	BMI-Z	0.176074	-0.110599	0.435698	0.22621	0.645661
ASV55_Intestinibacter bartlettii	TG	0.523874	0.284602	0.701702	0.000111983	0.0360905
ASV55_Intestinibacter bartlettii	TC	-0.075775	-0.349524	0.209894	0.604823	0.887885
ASV55_Intestinibacter bartlettii	HDL-C	0.099636	-0.186794	0.370453	0.49578	0.826221
ASV55_Intestinibacter bartlettii	LDL-C	-0.268994	-0.511501	0.0132011	0.0616283	0.407617
ASV55_Intestinibacter bartlettii	TG/HDL-C ratio	0.458925	0.204063	0.655527	0.000911064	0.0716137
ASV55_Intestinibacter bartlettii	TC/HDL-C ratio	-0.147031	-0.411226	0.139952	0.313387	0.717657
ASV55_Intestinibacter bartlettii	ApoA	-0.0808283	-0.353979	0.205028	0.580882	0.873209
ASV55_Intestinibacter bartlettii	ApoB	-0.369013	-0.589083	-0.0979839	0.00907523	0.215513
ASV55_Intestinibacter bartlettii	ApoB/ApoA ratio	-0.38922	-0.604279	-0.121299	0.00570758	0.195096
ASV55_Intestinibacter bartlettii	Lp(a)	0.484698	0.235614	0.674027	0.000416661	0.0619283
ASV55_Intestinibacter bartlettii	FBG	-0.308685	-0.542769	-0.0301012	0.0309263	0.337052
ASV72_Listeria welshimeri	SBP	0.0272671	-0.255892	0.306117	0.852463	0.963665
ASV72_Listeria welshimeri	DBP	0.197024	-0.0891094	0.453117	0.17481	0.576568
ASV72_Listeria welshimeri	RHR	0.132496	-0.154455	0.398833	0.364122	0.741389
ASV72_Listeria welshimeri	Height-Z	-0.00727081	-0.287879	0.274487	0.960455	0.991701
ASV72_Listeria welshimeri	BMI-Z	-0.119047	-0.387279	0.167766	0.415235	0.77483
ASV72_Listeria welshimeri	TG	0.373398	0.103018	0.592394	0.00822607	0.210015
ASV72_Listeria welshimeri	TC	-0.0346938	-0.312838	0.248931	0.812922	0.951652
ASV72_Listeria welshimeri	HDL-C	0.128751	-0.158172	0.395624	0.377956	0.753241
ASV72_Listeria welshimeri	LDL-C	-0.22405	-0.475301	0.0609895	0.121717	0.533191
ASV72_Listeria welshimeri	TG/HDL-C ratio	0.317268	0.0396051	0.549446	0.0263319	0.321107
ASV72_Listeria welshimeri	TC/HDL-C ratio	-0.122495	-0.390249	0.164363	0.401755	0.765297
ASV72_Listeria welshimeri	ApoA	0.0297561	-0.253562	0.308372	0.839166	0.956024
ASV72_Listeria welshimeri	ApoB	-0.15463	-0.417666	0.13232	0.288751	0.69522
ASV72_Listeria welshimeri	ApoB/ApoA ratio	-0.283852	-0.523281	-0.00288596	0.0480943	0.373644
ASV72_Listeria welshimeri	Lp(a)	0.449426	0.192565	0.648648	0.0011974	0.0824223
ASV72_Listeria welshimeri	FBG	-0.273492	-0.515077	0.00834649	0.0572431	0.399816
ASV73_Parabacteroides merdae	SBP	0.0383681	-0.245477	0.316154	0.793522	0.951652
ASV73_Parabacteroides merdae	DBP	-0.178299	-0.437558	0.108329	0.220303	0.640972
ASV73_Parabacteroides merdae	RHR	-0.124648	-0.392101	0.162235	0.393469	0.760952
ASV73_Parabacteroides merdae	Height-Z	0.241693	-0.0423841	0.489614	0.094311	0.479202
ASV73_Parabacteroides merdae	BMI-Z	-0.112481	-0.381608	0.174226	0.441603	0.792633
ASV73_Parabacteroides merdae	TG	-0.301574	-0.537214	-0.0222652	0.0352199	0.343367
ASV73_Parabacteroides merdae	TC	-0.103106	-0.373474	0.183408	0.480815	0.819893
ASV73_Parabacteroides merdae	HDL-C	-0.205317	-0.459958	0.0805289	0.156997	0.56378
ASV73_Parabacteroides merdae	LDL-C	0.250389	-0.0331414	0.496619	0.0826995	0.459532
ASV73_Parabacteroides merdae	TG/HDL-C ratio	-0.231736	-0.481553	0.0529083	0.109118	0.518484
ASV73_Parabacteroides merdae	TC/HDL-C ratio	0.0725205	-0.21302	0.346648	0.620465	0.89271
ASV73_Parabacteroides merdae	ApoA	0.169165	-0.117627	0.429911	0.245242	0.663533
ASV73_Parabacteroides merdae	ApoB	0.312237	0.0340277	0.545535	0.0289503	0.328247
ASV73_Parabacteroides merdae	ApoB/ApoA ratio	0.323152	0.046149	0.554007	0.0235242	0.304535
ASV73_Parabacteroides merdae	Lp(a)	-0.481705	-0.671891	-0.231923	0.00045774	0.0619283
ASV73_Parabacteroides merdae	FBG	0.474588	0.223175	0.666799	0.000570472	0.0619283
ASV105_Megasphaera elsdenii	SBP	-0.149064	-0.412951	0.137913	0.306669	0.715685
ASV105_Megasphaera elsdenii	DBP	0.0188969	-0.263701	0.298507	0.897456	0.976414
ASV105_Megasphaera elsdenii	RHR	0.157417	-0.129513	0.420021	0.280042	0.692737
ASV105_Megasphaera elsdenii	Height-Z	-0.169872	-0.430504	0.116909	0.243247	0.662063
ASV105_Megasphaera elsdenii	BMI-Z	-0.106472	-0.3764	0.180117	0.466528	0.812786
ASV105_Megasphaera elsdenii	TG	0.255255	-0.0279479	0.500525	0.0767091	0.446354
ASV105_Megasphaera elsdenii	TC	-0.0187203	-0.298346	0.263865	0.89841	0.976414
ASV105_Megasphaera elsdenii	HDL-C	0.0537676	-0.23092	0.329975	0.713677	0.920057
ASV105_Megasphaera elsdenii	LDL-C	0.0483758	-0.236032	0.325149	0.741338	0.928695
ASV105_Megasphaera elsdenii	TG/HDL-C ratio	0.222045	-0.0630907	0.473667	0.125176	0.534891
ASV105_Megasphaera elsdenii	TC/HDL-C ratio	-0.0586213	-0.334307	0.226306	0.689083	0.913325
ASV105_Megasphaera elsdenii	ApoA	-0.0686128	-0.343188	0.216766	0.639468	0.896775
ASV105_Megasphaera elsdenii	ApoB	-0.121699	-0.389564	0.165149	0.404843	0.767649
ASV105_Megasphaera elsdenii	ApoB/ApoA ratio	-0.163977	-0.425552	0.122886	0.260229	0.675577
ASV105_Megasphaera elsdenii	Lp(a)	0.255701	-0.0274704	0.500883	0.0761768	0.446354
ASV105_Megasphaera elsdenii	FBG	-0.147472	-0.4116	0.13951	0.311923	0.717352
ASV135_Lactobacillus rogosae	SBP	-0.166737	-0.427872	0.12009	0.252183	0.669286
ASV135_Lactobacillus rogosae	DBP	-0.114575	-0.383418	0.172169	0.433096	0.78767
ASV135_Lactobacillus rogosae	RHR	0.0654632	-0.219779	0.340394	0.654953	0.902337
ASV135_Lactobacillus rogosae	Height-Z	0.11197	-0.174728	0.381166	0.443692	0.794217
ASV135_Lactobacillus rogosae	BMI-Z	0.0636603	-0.221501	0.338792	0.663882	0.905462
ASV135_Lactobacillus rogosae	TG	-0.400952	-0.613031	-0.134973	0.00430277	0.17334
ASV135_Lactobacillus rogosae	TC	0.150544	-0.136428	0.414206	0.301837	0.711541
ASV135_Lactobacillus rogosae	HDL-C	-0.29194	-0.529656	-0.0117045	0.0418104	0.359467
ASV135_Lactobacillus rogosae	LDL-C	0.194956	-0.0912424	0.451406	0.179471	0.581966
ASV135_Lactobacillus rogosae	TG/HDL-C ratio	-0.289072	-0.527399	-0.0085725	0.0439568	0.362014
ASV135_Lactobacillus rogosae	TC/HDL-C ratio	0.332412	0.0564967	0.561156	0.0196162	0.295392
ASV135_Lactobacillus rogosae	ApoA	-0.206481	-0.460916	0.0793216	0.154608	0.561908
ASV135_Lactobacillus rogosae	ApoB	0.280799	-0.000431213	0.520868	0.0506572	0.379706
ASV135_Lactobacillus rogosae	ApoB/ApoA ratio	0.45857	0.203631	0.65527	0.000920566	0.0716137
ASV135_Lactobacillus rogosae	Lp(a)	-0.383353	-0.599883	-0.114499	0.00654941	0.199669
ASV135_Lactobacillus rogosae	FBG	0.029818	-0.253504	0.308429	0.838836	0.956024
ASV142_Arthromitus sp.	SBP	-0.0158475	-0.295726	0.266537	0.913936	0.979825
ASV142_Arthromitus sp.	DBP	-0.0616002	-0.33696	0.223467	0.674143	0.909111
ASV142_Arthromitus sp.	RHR	0.122154	-0.1647	0.389955	0.403077	0.76673
ASV142_Arthromitus sp.	Height-Z	-0.0735936	-0.347597	0.21199	0.615289	0.891412
ASV142_Arthromitus sp.	BMI-Z	0.0307318	-0.252648	0.309256	0.833965	0.956024
ASV142_Arthromitus sp.	TG	0.236671	-0.0476996	0.485554	0.101571	0.497057
ASV142_Arthromitus sp.	TC	-0.286947	-0.525724	-0.00625516	0.0456047	0.366917
ASV142_Arthromitus sp.	HDL-C	0.15834	-0.128581	0.420801	0.277195	0.691447
ASV142_Arthromitus sp.	LDL-C	-0.122489	-0.390244	0.164369	0.401777	0.765297
ASV142_Arthromitus sp.	TG/HDL-C ratio	0.175822	-0.110855	0.435488	0.226885	0.645661
ASV142_Arthromitus sp.	TC/HDL-C ratio	-0.339958	-0.566956	-0.0649721	0.0168515	0.283708
ASV142_Arthromitus sp.	ApoA	0.117842	-0.168953	0.38624	0.420005	0.779679
ASV142_Arthromitus sp.	ApoB	-0.193933	-0.450559	0.0922973	0.181811	0.584282
ASV142_Arthromitus sp.	ApoB/ApoA ratio	-0.227817	-0.478369	0.057033	0.11541	0.526648
ASV142_Arthromitus sp.	Lp(a)	0.253224	-0.0301175	0.498896	0.0791663	0.446498
ASV142_Arthromitus sp.	FBG	-0.0969128	-0.368079	0.189447	0.50769	0.834803
ASV156_Pseudomonas paralactis	SBP	-0.0291317	-0.307807	0.254147	0.842498	0.958723
ASV156_Pseudomonas paralactis	DBP	-0.000741615	-0.281879	0.280513	0.995965	0.998177
ASV156_Pseudomonas paralactis	RHR	-0.0692999	-0.343797	0.216108	0.636109	0.896137
ASV156_Pseudomonas paralactis	Height-Z	0.135901	-0.151069	0.401745	0.351814	0.735287
ASV156_Pseudomonas paralactis	BMI-Z	-0.00186066	-0.282909	0.279482	0.989876	0.996612
ASV156_Pseudomonas paralactis	TG	-0.00900276	-0.289467	0.272885	0.951046	0.98793
ASV156_Pseudomonas paralactis	TC	0.385405	0.116875	0.601423	0.00624339	0.195626
ASV156_Pseudomonas paralactis	HDL-C	-0.100624	-0.371314	0.185831	0.491496	0.823052
ASV156_Pseudomonas paralactis	LDL-C	-0.179185	-0.438298	0.107424	0.21798	0.639357
ASV156_Pseudomonas paralactis	TG/HDL-C ratio	0.0283935	-0.254838	0.307138	0.84644	0.959436
ASV156_Pseudomonas paralactis	TC/HDL-C ratio	0.37187	0.101262	0.591241	0.00851391	0.210015
ASV156_Pseudomonas paralactis	ApoA	-0.11387	-0.382809	0.172862	0.435949	0.788194
ASV156_Pseudomonas paralactis	ApoB	-0.0830828	-0.355963	0.202853	0.570341	0.867655
ASV156_Pseudomonas paralactis	ApoB/ApoA ratio	-0.161211	-0.423222	0.125683	0.268465	0.683585
ASV156_Pseudomonas paralactis	Lp(a)	-0.0832148	-0.356079	0.202726	0.569727	0.867655
ASV156_Pseudomonas paralactis	FBG	-0.185883	-0.443878	0.10057	0.200978	0.609417
ASV181_Clostridium jeddahitimonense	SBP	0.0315956	-0.251838	0.310038	0.829367	0.955106
ASV181_Clostridium jeddahitimonense	DBP	-0.0141829	-0.294206	0.268083	0.922947	0.981967
ASV181_Clostridium jeddahitimonense	RHR	0.164191	-0.122669	0.425732	0.2596	0.675577
ASV181_Clostridium jeddahitimonense	Height-Z	-0.226479	-0.47728	0.0584396	0.117622	0.526648
ASV181_Clostridium jeddahitimonense	BMI-Z	-0.140467	-0.405641	0.146517	0.335713	0.726698
ASV181_Clostridium jeddahitimonense	TG	0.194487	-0.0917258	0.451018	0.180541	0.582689
ASV181_Clostridium jeddahitimonense	TC	0.136454	-0.150518	0.402218	0.349837	0.735287
ASV181_Clostridium jeddahitimonense	HDL-C	0.23626	-0.0481348	0.48522	0.102185	0.497902
ASV181_Clostridium jeddahitimonense	LDL-C	-0.0623767	-0.337651	0.222727	0.670268	0.909111
ASV181_Clostridium jeddahitimonense	TG/HDL-C ratio	0.120325	-0.166505	0.388381	0.410206	0.770546
ASV181_Clostridium jeddahitimonense	TC/HDL-C ratio	-0.064937	-0.339927	0.220282	0.657554	0.902337
ASV181_Clostridium jeddahitimonense	ApoA	0.0195716	-0.263073	0.299122	0.893816	0.976089
ASV181_Clostridium jeddahitimonense	ApoB	-0.0617351	-0.33708	0.223339	0.673469	0.909111
ASV181_Clostridium jeddahitimonense	ApoB/ApoA ratio	-0.200433	-0.455933	0.0855869	0.167318	0.564229
ASV181_Clostridium jeddahitimonense	Lp(a)	0.226241	-0.0586888	0.477087	0.118017	0.526648
ASV181_Clostridium jeddahitimonense	FBG	-0.218136	-0.470474	0.0671815	0.132136	0.542879
ASV195_Bacteroides ovatus	SBP	0.0731036	-0.21246	0.347164	0.61765	0.891412
ASV195_Bacteroides ovatus	DBP	0.00804994	-0.273766	0.288593	0.956222	0.990774
ASV195_Bacteroides ovatus	RHR	0.144368	-0.142618	0.408962	0.322329	0.721084
ASV195_Bacteroides ovatus	Height-Z	0.141259	-0.145727	0.406316	0.33297	0.725077
ASV195_Bacteroides ovatus	BMI-Z	-0.0448601	-0.321995	0.239356	0.759553	0.934315
ASV195_Bacteroides ovatus	TG	-0.192566	-0.449427	0.0937046	0.184969	0.588117
ASV195_Bacteroides ovatus	TC	-0.160371	-0.422514	0.126532	0.271002	0.686173
ASV195_Bacteroides ovatus	HDL-C	-0.315156	-0.547806	-0.0372614	0.0274061	0.327705
ASV195_Bacteroides ovatus	LDL-C	0.0698968	-0.215536	0.344326	0.633198	0.896137
ASV195_Bacteroides ovatus	TG/HDL-C ratio	-0.103387	-0.373719	0.183133	0.479613	0.819081
ASV195_Bacteroides ovatus	TC/HDL-C ratio	0.10121	-0.185259	0.371825	0.488961	0.823052
ASV195_Bacteroides ovatus	ApoA	-0.0923436	-0.364086	0.193888	0.527995	0.841297
ASV195_Bacteroides ovatus	ApoB	0.0111423	-0.270903	0.291426	0.939431	0.983579
ASV195_Bacteroides ovatus	ApoB/ApoA ratio	0.0853704	-0.200643	0.357974	0.559737	0.86669
ASV195_Bacteroides ovatus	Lp(a)	-0.0660329	-0.3409	0.219234	0.652141	0.901968
ASV195_Bacteroides ovatus	FBG	0.131627	-0.155319	0.398089	0.367306	0.742833
ASV217_Alistipes sp.	SBP	-0.00591586	-0.286636	0.275739	0.96782	0.992456
ASV217_Alistipes sp.	DBP	0.01929	-0.263335	0.298865	0.895335	0.976089
ASV217_Alistipes sp.	RHR	0.132941	-0.154013	0.399214	0.362497	0.739416
ASV217_Alistipes sp.	Height-Z	0.0845475	-0.201438	0.357251	0.563541	0.867655
ASV217_Alistipes sp.	BMI-Z	0.0352366	-0.248421	0.313329	0.810048	0.951652
ASV217_Alistipes sp.	TG	-0.405655	-0.616525	-0.140483	0.00383119	0.167063
ASV217_Alistipes sp.	TC	-0.136337	-0.402117	0.150634	0.350255	0.735287
[truncated: 1,977 more rows]
