# Supplementary material for: Longitudinal Interaction Between Individualized Gut Microbial Dynamics and Diet Is Associated with Metabolic Health in School-Aged Children
Source: Nutrients. 2026 Jan 6;18(2):187. doi: 10.3390/nu18020187 (PMC12845436; doi:10.3390/nu18020187)
Supplement: Supplementary file 1 [file nutrients-18-00187-s001.zip › Table S4.xlsx]

## Sheet: LS_food groups-genera
Longitudinal correlation analysis of food groups and genus-level taxa in the LS group
measure1	measure2	rmcorr.r	lowerCI	upperCI	p-value	q-value
Egg	Bifidobacterium	-0.098855	-0.369773	0.187555	0.499181	0.939681
Egg	Prevotella	-0.0267286	-0.305628	0.256395	0.855345	0.981227
Egg	Parabacteroides	0.119323	-0.167493	0.387518	0.414143	0.902575
Egg	Bacteroides	-0.0216881	-0.301049	0.261101	0.88241	0.981227
Egg	Eubacterium hallii	-0.158388	-0.420841	0.128533	0.277049	0.801311
Egg	Clostridia UCG-014	0.162753	-0.124124	0.424521	0.263852	0.789663
Egg	Escherichia-Shigella	-0.0224198	-0.301714	0.260419	0.878472	0.981227
Egg	Comamonadaceae	-0.115057	-0.383835	0.171695	0.431151	0.909809
Egg	NK4A214	-0.00501701	-0.28581	0.27657	0.972708	0.997251
Egg	Faecalibacterium	-0.185306	-0.443398	0.101162	0.202406	0.736745
Egg	Fusobacterium	0.00134449	-0.279958	0.282434	0.992685	0.997612
Egg	Holdemanella	0.118093	-0.168706	0.386457	0.419007	0.902575
Egg	Romboutsia	0.0648272	-0.220387	0.339829	0.658097	0.958854
Egg	Lactobacillus	0.00989922	-0.272055	0.290288	0.946178	0.992074
Egg	Lachnospiraceae1	-0.0838181	-0.35661	0.202143	0.566923	0.949363
Egg	Blautia	-0.0324428	-0.310804	0.251044	0.824862	0.981227
Egg	Bacillus	-0.243156	-0.490795	0.0408322	0.0922734	0.517737
Egg	Alistipes	0.210517	-0.0751264	0.464233	0.146527	0.642499
Egg	RF39	0.115167	-0.171586	0.38393	0.430706	0.909809
Egg	Ruminococcus torques	-0.162386	-0.424212	0.124496	0.264948	0.790638
Egg	Muribaculaceae	0.091667	-0.194544	0.363494	0.531036	0.939681
Egg	Eubacterium coprostanoligenes	0.213431	-0.0720926	0.466623	0.140893	0.630665
Egg	UCG-002	0.0576346	-0.227245	0.333427	0.694058	0.966879
Egg	Neisseria	-0.00273143	-0.28371	0.278679	0.985139	0.997612
Egg	Intestinibacter	-0.141282	-0.406336	0.145703	0.332888	0.862018
Egg	Alloprevotella	-0.116006	-0.384655	0.170761	0.427334	0.909543
Egg	Veillonella	-0.1054	-0.375468	0.181166	0.471054	0.928966
Egg	Ruminococcus	-0.00324489	-0.284182	0.278206	0.982346	0.997612
Egg	Listeria	-0.0958661	-0.367165	0.190465	0.512306	0.939681
Egg	Sutterella	-0.00687831	-0.287519	0.27485	0.962588	0.996954
Egg	Ruminococcaceae Incertae Sedis	0.154926	-0.132022	0.417916	0.287818	0.821455
Egg	Lachnospira	-0.0362681	-0.31426	0.247452	0.804595	0.97935
Egg	Megasphaera	-0.05414	-0.330308	0.230567	0.711779	0.975163
Egg	TM7x	0.27544	-0.00623975	0.516623	0.0554234	0.404645
Egg	Barnesiella	0.088276	-0.197831	0.360523	0.546403	0.943448
Egg	Pseudomonas	0.118109	-0.168691	0.38647	0.418946	0.902575
Egg	Agathobacter	-0.0293333	-0.307989	0.253958	0.841422	0.981227
Egg	Lachnospiraceae NK4A136	0.192874	-0.093387	0.449682	0.184253	0.711231
Egg	Paraprevotella	0.0490135	-0.235428	0.325721	0.738049	0.975827
Egg	Candidatus Arthromitus	-0.00907838	-0.289536	0.272815	0.950635	0.992074
Egg	Bacilli	0.0259516	-0.257121	0.304923	0.859507	0.981227
Egg	UCG-005	0.157504	-0.129425	0.420094	0.279774	0.806093
Egg	Lachnoclostridium	-0.0421465	-0.319556	0.241917	0.773701	0.9787
Egg	Monoglobus	-0.143533	-0.408252	0.143453	0.325163	0.856473
Egg	Clostridium sensu stricto 1	-0.257024	-0.501943	0.0260553	0.0746173	0.465662
Egg	Christensenellaceae R-7	0.265282	-0.0171976	0.508543	0.0654466	0.441398
Egg	Fusicatenibacter	-0.107933	-0.377667	0.178687	0.460402	0.92821
Egg	Oscillospiraceae1	0.0415574	-0.242473	0.319026	0.776783	0.9787
Egg	Chloroplast	-0.0122099	-0.292403	0.269913	0.93364	0.992074
Egg	Actinomyces	0.117762	-0.169032	0.386171	0.42032	0.902575
Egg	Ruminococcus gauvreauii	-0.0928466	-0.364526	0.193399	0.525741	0.939681
Egg	Brevundimonas	0.139834	-0.147148	0.405102	0.337916	0.862862
Egg	Helicobacter	-0.0187587	-0.298381	0.26383	0.898203	0.983117
Egg	Eubacterium eligens	-0.076343	-0.350025	0.209348	0.602111	0.949363
Egg	Subdoligranulum	0.00182745	-0.279513	0.282879	0.990057	0.997612
Egg	CAG-352	-0.0723945	-0.346537	0.213141	0.621074	0.95294
Egg	Parasutterella	-0.185146	-0.443266	0.101325	0.202801	0.736745
Egg	Roseburia	-0.107971	-0.377701	0.178649	0.46024	0.92821
Egg	Marinobacter	0.0271104	-0.256038	0.305974	0.853302	0.981227
Egg	Dialister	0.121969	-0.164883	0.389796	0.403795	0.902575
Egg	Eubacterium nodatum	0.236064	-0.0483416	0.485062	0.102477	0.552423
Egg	Yersiniaceae	0.0354829	-0.24819	0.313551	0.808746	0.97935
Egg	Eubacterium ventriosum	-0.139884	-0.405144	0.147099	0.337743	0.862862
Egg	Acinetobacter	-0.206815	-0.461191	0.0789746	0.153927	0.655655
Egg	Anaerostipes	-0.13283	-0.399119	0.154123	0.362903	0.881816
Egg	Enterobacteriaceae	-0.0250093	-0.304068	0.258002	0.86456	0.981227
Egg	Ruminococcaceae2	-0.0405796	-0.318146	0.243394	0.781904	0.9787
Egg	Tyzzerella	-0.0284801	-0.307216	0.254757	0.845977	0.981227
Egg	Saccharimonadaceae	0.244351	-0.0395646	0.491758	0.0906357	0.5144
Egg	Gemella	-0.05735	-0.333174	0.227516	0.695495	0.966879
Egg	Butyricicoccus	-0.258731	-0.503309	0.0242288	0.0726438	0.458805
Egg	Staphylococcus	0.0583632	-0.226551	0.334077	0.690383	0.964799
Egg	Akkermansia	0.0239357	-0.259004	0.303092	0.870323	0.981227
Egg	Terrisporobacter	-0.072838	-0.346929	0.212715	0.618932	0.95294
Egg	Sellimonas	-0.0231708	-0.302397	0.259718	0.874433	0.981227
Egg	Dorea	-0.292131	-0.529806	-0.0119127	0.0416709	0.356096
Egg	Lachnospiraceae ND3007	-0.148069	-0.412106	0.138912	0.309947	0.843309
Egg	Streptococcus	-0.107784	-0.377538	0.178833	0.461026	0.928223
Egg	Haemophilus	0.206193	-0.0796196	0.460679	0.155195	0.655655
Egg	Cupriavidus	-0.061788	-0.337127	0.223288	0.673204	0.958854
Egg	Collinsella	-0.0392187	-0.31692	0.244676	0.789048	0.97935
Egg	Planococcaceae	-0.0902317	-0.362237	0.195936	0.537514	0.941541
Egg	Phascolarctobacterium	0.11913	-0.167684	0.387351	0.414904	0.902575
Egg	Coprococcus	-0.122213	-0.390007	0.164641	0.402845	0.902575
Egg	Megamonas	0.146894	-0.140089	0.411109	0.313843	0.845914
Egg	CAG-56	0.0665625	-0.218728	0.34137	0.649531	0.958719
Egg	Turicibacter	0.00480448	-0.276766	0.285615	0.973863	0.997251
Egg	Granulicatella	-0.0304957	-0.309042	0.252869	0.835223	0.981227
Egg	Odoribacter	0.107181	-0.179424	0.377014	0.463551	0.928966
Egg	Alcaligenes	0.0186967	-0.263887	0.298325	0.898537	0.983117
Egg	Ralstonia	-0.0774628	-0.351014	0.20827	0.596779	0.949363
Egg	Erysipelotrichaceae UCG-003	-0.0635684	-0.33871	0.221589	0.664339	0.958854
Egg	Ruminococcus gnavus	-0.117304	-0.385776	0.169483	0.422143	0.903135
Egg	UBA1819	0.0926822	-0.193559	0.364382	0.526477	0.939681
Vegetable	Bifidobacterium	-0.0779492	-0.351442	0.207802	0.59447	0.949363
Vegetable	Prevotella	-0.347762	-0.572932	-0.0737798	0.0143474	0.196933
Vegetable	Parabacteroides	-0.285559	-0.524628	-0.00474278	0.0467084	0.37169
Vegetable	Bacteroides	-0.204487	-0.459275	0.0813891	0.158716	0.66676
Vegetable	Eubacterium hallii	-0.0694897	-0.343965	0.215926	0.635183	0.955938
Vegetable	Clostridia UCG-014	0.0782083	-0.207553	0.351671	0.593241	0.949363
Vegetable	Escherichia-Shigella	0.047153	-0.237189	0.324053	0.747658	0.977819
Vegetable	Comamonadaceae	0.0416075	-0.242425	0.319071	0.77652	0.9787
Vegetable	NK4A214	-0.103482	-0.373801	0.183041	0.479209	0.928966
Vegetable	Faecalibacterium	-0.159494	-0.421774	0.127417	0.273664	0.801311
Vegetable	Fusobacterium	0.125409	-0.161482	0.392756	0.390561	0.899547
Vegetable	Holdemanella	0.147235	-0.139748	0.411399	0.31271	0.845351
Vegetable	Romboutsia	0.0777265	-0.208017	0.351246	0.595527	0.949363
Vegetable	Lactobacillus	0.220976	-0.06421	0.472795	0.127051	0.605658
Vegetable	Lachnospiraceae1	-0.0381656	-0.315971	0.245667	0.794588	0.97935
Vegetable	Blautia	-0.17057	-0.43109	0.1162	0.241287	0.767498
Vegetable	Bacillus	0.235711	-0.0487139	0.484776	0.103006	0.553291
Vegetable	Alistipes	-0.308941	-0.542968	-0.0303834	0.0307805	0.30428
Vegetable	RF39	0.113905	-0.172828	0.382839	0.435809	0.914165
Vegetable	Ruminococcus torques	-0.21822	-0.470543	0.0670937	0.131984	0.612665
Vegetable	Muribaculaceae	0.178673	-0.107947	0.43787	0.219321	0.751386
Vegetable	Eubacterium coprostanoligenes	-0.260543	-0.504759	0.0222863	0.0705926	0.458805
Vegetable	UCG-002	-0.291415	-0.529243	-0.0111305	0.0421969	0.35654
Vegetable	Neisseria	0.276789	-0.00477934	0.517693	0.0541908	0.401288
Vegetable	Intestinibacter	0.0626437	-0.222472	0.337888	0.668938	0.958854
Vegetable	Alloprevotella	0.174388	-0.112316	0.434288	0.230756	0.757886
Vegetable	Veillonella	0.0651719	-0.220058	0.340135	0.656392	0.958821
Vegetable	Ruminococcus	0.096217	-0.190124	0.367471	0.510757	0.939681
Vegetable	Listeria	0.260507	-0.0223246	0.50473	0.0706326	0.458805
Vegetable	Sutterella	-0.0415986	-0.319063	0.242434	0.776567	0.9787
Vegetable	Ruminococcaceae Incertae Sedis	-0.427285	-0.632488	-0.166039	0.00219805	0.0678048
Vegetable	Lachnospira	-0.21439	-0.467409	0.0710921	0.139073	0.630018
Vegetable	Megasphaera	0.051194	-0.233362	0.327674	0.726837	0.975364
Vegetable	TM7x	-0.325224	-0.555609	-0.0484589	0.0225974	0.270396
Vegetable	Barnesiella	-0.231912	-0.481696	0.0527232	0.108842	0.564478
Vegetable	Pseudomonas	-0.0950146	-0.366421	0.191293	0.516077	0.939681
Vegetable	Agathobacter	-0.0471958	-0.324091	0.237148	0.747436	0.977819
Vegetable	Lachnospiraceae NK4A136	-0.133202	-0.399437	0.153754	0.361549	0.881313
Vegetable	Paraprevotella	-0.0787415	-0.352141	0.207039	0.590717	0.949363
Vegetable	Candidatus Arthromitus	0.378712	0.109138	0.596397	0.00728992	0.138552
Vegetable	Bacilli	0.274261	-0.00751524	0.515687	0.0565192	0.409425
Vegetable	UCG-005	0.0957134	-0.190613	0.367032	0.512982	0.939681
Vegetable	Lachnoclostridium	-0.252783	-0.498542	0.0305876	0.0797073	0.476603
Vegetable	Monoglobus	-0.182072	-0.440705	0.104473	0.210533	0.739818
Vegetable	Clostridium sensu stricto 1	0.119992	-0.166834	0.388094	0.411512	0.902575
Vegetable	Christensenellaceae R-7	0.0396427	-0.244277	0.317302	0.786821	0.97935
Vegetable	Fusicatenibacter	-0.163573	-0.425212	0.123294	0.261421	0.789663
Vegetable	Oscillospiraceae1	0.200853	-0.0851525	0.45628	0.166411	0.681167
Vegetable	Chloroplast	0.11568	-0.171082	0.384374	0.428641	0.909809
Vegetable	Actinomyces	-0.0765946	-0.350247	0.209106	0.600911	0.949363
Vegetable	Ruminococcus gauvreauii	0.054291	-0.230423	0.330443	0.71101	0.975163
Vegetable	Brevundimonas	-0.300355	-0.53626	-0.0209256	0.0360031	0.32829
Vegetable	Helicobacter	0.374952	0.104805	0.593566	0.00794216	0.138552
Vegetable	Eubacterium eligens	-0.253077	-0.498778	0.0302745	0.0793467	0.476603
Vegetable	Subdoligranulum	-0.357445	-0.580313	-0.0847685	0.0116878	0.179372
Vegetable	CAG-352	-0.0957488	-0.367063	0.190579	0.512825	0.939681
Vegetable	Parasutterella	-0.148012	-0.412058	0.138969	0.310134	0.843309
Vegetable	Roseburia	-0.149187	-0.413055	0.13779	0.306267	0.839026
Vegetable	Marinobacter	0.234787	-0.0496899	0.484028	0.104403	0.556816
Vegetable	Dialister	0.0244193	-0.258553	0.303532	0.867727	0.981227
Vegetable	Eubacterium nodatum	-0.359482	-0.581861	-0.0870893	0.0111856	0.173434
Vegetable	Yersiniaceae	0.24287	-0.041136	0.490564	0.0926694	0.517737
Vegetable	Eubacterium ventriosum	0.184148	-0.102349	0.442434	0.205291	0.738805
Vegetable	Acinetobacter	0.348338	0.0744319	0.573372	0.0141758	0.196933
Vegetable	Anaerostipes	0.0539649	-0.230733	0.330151	0.712671	0.975163
Vegetable	Enterobacteriaceae	0.123854	-0.16302	0.391419	0.39651	0.902575
Vegetable	Ruminococcaceae2	-0.190577	-0.447778	0.0957503	0.189634	0.711231
Vegetable	Tyzzerella	-0.0181668	-0.297842	0.26438	0.901398	0.983117
Vegetable	Saccharimonadaceae	-0.239338	-0.487711	0.0448786	0.0976634	0.538136
Vegetable	Gemella	-0.25191	-0.497841	0.0315193	0.0807883	0.478369
Vegetable	Butyricicoccus	-0.0742907	-0.348213	0.21132	0.611936	0.95294
Vegetable	Staphylococcus	0.0886651	-0.197454	0.360865	0.544629	0.943448
Vegetable	Akkermansia	0.197744	-0.0883658	0.453712	0.173208	0.692586
Vegetable	Terrisporobacter	0.175243	-0.111445	0.435004	0.228443	0.756891
Vegetable	Sellimonas	-0.012476	-0.292646	0.269667	0.932197	0.992074
Vegetable	Dorea	-0.0097712	-0.290171	0.272173	0.946873	0.992074
Vegetable	Lachnospiraceae ND3007	0.0936924	-0.192578	0.365266	0.52196	0.939681
Vegetable	Streptococcus	-0.340924	-0.567697	-0.0660605	0.0165225	0.217982
Vegetable	Haemophilus	0.0633203	-0.221826	0.33849	0.665571	0.958854
Vegetable	Cupriavidus	-0.106627	-0.376534	0.179966	0.465879	0.928966
Vegetable	Collinsella	-0.263622	-0.507219	0.0189815	0.0672137	0.447299
Vegetable	Planococcaceae	0.301842	0.0225604	0.537424	0.0350493	0.327417
Vegetable	Phascolarctobacterium	-0.188446	-0.446008	0.0979407	0.194727	0.723135
Vegetable	Coprococcus	0.0782631	-0.2075	0.351719	0.592982	0.949363
Vegetable	Megamonas	-0.391568	-0.606036	-0.124028	0.00539805	0.120268
Vegetable	CAG-56	0.104186	-0.182353	0.374413	0.476208	0.928966
Vegetable	Turicibacter	0.0881483	-0.197955	0.360411	0.546985	0.943448
Vegetable	Granulicatella	-0.211601	-0.465122	0.0739983	0.144412	0.637808
Vegetable	Odoribacter	-0.312316	-0.545597	-0.0341153	0.0289075	0.304034
Vegetable	Alcaligenes	0.344595	0.0702013	0.57051	0.0153222	0.207608
Vegetable	Ralstonia	0.197564	-0.0885516	0.453564	0.173607	0.692586
Vegetable	Erysipelotrichaceae UCG-003	0.0230729	-0.259809	0.302308	0.87496	0.981227
Vegetable	Ruminococcus gnavus	-0.0601611	-0.335679	0.224839	0.681345	0.958854
Vegetable	UBA1819	-0.302242	-0.537737	-0.023	0.0347966	0.327088
Added sugar	Bifidobacterium	-0.347575	-0.572789	-0.0735687	0.0144034	0.196933
Added sugar	Prevotella	-0.201124	-0.456503	0.0848723	0.165829	0.681167
Added sugar	Parabacteroides	-0.138325	-0.403815	0.148653	0.343207	0.86608
Added sugar	Bacteroides	-0.110355	-0.379767	0.176313	0.450337	0.923182
Added sugar	Eubacterium hallii	-0.0769856	-0.350593	0.20873	0.599049	0.949363
Added sugar	Clostridia UCG-014	0.299712	0.0202199	0.535756	0.0364216	0.32829
Added sugar	Escherichia-Shigella	0.0047713	-0.276797	0.285585	0.974044	0.997251
Added sugar	Comamonadaceae	-0.00983549	-0.290229	0.272114	0.946524	0.992074
Added sugar	NK4A214	0.206431	-0.0793732	0.460875	0.154709	0.655655
Added sugar	Faecalibacterium	-0.168221	-0.429119	0.118585	0.247925	0.776832
Added sugar	Fusobacterium	0.00741119	-0.274357	0.288008	0.959692	0.996075
Added sugar	Holdemanella	0.250727	-0.0327812	0.496891	0.0822719	0.483348
Added sugar	Romboutsia	0.0665429	-0.218747	0.341352	0.649628	0.958719
Added sugar	Lactobacillus	0.0610016	-0.224038	0.336427	0.677135	0.958854
Added sugar	Lachnospiraceae1	0.0106032	-0.271403	0.290932	0.942356	0.992074
Added sugar	Blautia	-0.19135	-0.448418	0.0949562	0.187813	0.711231
Added sugar	Bacillus	0.037634	-0.246168	0.315492	0.797388	0.97935
Added sugar	Alistipes	-0.184506	-0.442732	0.101982	0.204395	0.738805
Added sugar	RF39	0.190379	-0.0959539	0.447613	0.190103	0.711231
Added sugar	Ruminococcus torques	0.0660397	-0.219228	0.340906	0.652107	0.958719
Added sugar	Muribaculaceae	0.262349	-0.0203491	0.506202	0.0685952	0.452488
Added sugar	Eubacterium coprostanoligenes	-0.0892252	-0.361355	0.196912	0.54208	0.943448
Added sugar	UCG-002	-0.180865	-0.439699	0.105708	0.213626	0.747194
Added sugar	Neisseria	0.14046	-0.146524	0.405635	0.335737	0.862018
Added sugar	Intestinibacter	-0.231016	-0.480968	0.053667	0.110254	0.569836
Added sugar	Alloprevotella	0.179248	-0.10736	0.43835	0.217817	0.751386
Added sugar	Veillonella	0.0805403	-0.205306	0.353726	0.582235	0.949363
Added sugar	Ruminococcus	-0.112576	-0.38169	0.174133	0.441215	0.917826
Added sugar	Listeria	0.144555	-0.142431	0.409122	0.321695	0.850314
Added sugar	Sutterella	-0.00353237	-0.284446	0.27794	0.980782	0.997612
Added sugar	Ruminococcaceae Incertae Sedis	-0.30542	-0.540221	-0.0264997	0.03284	0.318532
Added sugar	Lachnospira	-0.20248	-0.457621	0.0834686	0.162933	0.673219
Added sugar	Megasphaera	0.135649	-0.15132	0.401529	0.352716	0.877851
Added sugar	TM7x	-0.0980711	-0.369089	0.188319	0.502606	0.939681
Added sugar	Barnesiella	-0.269221	-0.511681	0.0129566	0.0614009	0.424675
Added sugar	Pseudomonas	0.0440458	-0.240125	0.321263	0.76379	0.9787
Added sugar	Agathobacter	-0.338042	-0.565486	-0.0628168	0.0175199	0.22671
Added sugar	Lachnospiraceae NK4A136	0.149342	-0.137635	0.413187	0.305759	0.839026
Added sugar	Paraprevotella	-0.0758121	-0.349557	0.209858	0.604646	0.949363
Added sugar	Candidatus Arthromitus	0.13258	-0.154372	0.398905	0.363814	0.882543
Added sugar	Bacilli	0.0139075	-0.268338	0.293955	0.924439	0.991695
Added sugar	UCG-005	0.203853	-0.0820466	0.458753	0.16004	0.66676
Added sugar	Lachnoclostridium	-0.25952	-0.503941	0.0233835	0.0717452	0.458805
Added sugar	Monoglobus	-0.170539	-0.431064	0.116232	0.241374	0.767498
Added sugar	Clostridium sensu stricto 1	0.0713346	-0.214158	0.345599	0.626207	0.95294
Added sugar	Christensenellaceae R-7	-0.0175599	-0.297289	0.264945	0.904677	0.983117
Added sugar	Fusicatenibacter	-0.299665	-0.53572	-0.0201683	0.0364524	0.32829
Added sugar	Oscillospiraceae1	0.163021	-0.123853	0.424747	0.263057	0.789663
Added sugar	Chloroplast	0.138755	-0.148225	0.404182	0.341695	0.865166
Added sugar	Actinomyces	0.174201	-0.112507	0.434132	0.231265	0.757886
Added sugar	Ruminococcus gauvreauii	-0.270803	-0.51294	0.0112503	0.0598334	0.420511
Added sugar	Brevundimonas	0.0388401	-0.245033	0.316579	0.791039	0.97935
Added sugar	Helicobacter	0.16556	-0.121282	0.426883	0.255592	0.78451
Added sugar	Eubacterium eligens	-0.0774428	-0.350996	0.20829	0.596874	0.949363
Added sugar	Subdoligranulum	-0.170815	-0.431296	0.115951	0.2406	0.767498
Added sugar	CAG-352	-0.102037	-0.372544	0.184452	0.485401	0.932367
Added sugar	Parasutterella	-0.140423	-0.405604	0.146561	0.335866	0.862018
Added sugar	Roseburia	-0.182597	-0.441143	0.103937	0.2092	0.739818
Added sugar	Marinobacter	0.145916	-0.141069	0.410278	0.317111	0.848267
Added sugar	Dialister	-0.159117	-0.421456	0.127798	0.274815	0.801311
Added sugar	Eubacterium nodatum	-0.135328	-0.401255	0.151639	0.353867	0.877851
Added sugar	Yersiniaceae	0.177259	-0.10939	0.436689	0.223049	0.754084
Added sugar	Eubacterium ventriosum	0.0520009	-0.232597	0.328396	0.722702	0.975364
Added sugar	Acinetobacter	0.0459451	-0.238331	0.322969	0.753917	0.9787
Added sugar	Anaerostipes	-0.0598036	-0.335361	0.22518	0.683139	0.960225
Added sugar	Enterobacteriaceae	-0.0275549	-0.306378	0.255622	0.850923	0.981227
Added sugar	Ruminococcaceae2	-0.111384	-0.380658	0.175303	0.446097	0.920361
Added sugar	Tyzzerella	-0.106944	-0.376809	0.179655	0.464545	0.928966
Added sugar	Saccharimonadaceae	0.049945	-0.234546	0.326555	0.733252	0.975364
Added sugar	Gemella	-0.0609337	-0.336367	0.224103	0.677475	0.958854
Added sugar	Butyricicoccus	-0.0709696	-0.345276	0.214508	0.627979	0.953057
Added sugar	Staphylococcus	0.166668	-0.12016	0.427814	0.252382	0.781034
Added sugar	Akkermansia	0.320564	0.0432677	0.552002	0.0247266	0.281733
Added sugar	Terrisporobacter	0.0874592	-0.198622	0.359807	0.550136	0.943448
Added sugar	Sellimonas	-0.264292	-0.507753	0.0182619	0.0664962	0.44556
Added sugar	Dorea	-0.0152905	-0.295218	0.267054	0.91695	0.987181
Added sugar	Lachnospiraceae ND3007	0.000309533	-0.280912	0.281482	0.998316	0.999802
Added sugar	Streptococcus	-0.0038558	-0.284744	0.277642	0.979023	0.997612
Added sugar	Haemophilus	-0.0167891	-0.296585	0.265662	0.908843	0.985316
Added sugar	Cupriavidus	-0.0484469	-0.325213	0.235964	0.740971	0.977819
Added sugar	Collinsella	-0.386553	-0.602283	-0.118205	0.00607772	0.128745
Added sugar	Planococcaceae	0.147861	-0.13912	0.41193	0.310634	0.843309
Added sugar	Phascolarctobacterium	-0.0120429	-0.29225	0.270068	0.934545	0.992074
Added sugar	Coprococcus	-0.152251	-0.415652	0.134713	0.296326	0.828474
Added sugar	Megamonas	-0.174504	-0.434385	0.112198	0.230441	0.757886
Added sugar	CAG-56	0.0157391	-0.266638	0.295627	0.914523	0.986442
Added sugar	Turicibacter	0.0517069	-0.232876	0.328133	0.724208	0.975364
Added sugar	Granulicatella	0.0316361	-0.2518	0.310074	0.829152	0.981227
Added sugar	Odoribacter	-0.186744	-0.444594	0.0996873	0.198862	0.731269
Added sugar	Alcaligenes	0.151993	-0.134972	0.415434	0.297153	0.828474
Added sugar	Ralstonia	0.0603736	-0.224637	0.335868	0.68028	0.958854
Added sugar	Erysipelotrichaceae UCG-003	0.0716523	-0.213853	0.34588	0.624667	0.95294
Added sugar	Ruminococcus gnavus	0.129839	-0.157093	0.396557	0.373905	0.891209
Added sugar	UBA1819	-0.0513823	-0.327842	0.233183	0.725872	0.975364
Instant food	Bifidobacterium	-0.191026	-0.44815	0.0952895	0.188575	0.711231
Instant food	Prevotella	-0.0147247	-0.294701	0.26758	0.920013	0.989771
Instant food	Parabacteroides	0.137707	-0.14927	0.403287	0.34539	0.868674
Instant food	Bacteroides	0.0855626	-0.200457	0.358142	0.55885	0.945456
Instant food	Eubacterium hallii	0.0377369	-0.246071	0.315585	0.796846	0.97935
Instant food	Clostridia UCG-014	-0.0809694	-0.354104	0.204892	0.58022	0.949363
Instant food	Escherichia-Shigella	0.0400542	-0.243889	0.317673	0.784661	0.97935
Instant food	Comamonadaceae	-0.175906	-0.435558	0.11077	0.22666	0.756891
Instant food	NK4A214	-0.0663061	-0.341142	0.218973	0.650794	0.958719
Instant food	Faecalibacterium	0.0584784	-0.226442	0.33418	0.689802	0.964799
Instant food	Fusobacterium	-0.128072	-0.395041	0.158846	0.380499	0.895441
Instant food	Holdemanella	0.0936976	-0.192573	0.36527	0.521937	0.939681
Instant food	Romboutsia	-0.0473295	-0.324211	0.237022	0.746745	0.977819
Instant food	Lactobacillus	-0.0426828	-0.320038	0.241411	0.770899	0.9787
Instant food	Lachnospiraceae1	0.11595	-0.170816	0.384607	0.427558	0.909543
Instant food	Blautia	0.119283	-0.167533	0.387483	0.414302	0.902575
Instant food	Bacillus	-0.0343416	-0.31252	0.249262	0.814788	0.981109
Instant food	Alistipes	0.100872	-0.185589	0.37153	0.490421	0.937222
Instant food	RF39	-0.102134	-0.372629	0.184357	0.484982	0.932367
Instant food	Ruminococcus torques	0.176857	-0.109801	0.436353	0.224119	0.754084
Instant food	Muribaculaceae	-0.0464832	-0.323452	0.237822	0.751127	0.9787
Instant food	Eubacterium coprostanoligenes	0.0601566	-0.224843	0.335675	0.681367	0.958854
Instant food	UCG-002	0.178763	-0.107855	0.437945	0.219085	0.751386
Instant food	Neisseria	-0.0405272	-0.318099	0.243444	0.782179	0.9787
Instant food	Intestinibacter	-0.0983946	-0.369371	0.188004	0.501191	0.939681
Instant food	Alloprevotella	0.0791087	-0.206686	0.352465	0.588981	0.949363
Instant food	Veillonella	-0.163581	-0.425219	0.123286	0.261397	0.789663
Instant food	Ruminococcus	0.12867	-0.158252	0.395555	0.378258	0.891694
Instant food	Listeria	-0.223753	-0.47506	0.0613003	0.122224	0.602703
Instant food	Sutterella	-0.000527746	-0.281683	0.28071	0.997129	0.999788
Instant food	Ruminococcaceae Incertae Sedis	0.136536	-0.150437	0.402287	0.349547	0.873288
Instant food	Lachnospira	0.177211	-0.109439	0.436649	0.223176	0.754084
Instant food	Megasphaera	0.0323659	-0.251116	0.310734	0.825271	0.981227
Instant food	TM7x	-0.0439422	-0.32117	0.240223	0.76433	0.9787
Instant food	Barnesiella	0.109703	-0.176952	0.379202	0.453032	0.923182
Instant food	Pseudomonas	-0.0361087	-0.314116	0.247602	0.805438	0.97935
Instant food	Agathobacter	-0.145232	-0.409697	0.141754	0.319411	0.848753
Instant food	Lachnospiraceae NK4A136	0.316214	0.0384353	0.548628	0.0268634	0.290666
Instant food	Paraprevotella	0.0791572	-0.206639	0.352507	0.588752	0.949363
Instant food	Candidatus Arthromitus	-0.0923676	-0.364107	0.193864	0.527888	0.939681
Instant food	Bacilli	-0.0275245	-0.30635	0.255651	0.851086	0.981227
Instant food	UCG-005	0.110333	-0.176334	0.379748	0.450428	0.923182
Instant food	Lachnoclostridium	0.146028	-0.140956	0.410374	0.316735	0.848267
Instant food	Monoglobus	0.0744234	-0.211193	0.34833	0.611299	0.95294
Instant food	Clostridium sensu stricto 1	0.133389	-0.153567	0.399598	0.360867	0.881078
Instant food	Christensenellaceae R-7	0.116946	-0.169836	0.385467	0.423572	0.904903
Instant food	Fusicatenibacter	0.0219896	-0.26082	0.301323	0.880787	0.981227
Instant food	Oscillospiraceae1	0.101655	-0.184825	0.372212	0.487044	0.934212
Instant food	Chloroplast	-0.0886442	-0.360846	0.197475	0.544724	0.943448
Instant food	Actinomyces	0.00157953	-0.279741	0.282651	0.991406	0.997612
Instant food	Ruminococcus gauvreauii	0.0101114	-0.271858	0.290482	0.945026	0.992074
Instant food	Brevundimonas	0.0209785	-0.261762	0.300403	0.886231	0.981227
Instant food	Helicobacter	-0.113725	-0.382684	0.173004	0.436536	0.914415
Instant food	Eubacterium eligens	0.215406	-0.0700321	0.468241	0.137165	0.62704
Instant food	Subdoligranulum	0.00674368	-0.274974	0.287395	0.96332	0.996954
Instant food	CAG-352	-0.00575381	-0.286487	0.275889	0.968701	0.997251
Instant food	Parasutterella	-0.0207295	-0.300176	0.261994	0.887573	0.981227
Instant food	Roseburia	0.21606	-0.0693499	0.468776	0.135948	0.625277
Instant food	Marinobacter	0.0534762	-0.231197	0.329715	0.715163	0.975163
Instant food	Dialister	-0.030295	-0.30886	0.253057	0.836293	0.981227
Instant food	Eubacterium nodatum	-0.00562971	-0.286373	0.276004	0.969376	0.997251
Instant food	Yersiniaceae	-0.213667	-0.466816	0.0718465	0.140444	0.630529
Instant food	Eubacterium ventriosum	0.0448472	-0.239368	0.321983	0.75962	0.9787
Instant food	Acinetobacter	-0.179971	-0.438953	0.106622	0.215937	0.751386
Instant food	Anaerostipes	-0.0199367	-0.299455	0.262733	0.891847	0.981227
Instant food	Enterobacteriaceae	-0.111382	-0.380657	0.175305	0.446106	0.920361
Instant food	Ruminococcaceae2	0.278994	-0.00239032	0.519439	0.0522244	0.394701
Instant food	Tyzzerella	0.214736	-0.0707313	0.467692	0.138421	0.630018
Instant food	Saccharimonadaceae	-0.0852311	-0.357851	0.200777	0.56038	0.94698
Instant food	Gemella	0.00172883	-0.279604	0.282788	0.990594	0.997612
Instant food	Butyricicoccus	-0.117903	-0.386292	0.168893	0.419762	0.902575
Instant food	Staphylococcus	-0.120985	-0.388949	0.165854	0.407626	0.902575
Instant food	Akkermansia	0.0920144	-0.194207	0.363798	0.529474	0.939681
Instant food	Terrisporobacter	-0.0389034	-0.316636	0.244973	0.790706	0.97935
Instant food	Sellimonas	-0.0491938	-0.325882	0.235257	0.73712	0.975827
Instant food	Dorea	0.182143	-0.1044	0.440765	0.210352	0.739818
Instant food	Lachnospiraceae ND3007	0.1212	-0.165641	0.389135	0.406785	0.902575
Instant food	Streptococcus	-0.182171	-0.440788	0.104373	0.210283	0.739818
Instant food	Haemophilus	-0.105546	-0.375595	0.181023	0.470437	0.928966
Instant food	Cupriavidus	0.0414533	-0.242571	0.318932	0.777327	0.9787
Instant food	Collinsella	-0.154279	-0.417369	0.132673	0.28986	0.821455
Instant food	Planococcaceae	-0.175352	-0.435094	0.111335	0.22815	0.756891
Instant food	Phascolarctobacterium	0.20858	-0.0771415	0.462641	0.150366	0.651732
Instant food	Coprococcus	0.118589	-0.168217	0.386884	0.417044	0.902575
Instant food	Megamonas	-0.096579	-0.367787	0.189771	0.50916	0.939681
Instant food	CAG-56	0.0209956	-0.261746	0.300419	0.886139	0.981227
Instant food	Turicibacter	0.134328	-0.152634	0.4004	0.357468	0.877851
Instant food	Granulicatella	0.144203	-0.142783	0.408822	0.322887	0.85197
Instant food	Odoribacter	0.0632722	-0.221872	0.338447	0.665811	0.958854
Instant food	Alcaligenes	-0.0717853	-0.345998	0.213726	0.624022	0.95294
Instant food	Ralstonia	-0.154318	-0.417402	0.132634	0.289737	0.821455
Instant food	Erysipelotrichaceae UCG-003	0.086843	-0.199218	0.359266	0.55296	0.945059
Instant food	Ruminococcus gnavus	0.0777021	-0.20804	0.351225	0.595643	0.949363
Instant food	UBA1819	0.212264	-0.073308	0.465666	0.14313	0.636884
Poultry meat	Bifidobacterium	-0.0189172	-0.298526	0.263682	0.897347	0.983117
Poultry meat	Prevotella	0.0114262	-0.27064	0.291686	0.937891	0.992074
Poultry meat	Parabacteroides	-0.0457396	-0.322785	0.238525	0.754984	0.9787
Poultry meat	Bacteroides	-0.033826	-0.312054	0.249746	0.817521	0.981227
Poultry meat	Eubacterium hallii	0.0560429	-0.228759	0.332007	0.70211	0.970564
Poultry meat	Clostridia UCG-014	0.0091507	-0.272748	0.289602	0.950242	0.992074
Poultry meat	Escherichia-Shigella	0.00524699	-0.276357	0.286022	0.971457	0.997251
Poultry meat	Comamonadaceae	0.0409237	-0.24307	0.318456	0.780101	0.9787
Poultry meat	NK4A214	-0.291615	-0.5294	-0.0113486	0.0420497	0.35654
Poultry meat	Faecalibacterium	0.0483363	-0.236069	0.325114	0.741542	0.977819
Poultry meat	Fusobacterium	-0.15888	-0.421257	0.128037	0.275539	0.801311
Poultry meat	Holdemanella	0.273028	-0.00884767	0.514708	0.0576833	0.412839
Poultry meat	Romboutsia	0.103792	-0.182738	0.374071	0.477886	0.928966
Poultry meat	Lactobacillus	0.0229289	-0.259944	0.302177	0.875734	0.981227
Poultry meat	Lachnospiraceae1	-0.185162	-0.443278	0.10131	0.202763	0.736745
Poultry meat	Blautia	-0.0164585	-0.296284	0.265969	0.910631	0.985316
Poultry meat	Bacillus	0.0615435	-0.223521	0.33691	0.674426	0.958854
Poultry meat	Alistipes	-0.0879344	-0.360224	0.198162	0.547962	0.943448
Poultry meat	RF39	0.122852	-0.164011	0.390556	0.400373	0.902575
Poultry meat	Ruminococcus torques	-0.03569	-0.313738	0.247995	0.807651	0.97935
Poultry meat	Muribaculaceae	-0.175723	-0.435405	0.110956	0.22715	0.756891
Poultry meat	Eubacterium coprostanoligenes	-0.12675	-0.393907	0.160155	0.385476	0.899547
Poultry meat	UCG-002	-0.14632	-0.410622	0.140664	0.315759	0.848039
Poultry meat	Neisseria	0.0264745	-0.256633	0.305398	0.856706	0.981227
Poultry meat	Intestinibacter	0.283043	0.00200592	0.522642	0.0487633	0.378041
Poultry meat	Alloprevotella	-0.0770029	-0.350608	0.208713	0.598966	0.949363
Poultry meat	Veillonella	-0.113322	-0.382336	0.1734	0.438174	0.914868
Poultry meat	Ruminococcus	0.104845	-0.181708	0.374987	0.473404	0.928966
Poultry meat	Listeria	-0.127104	-0.394211	0.159804	0.384139	0.899547
Poultry meat	Sutterella	0.130558	-0.15638	0.397173	0.371244	0.886845
Poultry meat	Ruminococcaceae Incertae Sedis	-0.0618071	-0.337144	0.22327	0.673109	0.958854
Poultry meat	Lachnospira	-0.0237115	-0.302889	0.259213	0.871528	0.981227
Poultry meat	Megasphaera	0.0297071	-0.253608	0.308328	0.839428	0.981227
Poultry meat	TM7x	-0.0688821	-0.343427	0.216508	0.63815	0.9561
Poultry meat	Barnesiella	-0.0254504	-0.304468	0.25759	0.862194	0.981227
Poultry meat	Pseudomonas	0.247357	-0.0363694	0.49418	0.0866132	0.499104
Poultry meat	Agathobacter	-0.0922087	-0.363968	0.194019	0.528601	0.939681
Poultry meat	Lachnospiraceae NK4A136	-0.139077	-0.404456	0.147903	0.340564	0.865166
Poultry meat	Paraprevotella	-0.137388	-0.403015	0.149587	0.346518	0.870056
Poultry meat	Candidatus Arthromitus	-0.0208892	-0.300322	0.261845	0.886713	0.981227
Poultry meat	Bacilli	0.0676511	-0.217687	0.342335	0.64418	0.958305
Poultry meat	UCG-005	-0.0785246	-0.35195	0.207248	0.591743	0.949363
Poultry meat	Lachnoclostridium	0.02884	-0.25442	0.307543	0.844055	0.981227
Poultry meat	Monoglobus	0.0982473	-0.188147	0.369243	0.501835	0.939681
Poultry meat	Clostridium sensu stricto 1	0.23749	-0.0468341	0.486216	0.100359	0.542947
Poultry meat	Christensenellaceae R-7	0.108987	-0.177654	0.378581	0.456005	0.92555
Poultry meat	Fusicatenibacter	-0.0355397	-0.313602	0.248137	0.808445	0.97935
Poultry meat	Oscillospiraceae1	0.194887	-0.0913141	0.451349	0.17963	0.702344
Poultry meat	Chloroplast	0.0735923	-0.211991	0.347596	0.615295	0.95294
Poultry meat	Actinomyces	-0.0108192	-0.29113	0.271202	0.941184	0.992074
Poultry meat	Ruminococcus gauvreauii	-0.00533248	-0.2861	0.276278	0.970992	0.997251
Poultry meat	Brevundimonas	-0.103106	-0.373474	0.183408	0.480816	0.929021
Poultry meat	Helicobacter	-0.0242881	-0.303412	0.258675	0.868431	0.981227
Poultry meat	Eubacterium eligens	-0.143176	-0.407948	0.143811	0.326382	0.857565
Poultry meat	Subdoligranulum	-0.147322	-0.411473	0.13966	0.312421	0.845351
Poultry meat	CAG-352	0.0948564	-0.191447	0.366283	0.516779	0.939681
Poultry meat	Parasutterella	-0.167637	-0.428628	0.119178	0.249595	0.778819
Poultry meat	Roseburia	0.0633316	-0.221815	0.3385	0.665515	0.958854
Poultry meat	Marinobacter	0.222622	-0.0624866	0.474137	0.124174	0.603852
Poultry meat	Dialister	-0.0317706	-0.310196	0.251674	0.828436	0.981227
Poultry meat	Eubacterium nodatum	-0.0637084	-0.338835	0.221455	0.663643	0.958854
Poultry meat	Yersiniaceae	0.162868	-0.124008	0.424618	0.263512	0.789663
Poultry meat	Eubacterium ventriosum	-0.107418	-0.37722	0.179191	0.462557	0.92882
Poultry meat	Acinetobacter	0.0502767	-0.234231	0.326852	0.731547	0.975364
Poultry meat	Anaerostipes	0.0768373	-0.208872	0.350462	0.599755	0.949363
Poultry meat	Enterobacteriaceae	0.150285	-0.136688	0.413987	0.302679	0.833753
Poultry meat	Ruminococcaceae2	0.023258	-0.259637	0.302476	0.873965	0.981227
Poultry meat	Tyzzerella	0.132099	-0.154849	0.398494	0.365572	0.883955
Poultry meat	Saccharimonadaceae	-0.0691445	-0.343659	0.216257	0.636868	0.955938
Poultry meat	Gemella	-0.0943975	-0.365882	0.191893	0.518819	0.939681
Poultry meat	Butyricicoccus	-0.0527882	-0.3291	0.23185	0.718675	0.975364
Poultry meat	Staphylococcus	0.0915136	-0.194693	0.36336	0.531727	0.939738
Poultry meat	Akkermansia	0.121382	-0.165462	0.389291	0.406076	0.902575
Poultry meat	Terrisporobacter	0.268988	-0.0132071	0.511496	0.0616339	0.424675
Poultry meat	Sellimonas	0.0222333	-0.260593	0.301545	0.879476	0.981227
Poultry meat	Dorea	0.121677	-0.165171	0.389545	0.404928	0.902575
Poultry meat	Lachnospiraceae ND3007	-0.109643	-0.37915	0.177011	0.453284	0.923182
Poultry meat	Streptococcus	-0.0949525	-0.366367	0.191353	0.516353	0.939681
Poultry meat	Haemophilus	-0.111598	-0.380843	0.175093	0.44522	0.920361
Poultry meat	Cupriavidus	-0.0614812	-0.336854	0.223581	0.674737	0.958854
Poultry meat	Collinsella	-0.138017	-0.403552	0.148961	0.344295	0.867369
Poultry meat	Planococcaceae	0.022386	-0.26045	0.301684	0.878654	0.981227
Poultry meat	Phascolarctobacterium	-0.0169382	-0.296722	0.265523	0.908037	0.985316
Poultry meat	Coprococcus	0.174961	-0.111732	0.434768	0.229203	0.757629
Poultry meat	Megamonas	-0.0922474	-0.364002	0.193981	0.528427	0.939681
Poultry meat	CAG-56	-0.049779	-0.326407	0.234703	0.734106	0.975364
Poultry meat	Turicibacter	0.159902	-0.127005	0.422119	0.272423	0.801311
Poultry meat	Granulicatella	-0.0766553	-0.350301	0.209047	0.600622	0.949363
Poultry meat	Odoribacter	0.0134928	-0.268723	0.293576	0.926686	0.991982
Poultry meat	Alcaligenes	-0.0202864	-0.299773	0.262407	0.889962	0.981227
Poultry meat	Ralstonia	-0.0765556	-0.350213	0.209143	0.601097	0.949363
Poultry meat	Erysipelotrichaceae UCG-003	0.0651219	-0.220105	0.340091	0.656639	0.958821
Poultry meat	Ruminococcus gnavus	0.00909948	-0.272795	0.289555	0.95052	0.992074
Poultry meat	UBA1819	-0.0300794	-0.308665	0.253259	0.837442	0.981227
Fruit	Bifidobacterium	0.0181592	-0.264387	0.297835	0.901439	0.983117
Fruit	Prevotella	-0.0626088	-0.337857	0.222505	0.669112	0.958854
Fruit	Parabacteroides	-0.0489534	-0.325667	0.235485	0.738358	0.975827
Fruit	Bacteroides	0.0524089	-0.23221	0.32876	0.720615	0.975364
Fruit	Eubacterium hallii	-0.0211565	-0.300565	0.261596	0.885272	0.981227
Fruit	Clostridia UCG-014	0.105296	-0.181268	0.375378	0.471494	0.928966
Fruit	Escherichia-Shigella	-0.0289552	-0.307647	0.254312	0.84344	0.981227
Fruit	Comamonadaceae	-0.00164833	-0.282714	0.279678	0.991032	0.997612
Fruit	NK4A214	0.0350878	-0.248561	0.313194	0.810836	0.981092
Fruit	Faecalibacterium	0.145621	-0.141364	0.410028	0.3181	0.848267
Fruit	Fusobacterium	-0.183544	-0.441931	0.102967	0.206807	0.738805
Fruit	Holdemanella	-0.056571	-0.332479	0.228257	0.699435	0.969539
Fruit	Romboutsia	-0.0367993	-0.314739	0.246953	0.801791	0.97935
Fruit	Lactobacillus	-0.140969	-0.406069	0.146016	0.333972	0.862018
Fruit	Lachnospiraceae1	0.00979826	-0.272148	0.290195	0.946726	0.992074
Fruit	Blautia	0.0901785	-0.195988	0.362191	0.537755	0.941541
Fruit	Bacillus	-0.00503107	-0.285823	0.276557	0.972631	0.997251
Fruit	Alistipes	-0.0461654	-0.323167	0.238122	0.752774	0.9787
Fruit	RF39	-0.218428	-0.470712	0.0668766	0.131607	0.612665
Fruit	Ruminococcus torques	0.125559	-0.161334	0.392884	0.389992	0.899547
Fruit	Muribaculaceae	-0.30316	-0.538455	-0.0240107	0.0342215	0.325754
Fruit	Eubacterium coprostanoligenes	-0.072165	-0.346334	0.213361	0.622184	0.95294
Fruit	UCG-002	0.0433846	-0.240749	0.320669	0.767237	0.9787
Fruit	Neisseria	-0.14249	-0.407365	0.144496	0.328728	0.858345
Fruit	Intestinibacter	0.124704	-0.162179	0.39215	0.393252	0.902575
Fruit	Alloprevotella	-0.0795805	-0.35288	0.206231	0.586754	0.949363
Fruit	Veillonella	0.0766242	-0.209077	0.350274	0.60077	0.949363
Fruit	Ruminococcus	-0.0332742	-0.311556	0.250264	0.820447	0.981227
Fruit	Listeria	0.062394	-0.22271	0.337666	0.670182	0.958854
Fruit	Sutterella	-0.171514	-0.431881	0.115241	0.238653	0.767498
Fruit	Ruminococcaceae Incertae Sedis	-0.0255108	-0.304523	0.257533	0.86187	0.981227
Fruit	Lachnospira	0.181141	-0.105426	0.439929	0.212916	0.746448
Fruit	Megasphaera	-0.0466465	-0.323598	0.237668	0.750281	0.978684
Fruit	TM7x	-0.0310984	-0.309588	0.252305	0.832013	0.981227
Fruit	Barnesiella	-0.0496509	-0.326292	0.234824	0.734766	0.975364
Fruit	Pseudomonas	-0.0400442	-0.317664	0.243899	0.784713	0.97935
Fruit	Agathobacter	0.117655	-0.169137	0.386078	0.420747	0.902575
Fruit	Lachnospiraceae NK4A136	0.0366003	-0.24714	0.31456	0.802841	0.97935
Fruit	Paraprevotella	0.0904215	-0.195752	0.362404	0.536656	0.941541
Fruit	Candidatus Arthromitus	-0.00515338	-0.285936	0.276444	0.971966	0.997251
Fruit	Bacilli	-0.136698	-0.402426	0.150275	0.34897	0.873288
Fruit	UCG-005	-0.268506	-0.511112	0.0137272	0.0621201	0.424675
Fruit	Lachnoclostridium	-0.0429112	-0.320244	0.241196	0.769707	0.9787
Fruit	Monoglobus	0.244417	-0.0394941	0.491812	0.0905454	0.5144
Fruit	Clostridium sensu stricto 1	0.030997	-0.2524	0.309496	0.832553	0.981227
Fruit	Christensenellaceae R-7	-0.0429221	-0.320253	0.241185	0.76965	0.9787
Fruit	Fusicatenibacter	0.206363	-0.0794437	0.460819	0.154848	0.655655
Fruit	Oscillospiraceae1	-0.0890897	-0.361237	0.197043	0.542696	0.943448
Fruit	Chloroplast	0.00658642	-0.27512	0.287251	0.964175	0.996954
Fruit	Actinomyces	-0.058088	-0.333832	0.226813	0.69177	0.965141
Fruit	Ruminococcus gauvreauii	-0.015761	-0.295647	0.266617	0.914404	0.986442
Fruit	Brevundimonas	-0.0777352	-0.351254	0.208008	0.595486	0.949363
Fruit	Helicobacter	-0.00212325	-0.283151	0.27924	0.988448	0.997612
Fruit	Eubacterium eligens	-0.0378463	-0.315683	0.245968	0.79627	0.97935
Fruit	Subdoligranulum	0.0957486	-0.190579	0.367062	0.512826	0.939681
Fruit	CAG-352	0.0273742	-0.255791	0.306214	0.85189	0.981227
Fruit	Parasutterella	-0.0185529	-0.298194	0.264021	0.899314	0.983117
Fruit	Roseburia	0.0815095	-0.204371	0.354579	0.577688	0.949363
Fruit	Marinobacter	-0.0300874	-0.308672	0.253252	0.837399	0.981227
Fruit	Dialister	-0.0927246	-0.364419	0.193518	0.526287	0.939681
Fruit	Eubacterium nodatum	0.105263	-0.1813	0.375349	0.471635	0.928966
Fruit	Yersiniaceae	0.050663	-0.233865	0.327198	0.729562	0.975364
Fruit	Eubacterium ventriosum	0.0692004	-0.216203	0.343709	0.636595	0.955938
Fruit	Acinetobacter	0.110804	-0.175873	0.380156	0.448486	0.923182
Fruit	Anaerostipes	0.125607	-0.161286	0.392925	0.389809	0.899547
Fruit	Enterobacteriaceae	0.188845	-0.0975308	0.44634	0.193766	0.721348
Fruit	Ruminococcaceae2	0.0108142	-0.271207	0.291126	0.941211	0.992074
Fruit	Tyzzerella	0.0471512	-0.23719	0.324051	0.747667	0.977819
Fruit	Saccharimonadaceae	0.0254191	-0.257619	0.30444	0.862362	0.981227
Fruit	Gemella	-0.206611	-0.461023	0.0791865	0.154342	0.655655
Fruit	Butyricicoccus	0.143077	-0.143909	0.407864	0.326719	0.857565
Fruit	Staphylococcus	-0.0342848	-0.312469	0.249315	0.815088	0.981109
Fruit	Akkermansia	0.0479844	-0.236402	0.324798	0.743359	0.977819
Fruit	Terrisporobacter	0.0652386	-0.219994	0.340194	0.656062	0.958821
Fruit	Sellimonas	-0.0321282	-0.310519	0.251339	0.826535	0.981227
Fruit	Dorea	0.0641028	-0.221079	0.339185	0.661686	0.958854
Fruit	Lachnospiraceae ND3007	0.183688	-0.102819	0.442052	0.206443	0.738805
Fruit	Streptococcus	0.0537157	-0.23097	0.329929	0.713941	0.975163
Fruit	Haemophilus	-0.162671	-0.424452	0.124207	0.264096	0.789663
Fruit	Cupriavidus	0.111753	-0.174941	0.380977	0.444585	0.920361
Fruit	Collinsella	0.02001	-0.262665	0.299521	0.891452	0.981227
Fruit	Planococcaceae	0.100565	-0.185888	0.371263	0.49175	0.93738
Fruit	Phascolarctobacterium	-0.0653179	-0.340265	0.219918	0.655671	0.958821
Fruit	Coprococcus	0.0480362	-0.236353	0.324845	0.743091	0.977819
Fruit	Megamonas	0.0538212	-0.230869	0.330023	0.713404	0.975163
Fruit	CAG-56	0.0374286	-0.246361	0.315307	0.798471	0.97935
Fruit	Turicibacter	-0.140106	-0.405333	0.146878	0.336971	0.862862
Fruit	Granulicatella	0.195153	-0.0910395	0.451569	0.179024	0.702344
Fruit	Odoribacter	-0.0244192	-0.303532	0.258553	0.867727	0.981227
Fruit	Alcaligenes	0.0320723	-0.251391	0.310469	0.826832	0.981227
Fruit	Ralstonia	-0.0588759	-0.334534	0.226063	0.687801	0.963696
Fruit	Erysipelotrichaceae UCG-003	0.085966	-0.200067	0.358496	0.556991	0.945456
Fruit	Ruminococcus gnavus	0.179068	-0.107543	0.4382	0.218286	0.751386
Fruit	UBA1819	0.120234	-0.166595	0.388302	0.410565	0.902575
Dairy	Bifidobacterium	0.113286	-0.173436	0.382304	0.438323	0.914868
Dairy	Prevotella	-0.496082	-0.682124	-0.24972	0.000289067	0.0197617
Dairy	Parabacteroides	-0.690282	-0.813562	-0.507616	4.07e-08	1.22426e-05
Dairy	Bacteroides	-0.701271	-0.820642	-0.523259	2e-08	7.52e-06
Dairy	Eubacterium hallii	-0.0368715	-0.314804	0.246885	0.80141	0.97935
Dairy	Clostridia UCG-014	0.414598	0.151006	0.623146	0.00305821	0.085177
Dairy	Escherichia-Shigella	-0.375749	-0.594167	-0.105724	0.0077997	0.138552
Dairy	Comamonadaceae	0.286334	0.00558723	0.52524	0.0460894	0.370687
Dairy	NK4A214	-0.220634	-0.472515	0.0645681	0.127655	0.605658
Dairy	Faecalibacterium	-0.60051	-0.754329	-0.384187	5.08e-06	0.000764032
Dairy	Fusobacterium	0.398695	0.132334	0.611352	0.0045467	0.112341
Dairy	Holdemanella	0.213808	-0.0716993	0.466932	0.140176	0.630529
Dairy	Romboutsia	0.0303898	-0.252969	0.308946	0.835787	0.981227
Dairy	Lactobacillus	0.773563	0.629241	0.866316	7.22e-11	5.42944e-08
Dairy	Lachnospiraceae1	-0.171335	-0.431731	0.115422	0.23915	0.767498
Dairy	Blautia	-0.142607	-0.407464	0.14438	0.328329	0.858345
Dairy	Bacillus	0.412978	0.149096	0.621949	0.00318706	0.0871516
Dairy	Alistipes	-0.63956	-0.780407	-0.436944	7.54e-07	0.000141752
Dairy	RF39	0.352889	0.0795905	0.576845	0.012881	0.189932
Dairy	Ruminococcus torques	-0.372348	-0.591602	-0.101812	0.00842282	0.142336
Dairy	Muribaculaceae	0.433263	0.173163	0.636868	0.00187304	0.0655128
Dairy	Eubacterium coprostanoligenes	-0.4375	-0.639966	-0.17823	0.00166924	0.0627635
Dairy	UCG-002	-0.58131	-0.741328	-0.358757	1.19e-05	0.00137674
Dairy	Neisseria	0.678301	0.490698	0.805802	8.55e-08	2.1432e-05
Dairy	Intestinibacter	0.377812	0.1081	0.59572	0.0074416	0.138552
Dairy	Alloprevotella	0.383463	0.114626	0.599966	0.00653265	0.13459
Dairy	Veillonella	-0.24077	-0.488868	0.0433628	0.0956149	0.530645
Dairy	Ruminococcus	0.184375	-0.102116	0.442623	0.204723	0.738805
Dairy	Listeria	0.227195	-0.0576869	0.477863	0.116434	0.589309
Dairy	Sutterella	-0.149433	-0.413264	0.137544	0.305461	0.839026
Dairy	Ruminococcaceae Incertae Sedis	-0.284675	-0.523931	-0.00378059	0.0474222	0.373681
Dairy	Lachnospira	-0.667882	-0.799018	-0.4761	1.58e-07	3.39474e-05
Dairy	Megasphaera	0.0844446	-0.201538	0.35716	0.564017	0.949363
Dairy	TM7x	-0.157662	-0.420228	0.129266	0.279286	0.806093
Dairy	Barnesiella	-0.463139	-0.658568	-0.209185	0.000805016	0.0375495
Dairy	Pseudomonas	-0.119581	-0.38774	0.167239	0.413128	0.902575
Dairy	Agathobacter	-0.299013	-0.535209	-0.0194522	0.0368817	0.330179
Dairy	Lachnospiraceae NK4A136	-0.17523	-0.434993	0.111458	0.228477	0.756891
Dairy	Paraprevotella	-0.464876	-0.65982	-0.211301	0.000764608	0.0375495
Dairy	Candidatus Arthromitus	0.431738	0.171343	0.635752	0.00195159	0.066469
Dairy	Bacilli	0.636088	0.432196	0.778107	9.03e-07	0.000150901
Dairy	UCG-005	0.328793	0.0524452	0.558366	0.0210728	0.255593
Dairy	Lachnoclostridium	-0.436491	-0.639229	-0.177022	0.0017159	0.062926
Dairy	Monoglobus	-0.422162	-0.628723	-0.159954	0.00251546	0.075665
Dairy	Clostridium sensu stricto 1	-0.0549512	-0.331033	0.229796	0.707652	0.974777
Dairy	Christensenellaceae R-7	0.11753	-0.16926	0.385971	0.421243	0.902575
Dairy	Fusicatenibacter	-0.261853	-0.505806	0.0208809	0.0691389	0.454082
Dairy	Oscillospiraceae1	0.55034	0.31842	0.720099	4.19e-05	0.00420117
Dairy	Chloroplast	0.374926	0.104775	0.593546	0.00794686	0.138552
Dairy	Actinomyces	0.203539	-0.0823716	0.458494	0.160698	0.667651
Dairy	Ruminococcus gauvreauii	0.0818852	-0.204009	0.35491	0.57593	0.949363
Dairy	Brevundimonas	-0.792986	-0.878328	-0.65866	1.11e-11	1.66944e-08
Dairy	Helicobacter	0.46959	0.217055	0.663211	0.000664005	0.0356666
Dairy	Eubacterium eligens	-0.503847	-0.687621	-0.259403	0.000223595	0.0160137
Dairy	Subdoligranulum	-0.596233	-0.751444	-0.378494	6.17e-06	0.000843607
Dairy	CAG-352	-0.377141	-0.595215	-0.107327	0.00755648	0.138552
Dairy	Parasutterella	-0.463852	-0.659082	-0.210053	0.000788199	0.0375495
Dairy	Roseburia	-0.374339	-0.593104	-0.1041	0.00805312	0.138552
Dairy	Marinobacter	0.308636	0.0300477	0.542731	0.030954	0.30428
Dairy	Dialister	-0.316581	-0.548912	-0.0388417	0.0266777	0.290666
Dairy	Eubacterium nodatum	-0.504557	-0.688123	-0.260291	0.000218336	0.0160137
Dairy	Yersiniaceae	0.0949135	-0.191391	0.366333	0.516526	0.939681
Dairy	Eubacterium ventriosum	-0.0945812	-0.366043	0.191714	0.518002	0.939681
Dairy	Acinetobacter	0.546039	0.312884	0.717125	4.94e-05	0.0046436
Dairy	Anaerostipes	0.0261227	-0.256961	0.305078	0.85859	0.981227
Dairy	Enterobacteriaceae	0.316818	0.0391049	0.549096	0.0265581	0.290666
Dairy	Ruminococcaceae2	-0.237539	-0.486256	0.0467819	0.100286	0.542947
Dairy	Tyzzerella	-0.0618543	-0.337186	0.223225	0.672874	0.958854
Dairy	Saccharimonadaceae	-0.145766	-0.410151	0.141219	0.317614	0.848267
Dairy	Gemella	-0.203966	-0.458846	0.0819293	0.159803	0.66676
Dairy	Butyricicoccus	-0.178681	-0.437877	0.107939	0.2193	0.751386
Dairy	Staphylococcus	0.493369	0.246349	0.680199	0.000315749	0.0197869
Dairy	Akkermansia	0.428514	0.167501	0.633389	0.00212743	0.0678048
Dairy	Terrisporobacter	0.447345	0.190056	0.647137	0.00126997	0.0542998
Dairy	Sellimonas	0.115429	-0.171328	0.384157	0.429649	0.909809
Dairy	Dorea	-0.224882	-0.47598	0.0601161	0.120301	0.596893
Dairy	Lachnospiraceae ND3007	0.114415	-0.172326	0.38328	0.433743	0.913534
Dairy	Streptococcus	-0.096109	-0.367377	0.190229	0.511233	0.939681
Dairy	Haemophilus	-0.063771	-0.338891	0.221396	0.663333	0.958854
Dairy	Cupriavidus	-0.219815	-0.471846	0.0654261	0.129113	0.606831
Dairy	Collinsella	-0.395425	-0.608915	-0.128519	0.00492141	0.113874
Dairy	Planococcaceae	0.475715	0.224558	0.667607	0.000551099	0.031879
Dairy	Phascolarctobacterium	-0.321113	-0.552428	-0.0438784	0.0244674	0.281483
Dairy	Coprococcus	-0.0945432	-0.366009	0.191751	0.518171	0.939681
Dairy	Megamonas	-0.586365	-0.744762	-0.36542	9.55e-06	0.00119693
Dairy	CAG-56	0.123351	-0.163518	0.390986	0.398448	0.902575
Dairy	Turicibacter	0.454673	0.198907	0.652452	0.00103063	0.0455903
Dairy	Granulicatella	-0.385416	-0.601431	-0.116888	0.00624173	0.130383
Dairy	Odoribacter	-0.565593	-0.730594	-0.338182	2.29e-05	0.00246011
Dairy	Alcaligenes	0.329697	0.0534559	0.559063	0.0207008	0.253122
Dairy	Ralstonia	0.723169	0.55479	0.834639	4.39e-09	2.20085e-06
Dairy	Erysipelotrichaceae UCG-003	0.0171875	-0.265291	0.296949	0.906689	0.984593
Dairy	Ruminococcus gnavus	-0.211777	-0.465267	0.0738153	0.144071	0.637808
Dairy	UBA1819	-0.415488	-0.623803	-0.152056	0.00298944	0.084926
Tuber	Bifidobacterium	-0.391261	-0.605806	-0.123671	0.00543766	0.120268
Tuber	Prevotella	-0.0516284	-0.328062	0.23295	0.72461	0.975364
Tuber	Parabacteroides	-0.353311	-0.577167	-0.0800698	0.0127662	0.189932
Tuber	Bacteroides	-0.282023	-0.521836	-0.000897341	0.0496172	0.382688
Tuber	Eubacterium hallii	-0.319243	-0.550978	-0.0417987	0.0253599	0.282528
Tuber	Clostridia UCG-014	0.094387	-0.191903	0.365873	0.518866	0.939681
Tuber	Escherichia-Shigella	-0.141042	-0.406131	0.145943	0.33372	0.862018
Tuber	Comamonadaceae	0.393199	0.125925	0.607254	0.00519181	0.11831
Tuber	NK4A214	0.000134266	-0.281073	0.28132	0.999269	0.999826
Tuber	Faecalibacterium	-0.145398	-0.409839	0.141587	0.31885	0.848753
Tuber	Fusobacterium	0.132131	-0.154818	0.398521	0.365456	0.883955
Tuber	Holdemanella	0.333733	0.0579772	0.562173	0.0191064	0.23944
Tuber	Romboutsia	-0.311816	-0.545208	-0.033562	0.0291788	0.30428
Tuber	Lactobacillus	0.32132	0.0441084	0.552588	0.0243704	0.281483
Tuber	Lachnospiraceae1	0.178223	-0.108406	0.437495	0.220502	0.751501
Tuber	Blautia	-0.232354	-0.482054	0.0522573	0.108151	0.564478
Tuber	Bacillus	0.161331	-0.125561	0.423323	0.268104	0.795323
Tuber	Alistipes	-0.28764	-0.52627	-0.00701014	0.0450622	0.364374
Tuber	RF39	0.0328551	-0.250657	0.311177	0.822672	0.981227
Tuber	Ruminococcus torques	-0.252592	-0.498389	0.0307913	0.0799427	0.476603
Tuber	Muribaculaceae	0.405268	0.140029	0.616238	0.00386822	0.100307
Tuber	Eubacterium coprostanoligenes	-0.0882905	-0.360536	0.197817	0.546336	0.943448
Tuber	UCG-002	-0.140499	-0.405668	0.146485	0.335603	0.862018
Tuber	Neisseria	0.303396	0.0242695	0.538639	0.0340756	0.325754
Tuber	Intestinibacter	-0.0964135	-0.367643	0.189932	0.509889	0.939681
Tuber	Alloprevotella	0.374501	0.104287	0.593226	0.00802353	0.138552
Tuber	Veillonella	0.0735005	-0.212079	0.347515	0.615737	0.95294
Tuber	Ruminococcus	-0.0164864	-0.296309	0.265943	0.91048	0.985316
Tuber	Listeria	0.162966	-0.123908	0.424701	0.263219	0.789663
Tuber	Sutterella	0.0683642	-0.217004	0.342968	0.640684	0.956891
Tuber	Ruminococcaceae Incertae Sedis	-0.280162	-0.520364	0.00112286	0.0512058	0.388958
Tuber	Lachnospira	-0.195111	-0.451535	0.0910823	0.179118	0.702344
Tuber	Megasphaera	-0.0671251	-0.341869	0.21819	0.646764	0.958357
Tuber	TM7x	-0.0687936	-0.343348	0.216593	0.638583	0.9561
Tuber	Barnesiella	-0.179713	-0.438738	0.106885	0.216606	0.751386
Tuber	Pseudomonas	0.253579	-0.0297377	0.499182	0.0787315	0.476603
Tuber	Agathobacter	-0.123527	-0.391137	0.163343	0.397769	0.902575
Tuber	Lachnospiraceae NK4A136	0.0156598	-0.266711	0.295555	0.914951	0.986442
Tuber	Paraprevotella	-0.0320727	-0.310469	0.251391	0.82683	0.981227
Tuber	Candidatus Arthromitus	0.024562	-0.258419	0.303661	0.86696	0.981227
Tuber	Bacilli	0.446522	0.189064	0.646539	0.00129973	0.0542998
Tuber	UCG-005	0.159869	-0.127039	0.422091	0.272524	0.801311
Tuber	Lachnoclostridium	-0.208788	-0.462813	0.0769245	0.149949	0.651732
Tuber	Monoglobus	-0.209972	-0.463785	0.0756942	0.147601	0.645326
Tuber	Clostridium sensu stricto 1	-0.151164	-0.414732	0.135805	0.299826	0.830458
Tuber	Christensenellaceae R-7	-0.0215885	-0.300958	0.261194	0.882946	0.981227
Tuber	Fusicatenibacter	-0.129411	-0.396191	0.157517	0.375494	0.891694
Tuber	Oscillospiraceae1	0.0711582	-0.214327	0.345443	0.627062	0.95294
Tuber	Chloroplast	0.183011	-0.103512	0.441488	0.20815	0.739334
Tuber	Actinomyces	0.0687322	-0.216652	0.343294	0.638883	0.9561
Tuber	Ruminococcus gauvreauii	0.107528	-0.179084	0.377316	0.462096	0.92882
Tuber	Brevundimonas	-0.36912	-0.589164	-0.0981062	0.00905372	0.148009
Tuber	Helicobacter	0.127018	-0.15989	0.394137	0.384463	0.899547
Tuber	Eubacterium eligens	-0.169245	-0.429978	0.117546	0.245017	0.77151
Tuber	Subdoligranulum	-0.0433778	-0.320663	0.240755	0.767272	0.9787
Tuber	CAG-352	-0.109802	-0.379288	0.176855	0.452624	0.923182
Tuber	Parasutterella	-0.0876029	-0.359933	0.198483	0.549478	0.943448
Tuber	Roseburia	-0.115267	-0.384017	0.171488	0.430303	0.909809
Tuber	Marinobacter	0.00545475	-0.276165	0.286212	0.970327	0.997251
Tuber	Dialister	-0.270016	-0.512314	0.0120987	0.0606086	0.423978
Tuber	Eubacterium nodatum	-0.163344	-0.425019	0.123526	0.262099	0.789663
Tuber	Yersiniaceae	-0.0792247	-0.352567	0.206574	0.588433	0.949363
Tuber	Eubacterium ventriosum	0.051974	-0.232622	0.328371	0.72284	0.975364
Tuber	Acinetobacter	0.150712	-0.136259	0.414349	0.301291	0.832701
Tuber	Anaerostipes	-0.153907	-0.417055	0.133047	0.291038	0.821455
Tuber	Enterobacteriaceae	0.0140538	-0.268203	0.294088	0.923646	0.991552
Tuber	Ruminococcaceae2	0.079029	-0.206762	0.352394	0.589358	0.949363
Tuber	Tyzzerella	-0.321006	-0.552345	-0.0437599	0.0245175	0.281483
Tuber	Saccharimonadaceae	-0.0979952	-0.369023	0.188393	0.502939	0.939681
Tuber	Gemella	-0.102749	-0.373164	0.183757	0.482344	0.930058
Tuber	Butyricicoccus	-0.203248	-0.458254	0.0826738	0.161311	0.668353
Tuber	Staphylococcus	0.243122	-0.0408688	0.490767	0.092321	0.517737
Tuber	Akkermansia	0.28349	0.00249226	0.522995	0.0483926	0.378041
Tuber	Terrisporobacter	0.192692	-0.0935744	0.449531	0.184675	0.711231
Tuber	Sellimonas	-0.317605	-0.549707	-0.0399788	0.0261641	0.289344
Tuber	Dorea	-0.155813	-0.418666	0.131129	0.285034	0.819678
Tuber	Lachnospiraceae ND3007	0.080224	-0.205611	0.353447	0.583723	0.949363
Tuber	Streptococcus	-0.0697648	-0.344209	0.215663	0.633841	0.955938
Tuber	Haemophilus	-0.07023	-0.344621	0.215217	0.631574	0.954661
Tuber	Cupriavidus	-0.0204656	-0.299936	0.26224	0.888995	0.981227
Tuber	Collinsella	-0.337446	-0.565028	-0.0621464	0.0177325	0.22671
Tuber	Planococcaceae	0.0745699	-0.211052	0.34846	0.610595	0.95294
Tuber	Phascolarctobacterium	-0.0856323	-0.358204	0.20039	0.558529	0.945456
Tuber	Coprococcus	0.0263745	-0.256726	0.305307	0.857241	0.981227
Tuber	Megamonas	-0.227754	-0.478317	0.0570996	0.115514	0.589141
Tuber	CAG-56	0.314108	0.0361002	0.546991	0.0279522	0.298157
Tuber	Turicibacter	0.17809	-0.108542	0.437383	0.220853	0.751501
Tuber	Granulicatella	-0.113039	-0.38209	0.173678	0.439327	0.915164
Tuber	Odoribacter	-0.30509	-0.539963	-0.0261354	0.0330392	0.318532
Tuber	Alcaligenes	0.00836402	-0.273476	0.288881	0.954515	0.994176
Tuber	Ralstonia	0.398607	0.132232	0.611286	0.0045564	0.112341
Tuber	Erysipelotrichaceae UCG-003	0.0424078	-0.241671	0.319791	0.772336	0.9787
Tuber	Ruminococcus gnavus	-0.0566677	-0.332565	0.228165	0.698945	0.969539
Tuber	UBA1819	-0.0835157	-0.356344	0.202435	0.568327	0.949363
Seafood	Bifidobacterium	0.0108859	-0.271141	0.291191	0.940823	0.992074
Seafood	Prevotella	0.123711	-0.163162	0.391295	0.397063	0.902575
Seafood	Parabacteroides	0.198514	-0.0875714	0.454348	0.171508	0.687861
Seafood	Bacteroides	0.278404	-0.00303032	0.518972	0.0527452	0.396644
Seafood	Eubacterium hallii	0.0106508	-0.271358	0.290976	0.942098	0.992074
Seafood	Clostridia UCG-014	0.0065494	-0.275154	0.287217	0.964376	0.996954
Seafood	Escherichia-Shigella	0.195543	-0.0906377	0.451892	0.17814	0.702344
Seafood	Comamonadaceae	-0.268646	-0.511223	0.0135764	0.0619787	0.424675
Seafood	NK4A214	0.0807031	-0.205149	0.353869	0.58147	0.949363
Seafood	Faecalibacterium	0.25894	-0.0240042	0.503477	0.0724041	0.458805
Seafood	Fusobacterium	-0.224677	-0.475813	0.0603311	0.120649	0.596893
Seafood	Holdemanella	-0.0932125	-0.364846	0.193044	0.524104	0.939681
Seafood	Romboutsia	0.0888842	-0.197242	0.361057	0.543631	0.943448
Seafood	Lactobacillus	-0.293025	-0.530509	-0.0128901	0.0410215	0.352551
Seafood	Lachnospiraceae1	-0.0840728	-0.356834	0.201897	0.565741	0.949363
Seafood	Blautia	0.130828	-0.156112	0.397405	0.370246	0.886845
Seafood	Bacillus	-0.105126	-0.37523	0.181434	0.472215	0.928966
Seafood	Alistipes	0.222426	-0.0626922	0.473977	0.124514	0.603852
Seafood	RF39	-0.171654	-0.431999	0.115098	0.238264	0.767498
Seafood	Ruminococcus torques	0.0519841	-0.232613	0.32838	0.722788	0.975364
Seafood	Muribaculaceae	-0.431036	-0.635238	-0.170505	0.00198877	0.066469
Seafood	Eubacterium coprostanoligenes	0.246798	-0.0369637	0.49373	0.0873501	0.50143
Seafood	UCG-002	0.27379	-0.00802395	0.515314	0.0569613	0.409903
Seafood	Neisseria	-0.258366	-0.503017	0.0246194	0.0730622	0.458805
Seafood	Intestinibacter	-0.0548419	-0.330935	0.2299	0.708207	0.974777
Seafood	Alloprevotella	-0.276025	-0.517087	0.00560691	0.0548864	0.402679
Seafood	Veillonella	0.173931	-0.112781	0.433906	0.231999	0.757886
Seafood	Ruminococcus	-0.198851	-0.454627	0.0872224	0.170765	0.686713
Seafood	Listeria	-0.179524	-0.43858	0.107078	0.217098	0.751386
Seafood	Sutterella	-0.0654426	-0.340376	0.219799	0.655054	0.958821
Seafood	Ruminococcaceae Incertae Sedis	0.12877	-0.158154	0.39564	0.377887	0.891694
Seafood	Lachnospira	0.238867	-0.0453771	0.487331	0.0983449	0.538191
Seafood	Megasphaera	0.12281	-0.164052	0.39052	0.400535	0.902575
Seafood	TM7x	0.186295	-0.100148	0.444221	0.199964	0.733525
Seafood	Barnesiella	0.108096	-0.178527	0.377809	0.45972	0.92821
Seafood	Pseudomonas	0.0276979	-0.255489	0.306507	0.850158	0.981227
Seafood	Agathobacter	0.0642685	-0.220921	0.339333	0.660864	0.958854
Seafood	Lachnospiraceae NK4A136	-0.0262588	-0.305202	0.256834	0.857861	0.981227
Seafood	Paraprevotella	0.251499	-0.0319579	0.497511	0.0813015	0.47952
Seafood	Candidatus Arthromitus	-0.0246332	-0.303726	0.258353	0.866578	0.981227
Seafood	Bacilli	-0.294686	-0.531814	-0.0147079	0.0398367	0.346326
Seafood	UCG-005	-0.122519	-0.39027	0.16434	0.401662	0.902575
Seafood	Lachnoclostridium	0.039432	-0.244475	0.317112	0.787927	0.97935
Seafood	Monoglobus	0.142656	-0.144331	0.407505	0.328161	0.858345
Seafood	Clostridium sensu stricto 1	0.0179058	-0.264623	0.297604	0.902808	0.983117
Seafood	Christensenellaceae R-7	-0.0280286	-0.306807	0.255179	0.84839	0.981227
Seafood	Fusicatenibacter	0.227831	-0.0570182	0.47838	0.115387	0.589141
Seafood	Oscillospiraceae1	-0.371662	-0.591085	-0.101024	0.00855361	0.14294
Seafood	Chloroplast	-0.0702606	-0.344648	0.215187	0.631425	0.954661
Seafood	Actinomyces	-0.238798	-0.487275	0.0454503	0.0984452	0.538191
Seafood	Ruminococcus gauvreauii	-0.0837271	-0.35653	0.202231	0.567345	0.949363
Seafood	Brevundimonas	0.347804	0.0738282	0.572964	0.0143346	0.196933
Seafood	Helicobacter	-0.238579	-0.487097	0.0456823	0.0987639	0.538191
Seafood	Eubacterium eligens	-0.010344	-0.290695	0.271643	0.943763	0.992074
Seafood	Subdoligranulum	0.310139	0.0317073	0.543902	0.0301044	0.30428
Seafood	CAG-352	0.0256196	-0.257432	0.304622	0.861287	0.981227
Seafood	Parasutterella	0.182901	-0.103625	0.441396	0.208429	0.739334
Seafood	Roseburia	-0.0135265	-0.293606	0.268692	0.926503	0.991982
Seafood	Marinobacter	-0.0921548	-0.363921	0.194071	0.528843	0.939681
Seafood	Dialister	0.309995	0.0315483	0.54379	0.0301849	0.30428
Seafood	Eubacterium nodatum	0.24906	-0.0345563	0.495551	0.0843966	0.491987
Seafood	Yersiniaceae	0.0763798	-0.209312	0.350058	0.601935	0.949363
Seafood	Eubacterium ventriosum	0.0954607	-0.190859	0.366811	0.5141	0.939681
Seafood	Acinetobacter	-0.0727455	-0.346847	0.212804	0.619378	0.95294
Seafood	Anaerostipes	-0.0364583	-0.314431	0.247273	0.803591	0.97935
Seafood	Enterobacteriaceae	-0.0131348	-0.293248	0.269055	0.928626	0.992074
Seafood	Ruminococcaceae2	0.0454888	-0.238762	0.322559	0.756286	0.9787
Seafood	Tyzzerella	0.024841	-0.258159	0.303915	0.865463	0.981227
Seafood	Saccharimonadaceae	0.102127	-0.184364	0.372623	0.485011	0.932367
Seafood	Gemella	-0.0683918	-0.342992	0.216978	0.640549	0.956891
Seafood	Butyricicoccus	0.151401	-0.135567	0.414932	0.299061	0.829868
Seafood	Staphylococcus	-0.221534	-0.47325	0.063626	0.12607	0.603852
Seafood	Akkermansia	-0.2115	-0.465039	0.0741041	0.144609	0.637808
Seafood	Terrisporobacter	-0.0266043	-0.305515	0.256511	0.856011	0.981227
Seafood	Sellimonas	0.0757978	-0.209872	0.349544	0.604714	0.949363
Seafood	Dorea	0.131143	-0.155799	0.397674	0.369085	0.886845
Seafood	Lachnospiraceae ND3007	-0.0858555	-0.3584	0.200174	0.5575	0.945456
Seafood	Streptococcus	0.0985763	-0.187827	0.36953	0.500397	0.939681
Seafood	Haemophilus	-0.110178	-0.379614	0.176486	0.451068	0.923182
Seafood	Cupriavidus	-0.105466	-0.375526	0.181101	0.470774	0.928966
Seafood	Collinsella	0.28074	-0.000495392	0.520822	0.0507079	0.38713
Seafood	Planococcaceae	-0.0256235	-0.304625	0.257428	0.861266	0.981227
Seafood	Phascolarctobacterium	0.0582638	-0.226646	0.333988	0.690884	0.964799
Seafood	Coprococcus	0.120614	-0.16622	0.38863	0.409075	0.902575
Seafood	Megamonas	0.190776	-0.0955467	0.447942	0.189166	0.711231
Seafood	CAG-56	0.215545	-0.0698876	0.468354	0.136907	0.62704
Seafood	Turicibacter	-0.314998	-0.547683	-0.0370866	0.0274877	0.295296
Seafood	Granulicatella	0.185443	-0.101021	0.443512	0.202065	0.736745
Seafood	Odoribacter	0.267752	-0.0145388	0.510512	0.0628851	0.42796
Seafood	Alcaligenes	0.0225195	-0.260326	0.301805	0.877936	0.981227
Seafood	Ralstonia	-0.379054	-0.596654	-0.109532	0.00723297	0.138552
Seafood	Erysipelotrichaceae UCG-003	0.053831	-0.23086	0.330032	0.713354	0.975163
Seafood	Ruminococcus gnavus	0.0573317	-0.227533	0.333157	0.695587	0.966879
Seafood	UBA1819	0.20206	-0.0839036	0.457275	0.163826	0.675054
Bean	Bifidobacterium	0.00648315	-0.275215	0.287156	0.964736	0.996954
Bean	Prevotella	0.216122	-0.0692854	0.468827	0.135833	0.625277
Bean	Parabacteroides	0.470299	0.217922	0.663721	0.000649942	0.0356666
Bean	Bacteroides	0.534115	0.297619	0.708849	7.73e-05	0.00683878
Bean	Eubacterium hallii	0.0738034	-0.211788	0.347782	0.614279	0.95294
Bean	Clostridia UCG-014	-0.158706	-0.42111	0.128212	0.276072	0.801311
Bean	Escherichia-Shigella	0.302655	0.0234541	0.538059	0.0345372	0.326692
Bean	Comamonadaceae	-0.252529	-0.498338	0.0308592	0.0800212	0.476603
Bean	NK4A214	0.114129	-0.172607	0.383033	0.4349	0.913534
Bean	Faecalibacterium	0.337294	0.0619756	0.564911	0.0177871	0.22671
Bean	Fusobacterium	-0.26613	-0.509219	0.0162857	0.0645584	0.437369
Bean	Holdemanella	-0.245259	-0.49249	0.0385998	0.0894054	0.511276
Bean	Romboutsia	0.108315	-0.178312	0.377999	0.458804	0.92821
Bean	Lactobacillus	-0.504742	-0.688254	-0.260522	0.000216986	0.0160137
Bean	Lachnospiraceae1	-0.0035667	-0.284478	0.277909	0.980595	0.997612
Bean	Blautia	0.134426	-0.152537	0.400484	0.357115	0.877851
Bean	Bacillus	-0.353278	-0.577141	-0.0800322	0.0127752	0.189932
Bean	Alistipes	0.349527	0.0757786	0.57428	0.0138272	0.196189
Bean	RF39	-0.135599	-0.401487	0.15137	0.352896	0.877851
Bean	Ruminococcus torques	0.379544	0.110097	0.597022	0.00715207	0.138552
Bean	Muribaculaceae	-0.310355	-0.54407	-0.0319464	0.0299837	0.30428
Bean	Eubacterium coprostanoligenes	0.176975	-0.109679	0.436452	0.223803	0.754084
Bean	UCG-002	0.218304	-0.0670063	0.470611	0.131832	0.612665
Bean	Neisseria	-0.439414	-0.641363	-0.180523	0.00158383	0.0610791
Bean	Intestinibacter	-0.190391	-0.447623	0.0959425	0.190077	0.711231
Bean	Alloprevotella	-0.254893	-0.500235	0.0283341	0.0771418	0.473556
Bean	Veillonella	0.23418	-0.0503313	0.483535	0.105329	0.5578
Bean	Ruminococcus	-0.249888	-0.496216	0.033675	0.0833362	0.487695
Bean	Listeria	-0.0445184	-0.321688	0.239679	0.76133	0.9787
Bean	Sutterella	0.01785	-0.264675	0.297553	0.90311	0.983117
Bean	Ruminococcaceae Incertae Sedis	0.330265	0.054092	0.559501	0.0204697	0.252348
Bean	Lachnospira	0.442413	0.184122	0.643549	0.00145784	0.0592591
Bean	Megasphaera	-0.0296194	-0.308249	0.25369	0.839895	0.981227
Bean	TM7x	0.176633	-0.110028	0.436166	0.224714	0.754398
Bean	Barnesiella	0.127928	-0.158988	0.394918	0.381039	0.895441
Bean	Pseudomonas	-0.015705	-0.295596	0.266669	0.914707	0.986442
Bean	Agathobacter	0.356783	0.0840153	0.579809	0.011855	0.180101
Bean	Lachnospiraceae NK4A136	0.126029	-0.160868	0.393288	0.388205	0.899547
Bean	Paraprevotella	0.220324	-0.0648927	0.472262	0.128205	0.606354
Bean	Candidatus Arthromitus	-0.0990144	-0.369912	0.1874	0.498486	0.939681
Bean	Bacilli	-0.440212	-0.641944	-0.18148	0.00154941	0.0610791
Bean	UCG-005	-0.377782	-0.595697	-0.108065	0.00744671	0.138552
Bean	Lachnoclostridium	0.221708	-0.0634439	0.473392	0.125765	0.603852
Bean	Monoglobus	0.191996	-0.094291	0.448954	0.186297	0.711231
Bean	Clostridium sensu stricto 1	0.0926411	-0.193599	0.364346	0.526662	0.939681
Bean	Christensenellaceae R-7	-0.162944	-0.424682	0.123931	0.263285	0.789663
Bean	Fusicatenibacter	0.335215	0.05964	0.563313	0.0185476	0.234417
Bean	Oscillospiraceae1	-0.493474	-0.680274	-0.24648	0.000314673	0.0197869
Bean	Chloroplast	-0.19129	-0.448369	0.0950174	0.187952	0.711231
Bean	Actinomyces	-0.0678064	-0.342473	0.217538	0.643418	0.958305
Bean	Ruminococcus gauvreauii	-0.134237	-0.400323	0.152724	0.357795	0.877851
Bean	Brevundimonas	0.519433	0.278985	0.698591	0.000131029	0.0109482
Bean	Helicobacter	-0.207897	-0.462081	0.0778505	0.151736	0.653898
Bean	Eubacterium eligens	0.225943	-0.0590024	0.476844	0.118516	0.592186
Bean	Subdoligranulum	0.363347	0.0914994	0.584794	0.0102838	0.162809
Bean	CAG-352	0.131542	-0.155403	0.398016	0.367617	0.886845
Bean	Parasutterella	0.175502	-0.111181	0.43522	0.227744	0.756891
Bean	Roseburia	0.195865	-0.0903049	0.452159	0.177411	0.702174
Bean	Marinobacter	-0.377264	-0.595307	-0.107468	0.00753534	0.138552
Bean	Dialister	0.138539	-0.14844	0.403997	0.342454	0.865632
Bean	Eubacterium nodatum	0.297882	0.0182109	0.534322	0.037636	0.334938
Bean	Yersiniaceae	0.0123719	-0.269763	0.292551	0.932761	0.992074
Bean	Eubacterium ventriosum	-0.105802	-0.375818	0.180773	0.469355	0.928966
Bean	Acinetobacter	-0.295125	-0.532159	-0.0151891	0.0395281	0.345641
Bean	Anaerostipes	0.10901	-0.177631	0.378601	0.45591	0.92555
Bean	Enterobacteriaceae	-0.0403457	-0.317935	0.243615	0.783131	0.979076
Bean	Ruminococcaceae2	-0.0234913	-0.302688	0.259419	0.872711	0.981227
Bean	Tyzzerella	0.163434	-0.123435	0.425095	0.261832	0.789663
Bean	Saccharimonadaceae	0.173788	-0.112927	0.433786	0.232389	0.757886
Bean	Gemella	0.0750267	-0.210613	0.348863	0.608405	0.952756
Bean	Butyricicoccus	0.227083	-0.0578051	0.477771	0.11662	0.589309
Bean	Staphylococcus	-0.325078	-0.555496	-0.0482958	0.0226618	0.270396
Bean	Akkermansia	-0.283311	-0.522854	-0.00229771	0.0485406	0.378041
Bean	Terrisporobacter	-0.39939	-0.61187	-0.133147	0.00447025	0.112341
Bean	Sellimonas	-0.179057	-0.438191	0.107555	0.218314	0.751386
Bean	Dorea	0.130932	-0.156009	0.397494	0.369862	0.886845
Bean	Lachnospiraceae ND3007	-0.319961	-0.551535	-0.0425968	0.0250141	0.282528
Bean	Streptococcus	0.126019	-0.160878	0.393279	0.388243	0.899547
Bean	Haemophilus	0.0108128	-0.271208	0.291124	0.941219	0.992074
Bean	Cupriavidus	0.104569	-0.181978	0.374747	0.474576	0.928966
Bean	Collinsella	0.462353	0.208229	0.658002	0.000823893	0.0375495
Bean	Planococcaceae	-0.214449	-0.467457	0.0710307	0.138962	0.630018
Bean	Phascolarctobacterium	0.153573	-0.133384	0.416771	0.292102	0.821455
Bean	Coprococcus	-0.0920244	-0.363807	0.194197	0.529429	0.939681
Bean	Megamonas	0.478529	0.228014	0.669621	0.000505292	0.0303984
Bean	CAG-56	-0.00742435	-0.28802	0.274345	0.959621	0.996075
Bean	Turicibacter	-0.374045	-0.592882	-0.103762	0.00810675	0.138552
Bean	Granulicatella	0.151813	-0.135153	0.415282	0.297732	0.828474
Bean	Odoribacter	0.268934	-0.0132654	0.511453	0.0616883	0.424675
Bean	Alcaligenes	-0.0360079	-0.314025	0.247697	0.80597	0.97935
Bean	Ralstonia	-0.427097	-0.632349	-0.165814	0.00220907	0.0678048
Bean	Erysipelotrichaceae UCG-003	0.16918	-0.117612	0.429924	0.245201	0.77151
Bean	Ruminococcus gnavus	0.290078	0.00966985	0.52819	0.0431943	0.360912
Bean	UBA1819	0.296984	0.0172256	0.533617	0.0382442	0.338349
Livestock meat	Bifidobacterium	0.118865	-0.167945	0.387122	0.415952	0.902575
Livestock meat	Prevotella	0.0562073	-0.228602	0.332154	0.701277	0.970564
Livestock meat	Parabacteroides	0.0423305	-0.241744	0.319721	0.772739	0.9787
Livestock meat	Bacteroides	0.00210349	-0.279258	0.283133	0.988555	0.997612
Livestock meat	Eubacterium hallii	0.101518	-0.184958	0.372093	0.487632	0.934212
Livestock meat	Clostridia UCG-014	-0.0716631	-0.34589	0.213843	0.624614	0.95294
Livestock meat	Escherichia-Shigella	-0.139034	-0.404419	0.147947	0.340717	0.865166
Livestock meat	Comamonadaceae	0.171257	-0.115502	0.431666	0.239369	0.767498
Livestock meat	NK4A214	0.212264	-0.073308	0.465666	0.14313	0.636884
Livestock meat	Faecalibacterium	0.0238624	-0.259073	0.303026	0.870717	0.981227
Livestock meat	Fusobacterium	0.31237	0.0341748	0.545639	0.0288785	0.304034
Livestock meat	Holdemanella	-0.00277488	-0.28375	0.278639	0.984903	0.997612
Livestock meat	Romboutsia	-0.086162	-0.358669	0.199877	0.556089	0.945456
Livestock meat	Lactobacillus	-0.167149	-0.428218	0.119673	0.250996	0.779955
Livestock meat	Lachnospiraceae1	0.0535407	-0.231136	0.329772	0.714834	0.975163
Livestock meat	Blautia	-0.118988	-0.387229	0.167823	0.415464	0.902575
Livestock meat	Bacillus	-0.0934823	-0.365082	0.192782	0.522898	0.939681
Livestock meat	Alistipes	-0.111696	-0.380928	0.174997	0.444818	0.920361
Livestock meat	RF39	-0.0758492	-0.34959	0.209823	0.604469	0.949363
Livestock meat	Ruminococcus torques	0.189828	-0.0965203	0.447156	0.191413	0.714354
Livestock meat	Muribaculaceae	0.168489	-0.118313	0.429344	0.247162	0.776058
Livestock meat	Eubacterium coprostanoligenes	-0.160025	-0.422222	0.126881	0.272051	0.801311
Livestock meat	UCG-002	-0.132823	-0.399113	0.15413	0.362928	0.881816
Livestock meat	Neisseria	0.0644859	-0.220713	0.339526	0.659787	0.958854
Livestock meat	Intestinibacter	-0.064036	-0.339126	0.221143	0.662018	0.958854
Livestock meat	Alloprevotella	0.0932613	-0.192997	0.364889	0.523885	0.939681
Livestock meat	Veillonella	0.161851	-0.125036	0.423761	0.266545	0.793829
Livestock meat	Ruminococcus	-0.324607	-0.555132	-0.0477705	0.0228702	0.270396
Livestock meat	Listeria	0.0605532	-0.224465	0.336028	0.67938	0.958854
Livestock meat	Sutterella	-0.00201977	-0.283056	0.279335	0.989011	0.997612
Livestock meat	Ruminococcaceae Incertae Sedis	-0.0176396	-0.297361	0.264871	0.904247	0.983117
Livestock meat	Lachnospira	-0.0837229	-0.356526	0.202235	0.567365	0.949363
Livestock meat	Megasphaera	-0.124406	-0.391893	0.162475	0.394394	0.902575
Livestock meat	TM7x	0.00967482	-0.272262	0.290082	0.947396	0.992074
Livestock meat	Barnesiella	0.0721058	-0.213418	0.346281	0.62247	0.95294
Livestock meat	Pseudomonas	-0.134723	-0.400738	0.152241	0.356044	0.877851
Livestock meat	Agathobacter	0.079287	-0.206514	0.352622	0.588139	0.949363
Livestock meat	Lachnospiraceae NK4A136	-0.154996	-0.417976	0.131951	0.287596	0.821455
Livestock meat	Paraprevotella	0.0253572	-0.257677	0.304383	0.862694	0.981227
Livestock meat	Candidatus Arthromitus	0.0633545	-0.221793	0.33852	0.665402	0.958854
Livestock meat	Bacilli	-0.0342229	-0.312413	0.249373	0.815416	0.981109
Livestock meat	UCG-005	-0.0450493	-0.322165	0.239177	0.758569	0.9787
Livestock meat	Lachnoclostridium	-0.0956552	-0.366981	0.19067	0.513239	0.939681
Livestock meat	Monoglobus	0.0506289	-0.233898	0.327168	0.729737	0.975364
Livestock meat	Clostridium sensu stricto 1	-0.0248687	-0.30394	0.258133	0.865314	0.981227
Livestock meat	Christensenellaceae R-7	-0.140902	-0.406012	0.146083	0.334205	0.862018
Livestock meat	Fusicatenibacter	-0.0796884	-0.352975	0.206127	0.586245	0.949363
Livestock meat	Oscillospiraceae1	0.00129229	-0.280006	0.282386	0.992969	0.997612
Livestock meat	Chloroplast	-0.0509374	-0.327444	0.233605	0.728154	0.975364
Livestock meat	Actinomyces	0.200734	-0.0852759	0.456181	0.166669	0.681167
Livestock meat	Ruminococcus gauvreauii	-0.145022	-0.409518	0.141964	0.320118	0.849104
Livestock meat	Brevundimonas	-0.00290848	-0.283873	0.278516	0.984176	0.997612
Livestock meat	Helicobacter	0.067135	-0.21818	0.341878	0.646715	0.958357
Livestock meat	Eubacterium eligens	-0.140652	-0.405799	0.146333	0.335072	0.862018
Livestock meat	Subdoligranulum	0.0712501	-0.214239	0.345524	0.626617	0.95294
Livestock meat	CAG-352	-0.125897	-0.393175	0.160999	0.388705	0.899547
Livestock meat	Parasutterella	-0.060125	-0.335647	0.224874	0.681526	0.958854
Livestock meat	Roseburia	-0.129607	-0.396358	0.157323	0.374767	0.891694
Livestock meat	Marinobacter	-0.224807	-0.475919	0.0601944	0.120428	0.596893
Livestock meat	Dialister	-0.00402227	-0.284897	0.277488	0.978117	0.997612
Livestock meat	Eubacterium nodatum	0.0678036	-0.217541	0.342471	0.643432	0.958305
Livestock meat	Yersiniaceae	0.222051	-0.0630844	0.473672	0.125166	0.603852
Livestock meat	Eubacterium ventriosum	-0.0937103	-0.365281	0.19256	0.52188	0.939681
Livestock meat	Acinetobacter	0.0621886	-0.222906	0.337484	0.671206	0.958854
Livestock meat	Anaerostipes	0.0557715	-0.229017	0.331765	0.703486	0.971574
Livestock meat	Enterobacteriaceae	-0.226995	-0.4777	0.057897	0.116765	0.589309
Livestock meat	Ruminococcaceae2	-0.217056	-0.469591	0.0683104	0.13411	0.620619
Livestock meat	Tyzzerella	-0.1467	-0.410944	0.140284	0.314491	0.846145
Livestock meat	Saccharimonadaceae	0.0605403	-0.224478	0.336017	0.679444	0.958854
Livestock meat	Gemella	0.163088	-0.123786	0.424803	0.26286	0.789663
Livestock meat	Butyricicoccus	0.0456879	-0.238574	0.322738	0.755252	0.9787
Livestock meat	Staphylococcus	0.0416512	-0.242384	0.31911	0.776292	0.9787
Livestock meat	Akkermansia	-0.0447616	-0.321906	0.239449	0.760065	0.9787
Livestock meat	Terrisporobacter	0.0307635	-0.252618	0.309285	0.833796	0.981227
Livestock meat	Sellimonas	0.0698512	-0.21558	0.344285	0.63342	0.955938
Livestock meat	Dorea	0.0504975	-0.234022	0.32705	0.730412	0.975364
Livestock meat	Lachnospiraceae ND3007	0.124589	-0.162294	0.39205	0.393694	0.902575
Livestock meat	Streptococcus	0.272782	-0.00911384	0.514513	0.0579183	0.412839
Livestock meat	Haemophilus	0.121081	-0.165759	0.389032	0.40725	0.902575
Livestock meat	Cupriavidus	-0.0251644	-0.304208	0.257857	0.863728	0.981227
Livestock meat	Collinsella	0.0142437	-0.268026	0.294262	0.922618	0.991429
Livestock meat	Planococcaceae	-0.0413388	-0.318829	0.242679	0.777927	0.9787
Livestock meat	Phascolarctobacterium	-0.118818	-0.387082	0.167992	0.416138	0.902575
Livestock meat	Coprococcus	-0.0361298	-0.314135	0.247582	0.805326	0.97935
Livestock meat	Megamonas	-0.0371517	-0.315057	0.246621	0.799931	0.97935
Livestock meat	CAG-56	-0.263253	-0.506924	0.0193782	0.0676121	0.447967
Livestock meat	Turicibacter	0.151727	-0.135239	0.415209	0.298008	0.828474
Livestock meat	Granulicatella	0.130746	-0.156194	0.397334	0.37055	0.886845
Livestock meat	Odoribacter	-0.0574295	-0.333245	0.22744	0.695093	0.966879
Livestock meat	Alcaligenes	0.121079	-0.165761	0.38903	0.407258	0.902575
Livestock meat	Ralstonia	0.022741	-0.260119	0.302006	0.876745	0.981227
Livestock meat	Erysipelotrichaceae UCG-003	-0.050728	-0.327256	0.233804	0.729228	0.975364
Livestock meat	Ruminococcus gnavus	0.0545495	-0.230178	0.330674	0.709694	0.974777
Livestock meat	UBA1819	-0.0964869	-0.367707	0.189861	0.509566	0.939681
Mushroom algae	Bifidobacterium	-0.099576	-0.370401	0.186853	0.496041	0.939681
Mushroom algae	Prevotella	-0.199389	-0.455071	0.0866673	0.169589	0.68565
Mushroom algae	Parabacteroides	-0.351252	-0.575597	-0.0777337	0.0133345	0.191001
Mushroom algae	Bacteroides	-0.387105	-0.602696	-0.118845	0.00599944	0.128745
Mushroom algae	Eubacterium hallii	-0.169524	-0.430213	0.117262	0.244227	0.77151
Mushroom algae	Clostridia UCG-014	0.214013	-0.0714855	0.4671	0.139786	0.630529
Mushroom algae	Escherichia-Shigella	-0.31142	-0.5449	-0.0331243	0.029395	0.30428
Mushroom algae	Comamonadaceae	0.242671	-0.0413467	0.490404	0.0929449	0.517737
Mushroom algae	NK4A214	-0.0805913	-0.353771	0.205257	0.581995	0.949363
Mushroom algae	Faecalibacterium	-0.435617	-0.63859	-0.175976	0.00175724	0.062926
Mushroom algae	Fusobacterium	0.230495	-0.0542157	0.480545	0.111082	0.572147
Mushroom algae	Holdemanella	0.0718907	-0.213624	0.346091	0.623512	0.95294
Mushroom algae	Romboutsia	-0.0114341	-0.291693	0.270633	0.937848	0.992074
Mushroom algae	Lactobacillus	0.361096	0.0889292	0.583087	0.0108012	0.169218
Mushroom algae	Lachnospiraceae1	-0.222875	-0.474343	0.0622216	0.123736	0.603852
Mushroom algae	Blautia	-0.271662	-0.513623	0.0103227	0.0589955	0.418534
Mushroom algae	Bacillus	0.172845	-0.113887	0.432997	0.234973	0.76328
Mushroom algae	Alistipes	-0.264142	-0.507634	0.018423	0.0666563	0.44556
Mushroom algae	RF39	0.389284	0.121373	0.604328	0.00569891	0.12422
Mushroom algae	Ruminococcus torques	-0.221753	-0.473428	0.0633973	0.125688	0.603852
Mushroom algae	Muribaculaceae	0.199797	-0.086245	0.455408	0.168698	0.68565
Mushroom algae	Eubacterium coprostanoligenes	-0.285795	-0.524815	-0.00500071	0.0465186	0.37169
Mushroom algae	UCG-002	-0.395907	-0.609274	-0.129081	0.00486456	0.113874
Mushroom algae	Neisseria	0.252922	-0.0304393	0.498654	0.0795363	0.476603
Mushroom algae	Intestinibacter	-0.0547301	-0.330835	0.230006	0.708776	0.974777
Mushroom algae	Alloprevotella	0.158986	-0.12793	0.421346	0.275216	0.801311
Mushroom algae	Veillonella	0.128759	-0.158164	0.395631	0.377926	0.891694
Mushroom algae	Ruminococcus	-0.066254	-0.341096	0.219023	0.651051	0.958719
Mushroom algae	Listeria	0.270944	-0.0110981	0.513052	0.0596952	0.420511
Mushroom algae	Sutterella	0.0328623	-0.25065	0.311183	0.822634	0.981227
Mushroom algae	Ruminococcaceae Incertae Sedis	-0.243967	-0.491448	0.0399723	0.0911598	0.51543
Mushroom algae	Lachnospira	-0.415444	-0.623771	-0.152005	0.00299274	0.084926
Mushroom algae	Megasphaera	0.0612082	-0.223841	0.336611	0.676102	0.958854
Mushroom algae	TM7x	0.165955	-0.120883	0.427215	0.254444	0.784483
Mushroom algae	Barnesiella	-0.235425	-0.484544	0.049017	0.103438	0.553635
Mushroom algae	Pseudomonas	0.0560813	-0.228722	0.332042	0.701915	0.970564
Mushroom algae	Agathobacter	-0.0347745	-0.312911	0.248856	0.812495	0.981109
Mushroom algae	Lachnospiraceae NK4A136	0.0137498	-0.268485	0.29381	0.925293	0.991904
Mushroom algae	Paraprevotella	-0.333323	-0.561857	-0.0575174	0.0192634	0.23944
Mushroom algae	Candidatus Arthromitus	0.136933	-0.150041	0.402627	0.348132	0.872651
Mushroom algae	Bacilli	0.223514	-0.0615514	0.474865	0.122634	0.602752
Mushroom algae	UCG-005	-0.00866749	-0.289159	0.273195	0.952867	0.993147
Mushroom algae	Lachnoclostridium	-0.408466	-0.618609	-0.143784	0.00357155	0.0942388
Mushroom algae	Monoglobus	-0.252406	-0.49824	0.0309904	0.0801732	0.476603
Mushroom algae	Clostridium sensu stricto 1	-0.205342	-0.459979	0.0805026	0.156944	0.661188
Mushroom algae	Christensenellaceae R-7	-0.0406885	-0.318244	0.243292	0.781334	0.9787
Mushroom algae	Fusicatenibacter	-0.255304	-0.500565	0.0278952	0.0766501	0.472466
Mushroom algae	Oscillospiraceae1	0.104365	-0.182178	0.374569	0.475443	0.928966
Mushroom algae	Chloroplast	0.133665	-0.153293	0.399834	0.359865	0.880061
Mushroom algae	Actinomyces	0.300111	0.020658	0.536069	0.0361613	0.32829
Mushroom algae	Ruminococcus gauvreauii	-0.122933	-0.390626	0.163931	0.40006	0.902575
Mushroom algae	Brevundimonas	-0.193608	-0.45029	0.0926313	0.182557	0.711231
Mushroom algae	Helicobacter	0.258561	-0.0244103	0.503174	0.0728379	0.458805
Mushroom algae	Eubacterium eligens	-0.232072	-0.481826	0.052554	0.108591	0.564478
Mushroom algae	Subdoligranulum	-0.226669	-0.477435	0.0582396	0.117305	0.590057
Mushroom algae	CAG-352	-0.121903	-0.38974	0.164948	0.40405	0.902575
Mushroom algae	Parasutterella	-0.174074	-0.434025	0.112636	0.231611	0.757886
Mushroom algae	Roseburia	-0.309149	-0.54313	-0.0306135	0.030662	0.30428
Mushroom algae	Marinobacter	0.0545627	-0.230165	0.330686	0.709627	0.974777
Mushroom algae	Dialister	-0.126933	-0.394064	0.159974	0.384784	0.899547
Mushroom algae	Eubacterium nodatum	-0.0601281	-0.33565	0.224871	0.681511	0.958854
Mushroom algae	Yersiniaceae	0.369288	0.0982994	0.589291	0.0090198	0.148009
Mushroom algae	Eubacterium ventriosum	-0.289498	-0.527734	-0.00903688	0.0436327	0.362542
Mushroom algae	Acinetobacter	0.277927	-0.00354722	0.518594	0.053169	0.397842
Mushroom algae	Anaerostipes	0.0254594	-0.257581	0.304476	0.862146	0.981227
Mushroom algae	Enterobacteriaceae	0.219934	-0.0653015	0.471943	0.1289	0.606831
Mushroom algae	Ruminococcaceae2	-0.39782	-0.6107	-0.131313	0.00464436	0.112663
Mushroom algae	Tyzzerella	-0.094011	-0.365544	0.192268	0.520539	0.939681
Mushroom algae	Saccharimonadaceae	0.290651	0.0102961	0.528642	0.0427642	0.359315
Mushroom algae	Gemella	0.122333	-0.164523	0.39011	0.402381	0.902575
Mushroom algae	Butyricicoccus	-0.284634	-0.523898	-0.00373602	0.0474555	0.373681
Mushroom algae	Staphylococcus	0.319334	0.0418993	0.551048	0.0253161	0.282528
Mushroom algae	Akkermansia	0.19298	-0.0932784	0.44977	0.184008	0.711231
Mushroom algae	Terrisporobacter	-0.0322996	-0.310674	0.251178	0.825624	0.981227
Mushroom algae	Sellimonas	-0.100718	-0.371396	0.185739	0.491087	0.937303
Mushroom algae	Dorea	-0.409562	-0.619422	-0.145073	0.00347454	0.0933162
Mushroom algae	Lachnospiraceae ND3007	-0.0492039	-0.325891	0.235248	0.737068	0.975827
Mushroom algae	Streptococcus	0.239327	-0.0448909	0.487702	0.0976802	0.538136
Mushroom algae	Haemophilus	0.191419	-0.0948853	0.448475	0.18765	0.711231
Mushroom algae	Cupriavidus	-0.0293496	-0.308004	0.253943	0.841335	0.981227
Mushroom algae	Collinsella	-0.116044	-0.384687	0.170724	0.427182	0.909543
Mushroom algae	Planococcaceae	0.27673	-0.00484393	0.517645	0.0542449	0.401288
Mushroom algae	Phascolarctobacterium	-0.22258	-0.474103	0.0625298	0.124245	0.603852
Mushroom algae	Coprococcus	-0.427219	-0.632439	-0.16596	0.00220191	0.0678048
Mushroom algae	Megamonas	-0.129057	-0.395887	0.157869	0.376815	0.891694
Mushroom algae	CAG-56	-0.00729719	-0.287903	0.274463	0.960312	0.996075
Mushroom algae	Turicibacter	0.0863724	-0.199674	0.358853	0.555121	0.945456
Mushroom algae	Granulicatella	-0.147935	-0.411993	0.139046	0.310389	0.843309
Mushroom algae	Odoribacter	-0.36512	-0.586138	-0.0935261	0.00989154	0.159966
Mushroom algae	Alcaligenes	0.130493	-0.156445	0.397117	0.371484	0.886845
Mushroom algae	Ralstonia	0.378967	0.109432	0.596589	0.0072474	0.138552
Mushroom algae	Erysipelotrichaceae UCG-003	-0.0274627	-0.306294	0.255709	0.851417	0.981227
Mushroom algae	Ruminococcus gnavus	-0.0224396	-0.301732	0.2604	0.878366	0.981227
Mushroom algae	UBA1819	-0.375541	-0.59401	-0.105484	0.00783664	0.138552
Nut	Bifidobacterium	0.00756901	-0.274211	0.288152	0.958835	0.996075
Nut	Prevotella	0.0370562	-0.246711	0.314971	0.800435	0.97935
Nut	Parabacteroides	0.0475268	-0.236835	0.324388	0.745724	0.977819
Nut	Bacteroides	0.0141966	-0.26807	0.294219	0.922873	0.991429
Nut	Eubacterium hallii	0.00337667	-0.278084	0.284303	0.981629	0.997612
Nut	Clostridia UCG-014	-0.0331853	-0.311475	0.250347	0.82092	0.981227
Nut	Escherichia-Shigella	-0.0279246	-0.306713	0.255276	0.848946	0.981227
Nut	Comamonadaceae	-0.0345134	-0.312675	0.249101	0.813877	0.981109
Nut	NK4A214	0.203935	-0.0819614	0.45882	0.159868	0.66676
Nut	Faecalibacterium	0.0251186	-0.2579	0.304167	0.863974	0.981227
Nut	Fusobacterium	0.0894877	-0.196657	0.361585	0.540887	0.943448
Nut	Holdemanella	0.0369234	-0.246836	0.314851	0.801136	0.97935
Nut	Romboutsia	-0.113223	-0.38225	0.173497	0.438577	0.914868
Nut	Lactobacillus	-0.0413152	-0.318808	0.242701	0.778051	0.9787
Nut	Lachnospiraceae1	-0.0212643	-0.300663	0.261496	0.884692	0.981227
Nut	Blautia	-0.0865048	-0.358969	0.199546	0.554513	0.945456
Nut	Bacillus	-0.0296758	-0.3083	0.253637	0.839594	0.981227
Nut	Alistipes	3.19e-05	-0.281167	0.281226	0.999826	0.999826
Nut	RF39	-0.232653	-0.482297	0.0519415	0.107684	0.564478
Nut	Ruminococcus torques	-0.0519694	-0.328367	0.232627	0.722864	0.975364
Nut	Muribaculaceae	0.108703	-0.177932	0.378335	0.457188	0.926699
Nut	Eubacterium coprostanoligenes	-0.0032908	-0.284224	0.278163	0.982096	0.997612
Nut	UCG-002	-0.071595	-0.345829	0.213908	0.624944	0.95294
Nut	Neisseria	0.0550014	-0.229749	0.331077	0.707397	0.974777
Nut	Intestinibacter	-0.134856	-0.400852	0.152108	0.355562	0.877851
Nut	Alloprevotella	0.104135	-0.182403	0.374369	0.476425	0.928966
Nut	Veillonella	0.199561	-0.0864889	0.455213	0.169212	0.68565
Nut	Ruminococcus	-0.248682	-0.495246	0.0349596	0.0848855	0.492926
Nut	Listeria	0.151734	-0.135232	0.415215	0.297986	0.828474
Nut	Sutterella	-0.0995109	-0.370344	0.186916	0.496324	0.939681
Nut	Ruminococcaceae Incertae Sedis	0.0651785	-0.220051	0.340141	0.656359	0.958821
Nut	Lachnospira	-0.0784357	-0.351871	0.207334	0.592164	0.949363
Nut	Megasphaera	0.00821287	-0.273616	0.288743	0.955336	0.994343
Nut	TM7x	-0.163789	-0.425393	0.123076	0.260784	0.789663
Nut	Barnesiella	-0.0061585	-0.286858	0.275515	0.966501	0.996994
Nut	Pseudomonas	-0.138776	-0.404199	0.148204	0.341622	0.865166
Nut	Agathobacter	-0.0354887	-0.313556	0.248185	0.808715	0.97935
Nut	Lachnospiraceae NK4A136	-0.0443883	-0.321571	0.239801	0.762007	0.9787
Nut	Paraprevotella	0.103413	-0.183109	0.373741	0.479505	0.928966
Nut	Candidatus Arthromitus	0.0407622	-0.243222	0.31831	0.780947	0.9787
Nut	Bacilli	-0.000280772	-0.281455	0.280938	0.998472	0.999802
Nut	UCG-005	0.0775177	-0.208218	0.351062	0.596519	0.949363
Nut	Lachnoclostridium	-0.0800253	-0.353272	0.205802	0.584658	0.949363
Nut	Monoglobus	-0.0458152	-0.322852	0.238453	0.754591	0.9787
Nut	Clostridium sensu stricto 1	-0.111722	-0.38095	0.174972	0.444712	0.920361
Nut	Christensenellaceae R-7	-0.0921992	-0.36396	0.194028	0.528644	0.939681
Nut	Fusicatenibacter	-0.0358589	-0.31389	0.247837	0.806758	0.97935
Nut	Oscillospiraceae1	-0.109564	-0.379081	0.177089	0.453611	0.923182
Nut	Chloroplast	0.0417445	-0.242296	0.319194	0.775804	0.9787
Nut	Actinomyces	0.073056	-0.212506	0.347122	0.61788	0.95294
Nut	Ruminococcus gauvreauii	0.147126	-0.139857	0.411306	0.313072	0.845351
Nut	Brevundimonas	0.0120194	-0.27009	0.292228	0.934673	0.992074
Nut	Helicobacter	0.0823404	-0.20357	0.35531	0.573803	0.949363
Nut	Eubacterium eligens	-0.0467842	-0.323722	0.237537	0.749567	0.978601
Nut	Subdoligranulum	0.154989	-0.131959	0.417969	0.287621	0.821455
Nut	CAG-352	-0.11046	-0.379858	0.17621	0.449905	0.923182
Nut	Parasutterella	-0.0524067	-0.328758	0.232212	0.720626	0.975364
Nut	Roseburia	-0.0868537	-0.359276	0.199208	0.552911	0.945059
Nut	Marinobacter	0.00488952	-0.276687	0.285693	0.973401	0.997251
Nut	Dialister	-0.109736	-0.37923	0.17692	0.452898	0.923182
Nut	Eubacterium nodatum	0.0362374	-0.247481	0.314232	0.804758	0.97935
Nut	Yersiniaceae	-0.0899774	-0.362015	0.196183	0.538666	0.942039
Nut	Eubacterium ventriosum	0.0406427	-0.243335	0.318203	0.781574	0.9787
Nut	Acinetobacter	-0.0154267	-0.295342	0.266928	0.916213	0.987094
Nut	Anaerostipes	-0.0803783	-0.353583	0.205462	0.582997	0.949363
Nut	Enterobacteriaceae	-0.161655	-0.423596	0.125234	0.267132	0.794005
Nut	Ruminococcaceae2	-0.125492	-0.392826	0.1614	0.390247	0.899547
Nut	Tyzzerella	-0.167265	-0.428316	0.119555	0.250662	0.779955
Nut	Saccharimonadaceae	-0.0601553	-0.335674	0.224845	0.681374	0.958854
Nut	Gemella	0.0179484	-0.264584	0.297643	0.902578	0.983117
Nut	Butyricicoccus	0.0346639	-0.248959	0.312811	0.81308	0.981109
Nut	Staphylococcus	-0.0177746	-0.297484	0.264745	0.903517	0.983117
Nut	Akkermansia	-0.0904932	-0.362466	0.195683	0.536331	0.941541
Nut	Terrisporobacter	0.0826969	-0.203225	0.355624	0.572139	0.949363
Nut	Sellimonas	-0.00414372	-0.285008	0.277376	0.977457	0.997612
Nut	Dorea	0.0661102	-0.219161	0.340968	0.65176	0.958719
Nut	Lachnospiraceae ND3007	0.0227927	-0.260071	0.302053	0.876466	0.981227
Nut	Streptococcus	0.0246339	-0.258352	0.303727	0.866575	0.981227
Nut	Haemophilus	0.289118	0.00862274	0.527435	0.0439216	0.362542
Nut	Cupriavidus	0.060602	-0.224419	0.336072	0.679135	0.958854
Nut	Collinsella	0.134076	-0.152884	0.400185	0.358378	0.877851
Nut	Planococcaceae	0.0758072	-0.209863	0.349552	0.604669	0.949363
Nut	Phascolarctobacterium	-0.0743417	-0.348258	0.211271	0.611691	0.95294
Nut	Coprococcus	0.00447917	-0.277066	0.285316	0.975632	0.997612
Nut	Megamonas	-0.0711595	-0.345444	0.214326	0.627057	0.95294
Nut	CAG-56	0.0884375	-0.197675	0.360665	0.545666	0.943448
Nut	Turicibacter	0.0830575	-0.202877	0.355941	0.570459	0.949363
Nut	Granulicatella	0.120057	-0.16677	0.38815	0.411259	0.902575
Nut	Odoribacter	0.0432451	-0.240881	0.320544	0.767964	0.9787
Nut	Alcaligenes	0.019101	-0.263511	0.298693	0.896355	0.983117
Nut	Ralstonia	0.0221633	-0.260658	0.301481	0.879852	0.981227
Nut	Erysipelotrichaceae UCG-003	-0.0156728	-0.295567	0.266699	0.914881	0.986442
Nut	Ruminococcus gnavus	-0.00736666	-0.287967	0.274398	0.959934	0.996075
Nut	UBA1819	0.0225255	-0.26032	0.30181	0.877904	0.981227
Oil	Bifidobacterium	0.187241	-0.0991778	0.445007	0.197649	0.73038
Oil	Prevotella	0.0751858	-0.21046	0.349004	0.607642	0.952756
Oil	Parabacteroides	-0.00640947	-0.287089	0.275283	0.965137	0.996954
Oil	Bacteroides	0.0875873	-0.198498	0.359919	0.54955	0.943448
Oil	Eubacterium hallii	0.087635	-0.198452	0.359961	0.549331	0.943448
Oil	Clostridia UCG-014	-0.0677116	-0.342389	0.217629	0.643883	0.958305
Oil	Escherichia-Shigella	0.20679	-0.0789999	0.461171	0.153976	0.655655
Oil	Comamonadaceae	-0.178119	-0.437407	0.108512	0.220776	0.751501
Oil	NK4A214	0.0496792	-0.234797	0.326317	0.73462	0.975364
Oil	Faecalibacterium	0.324287	0.0474145	0.554885	0.0230124	0.270396
Oil	Fusobacterium	-0.0611873	-0.336593	0.223861	0.676206	0.958854
Oil	Holdemanella	-0.0411034	-0.318617	0.242901	0.77916	0.9787
Oil	Romboutsia	-0.0392563	-0.316954	0.244641	0.788851	0.97935
Oil	Lactobacillus	-0.0456199	-0.322677	0.238638	0.755605	0.9787
Oil	Lachnospiraceae1	0.0692871	-0.21612	0.343786	0.636172	0.955938
Oil	Blautia	0.0738509	-0.211743	0.347824	0.61405	0.95294
Oil	Bacillus	0.011609	-0.270471	0.291853	0.936899	0.992074
Oil	Alistipes	-0.0164736	-0.296298	0.265955	0.910549	0.985316
Oil	RF39	-0.0871253	-0.359514	0.198945	0.551665	0.944993
Oil	Ruminococcus torques	0.0907654	-0.195419	0.362705	0.535101	0.941541
Oil	Muribaculaceae	-0.124608	-0.392067	0.162275	0.393621	0.902575
Oil	Eubacterium coprostanoligenes	0.0386311	-0.245229	0.316391	0.792138	0.97935
Oil	UCG-002	0.0295029	-0.253799	0.308143	0.840517	0.981227
Oil	Neisseria	-0.00271614	-0.283696	0.278693	0.985222	0.997612
Oil	Intestinibacter	0.0315255	-0.251904	0.309974	0.82974	0.981227
Oil	Alloprevotella	-0.013336	-0.293432	0.268869	0.927535	0.992074
Oil	Veillonella	0.351638	0.0781707	0.575891	0.0132265	0.191001
Oil	Ruminococcus	-0.144858	-0.409379	0.142128	0.320672	0.849104
Oil	Listeria	0.103372	-0.183148	0.373706	0.479676	0.928966
Oil	Sutterella	-0.0332711	-0.311553	0.250267	0.820464	0.981227
Oil	Ruminococcaceae Incertae Sedis	-0.00955594	-0.289973	0.272373	0.948042	0.992074
Oil	Lachnospira	-0.0120375	-0.292245	0.270073	0.934575	0.992074
Oil	Megasphaera	-0.352044	-0.576201	-0.0786319	0.0131134	0.191001
Oil	TM7x	0.0766768	-0.209027	0.35032	0.60052	0.949363
Oil	Barnesiella	0.0106568	-0.271353	0.290981	0.942066	0.992074
Oil	Pseudomonas	0.002837	-0.278582	0.283807	0.984565	0.997612
Oil	Agathobacter	0.20804	-0.0777023	0.462198	0.151449	0.653898
Oil	Lachnospiraceae NK4A136	0.0803713	-0.205469	0.353577	0.58303	0.949363
Oil	Paraprevotella	0.0217774	-0.261018	0.30113	0.881929	0.981227
Oil	Candidatus Arthromitus	0.0301257	-0.253216	0.308707	0.837195	0.981227
Oil	Bacilli	-0.0824311	-0.35539	0.203482	0.57338	0.949363
Oil	UCG-005	-0.103484	-0.373804	0.183038	0.479197	0.928966
Oil	Lachnoclostridium	-0.0437684	-0.321014	0.240387	0.765235	0.9787
Oil	Monoglobus	-0.0252318	-0.30427	0.257794	0.863366	0.981227
Oil	Clostridium sensu stricto 1	0.103314	-0.183205	0.373656	0.479925	0.928966
Oil	Christensenellaceae R-7	-0.121905	-0.389742	0.164946	0.404041	0.902575
Oil	Fusicatenibacter	0.172016	-0.11473	0.432302	0.23726	0.767395
Oil	Oscillospiraceae1	-0.256104	-0.501206	0.0270397	0.0756994	0.46901
Oil	Chloroplast	-0.0502789	-0.326854	0.234229	0.731536	0.975364
Oil	Actinomyces	-0.000774764	-0.28191	0.280483	0.995785	0.999576
Oil	Ruminococcus gauvreauii	0.0643686	-0.220825	0.339422	0.660369	0.958854
Oil	Brevundimonas	-0.0197002	-0.299239	0.262953	0.893123	0.981913
Oil	Helicobacter	0.0184534	-0.264114	0.298103	0.899851	0.983117
Oil	Eubacterium eligens	-0.0673018	-0.342025	0.218021	0.645895	0.958357
Oil	Subdoligranulum	0.167803	-0.119009	0.428768	0.24912	0.778819
Oil	CAG-352	0.066131	-0.219141	0.340987	0.651657	0.958719
Oil	Parasutterella	-0.071116	-0.345405	0.214367	0.627268	0.95294
Oil	Roseburia	-0.0731394	-0.347195	0.212426	0.617477	0.95294
Oil	Marinobacter	-0.0522409	-0.32861	0.232369	0.721474	0.975364
Oil	Dialister	0.0816521	-0.204234	0.354705	0.57702	0.949363
Oil	Eubacterium nodatum	0.0357742	-0.247916	0.313814	0.807206	0.97935
Oil	Yersiniaceae	-0.0866263	-0.359076	0.199428	0.553955	0.945456
Oil	Eubacterium ventriosum	0.280929	-0.00029027	0.520971	0.050546	0.38713
Oil	Acinetobacter	-0.05023	-0.326811	0.234276	0.731787	0.975364
Oil	Anaerostipes	0.152093	-0.134872	0.415518	0.296833	0.828474
Oil	Enterobacteriaceae	-0.126108	-0.393356	0.160791	0.387907	0.899547
Oil	Ruminococcaceae2	-0.0468434	-0.323775	0.237481	0.749261	0.978601
Oil	Tyzzerella	-0.171048	-0.431491	0.115714	0.23995	0.767498
Oil	Saccharimonadaceae	0.000688622	-0.280562	0.281831	0.996253	0.999576
Oil	Gemella	-0.092068	-0.363845	0.194155	0.529233	0.939681
Oil	Butyricicoccus	0.197246	-0.0888804	0.4533	0.174316	0.693573
Oil	Staphylococcus	-0.0985565	-0.369512	0.187846	0.500484	0.939681
Oil	Akkermansia	-0.0920434	-0.363823	0.194179	0.529344	0.939681
Oil	Terrisporobacter	-0.00897848	-0.289444	0.272907	0.951178	0.992074
Oil	Sellimonas	0.0237158	-0.259209	0.302892	0.871505	0.981227
Oil	Dorea	0.125712	-0.161182	0.393016	0.389409	0.899547
Oil	Lachnospiraceae ND3007	0.0515353	-0.233038	0.327979	0.725087	0.975364
Oil	Streptococcus	-0.0371571	-0.315062	0.246616	0.799903	0.97935
Oil	Haemophilus	-0.0457548	-0.322798	0.23851	0.754905	0.9787
Oil	Cupriavidus	-0.12244	-0.390202	0.164418	0.401968	0.902575
Oil	Collinsella	0.0780539	-0.207701	0.351535	0.593973	0.949363
Oil	Planococcaceae	-0.0344047	-0.312577	0.249203	0.814453	0.981109
Oil	Phascolarctobacterium	0.0334901	-0.250061	0.311751	0.819302	0.981227
Oil	Coprococcus	0.177552	-0.109092	0.436933	0.222275	0.754084
Oil	Megamonas	0.0588023	-0.226133	0.334468	0.688171	0.963696
Oil	CAG-56	0.192608	-0.0936609	0.449462	0.18487	0.711231
Oil	Turicibacter	-0.248178	-0.494841	0.0354961	0.0855397	0.494814
Oil	Granulicatella	0.0106779	-0.271333	0.291001	0.941951	0.992074
Oil	Odoribacter	-0.0672818	-0.342008	0.21804	0.645993	0.958357
Oil	Alcaligenes	0.0106252	-0.271382	0.290952	0.942237	0.992074
Oil	Ralstonia	0.0655091	-0.219735	0.340435	0.654726	0.958821
Oil	Erysipelotrichaceae UCG-003	0.309286	0.0307653	0.543237	0.0305841	0.30428
Oil	Ruminococcus gnavus	0.14046	-0.146523	0.405636	0.335736	0.862018
Oil	UBA1819	-0.0945093	-0.36598	0.191784	0.518322	0.939681
Condiment	Bifidobacterium	-0.0735722	-0.347578	0.21201	0.615392	0.95294
Condiment	Prevotella	0.299686	0.0201908	0.535736	0.036439	0.32829
Condiment	Parabacteroides	0.256038	-0.0271104	0.501153	0.0757775	0.46901
Condiment	Bacteroides	0.343963	0.0694873	0.570026	0.0155235	0.208458
Condiment	Eubacterium hallii	0.134975	-0.15199	0.400954	0.355134	0.877851
Condiment	Clostridia UCG-014	-0.183322	-0.441747	0.103194	0.207366	0.739047
Condiment	Escherichia-Shigella	0.173635	-0.113083	0.433658	0.232808	0.757886
Condiment	Comamonadaceae	-0.18381	-0.442153	0.102694	0.206137	0.738805
Condiment	NK4A214	0.305643	0.0267454	0.540395	0.0327063	0.318532
Condiment	Faecalibacterium	0.341391	0.0665866	0.568055	0.0163656	0.217821
Condiment	Fusobacterium	-0.165592	-0.42691	0.12125	0.255499	0.78451
Condiment	Holdemanella	0.0441168	-0.240058	0.321327	0.763421	0.9787
Condiment	Romboutsia	0.105556	-0.181013	0.375604	0.470392	0.928966
Condiment	Lactobacillus	-0.463358	-0.658726	-0.209452	0.000799809	0.0375495
Condiment	Lachnospiraceae1	-0.0219697	-0.301305	0.260838	0.880894	0.981227
Condiment	Blautia	0.0799047	-0.205919	0.353166	0.585226	0.949363
Condiment	Bacillus	-0.158402	-0.420853	0.12852	0.277007	0.801311
Condiment	Alistipes	0.0974235	-0.188949	0.368524	0.505445	0.939681
Condiment	RF39	-0.252563	-0.498366	0.0308222	0.0799784	0.476603
Condiment	Ruminococcus torques	0.274151	-0.00763452	0.5156	0.0566226	0.409425
Condiment	Muribaculaceae	-0.194817	-0.451291	0.0913862	0.179789	0.702344
Condiment	Eubacterium coprostanoligenes	0.0998648	-0.186571	0.370653	0.494786	0.939681
Condiment	UCG-002	0.0694032	-0.216009	0.343888	0.635605	0.955938
Condiment	Neisseria	-0.234336	-0.483662	0.0501663	0.10509	0.5578
Condiment	Intestinibacter	-0.148877	-0.412793	0.138101	0.307283	0.840278
Condiment	Alloprevotella	-0.0217385	-0.301095	0.261054	0.882139	0.981227
Condiment	Veillonella	0.288242	0.00766703	0.526745	0.0445946	0.362542
Condiment	Ruminococcus	-0.299671	-0.535724	-0.0201747	0.0364486	0.32829
Condiment	Listeria	-0.19086	-0.448012	0.0954603	0.188967	0.711231
Condiment	Sutterella	0.00228577	-0.27909	0.2833	0.987564	0.997612
Condiment	Ruminococcaceae Incertae Sedis	0.047358	-0.236995	0.324237	0.746597	0.977819
Condiment	Lachnospira	0.211118	-0.0745014	0.464726	0.145352	0.63921
Condiment	Megasphaera	0.00326121	-0.27819	0.284197	0.982257	0.997612
Condiment	TM7x	-0.103019	-0.373399	0.183493	0.481188	0.929021
Condiment	Barnesiella	0.0589794	-0.225965	0.334626	0.68728	0.963696
Condiment	Pseudomonas	0.0116372	-0.270444	0.291879	0.936746	0.992074
Condiment	Agathobacter	0.153647	-0.133309	0.416834	0.291865	0.821455
Condiment	Lachnospiraceae NK4A136	0.0506331	-0.233894	0.327171	0.729716	0.975364
Condiment	Paraprevotella	0.20737	-0.0783978	0.461647	0.152799	0.655655
Condiment	Candidatus Arthromitus	-0.0916595	-0.363487	0.194552	0.53107	0.939681
Condiment	Bacilli	-0.233373	-0.482881	0.0511826	0.106569	0.562385
Condiment	UCG-005	-0.023381	-0.302588	0.259522	0.873303	0.981227
Condiment	Lachnoclostridium	0.166736	-0.120091	0.427872	0.252184	0.781034
Condiment	Monoglobus	0.0783891	-0.207379	0.35183	0.592385	0.949363
Condiment	Clostridium sensu stricto 1	0.103759	-0.18277	0.374042	0.478026	0.928966
Condiment	Christensenellaceae R-7	0.0856153	-0.200406	0.358189	0.558607	0.945456
Condiment	Fusicatenibacter	0.225994	-0.0589484	0.476885	0.11843	0.592186
Condiment	Oscillospiraceae1	-0.17238	-0.432607	0.11436	0.236254	0.76579
Condiment	Chloroplast	-0.191586	-0.448614	0.0947132	0.187258	0.711231
Condiment	Actinomyces	-0.0850502	-0.357692	0.200952	0.561216	0.947327
Condiment	Ruminococcus gauvreauii	-0.089003	-0.361161	0.197127	0.543091	0.943448
Condiment	Brevundimonas	0.39547	0.128572	0.608949	0.00491606	0.113874
Condiment	Helicobacter	-0.134115	-0.400219	0.152846	0.358236	0.877851
Condiment	Eubacterium eligens	0.128938	-0.157987	0.395785	0.377258	0.891694
Condiment	Subdoligranulum	0.288429	0.00787079	0.526892	0.0444504	0.362542
Condiment	CAG-352	0.0768263	-0.208883	0.350452	0.599807	0.949363
Condiment	Parasutterella	0.106432	-0.180156	0.376365	0.466696	0.928966
Condiment	Roseburia	0.099281	-0.18714	0.370144	0.497324	0.939681
Condiment	Marinobacter	-0.163185	-0.424885	0.123687	0.26257	0.789663
Condiment	Dialister	-0.00293385	-0.283896	0.278492	0.984038	0.997612
Condiment	Eubacterium nodatum	0.0964456	-0.189901	0.367671	0.509748	0.939681
Condiment	Yersiniaceae	0.130626	-0.156312	0.397232	0.37099	0.886845
Condiment	Eubacterium ventriosum	0.119903	-0.166922	0.388017	0.411863	0.902575
Condiment	Acinetobacter	-0.165922	-0.427188	0.120916	0.25454	0.784483
Condiment	Anaerostipes	0.0908021	-0.195383	0.362737	0.534935	0.941541
Condiment	Enterobacteriaceae	-0.188037	-0.445669	0.0983602	0.195715	0.725012
Condiment	Ruminococcaceae2	-0.00957483	-0.289991	0.272355	0.947939	0.992074
Condiment	Tyzzerella	0.032682	-0.25082	0.31102	0.823592	0.981227
Condiment	Saccharimonadaceae	0.0451721	-0.239061	0.322275	0.757931	0.9787
Condiment	Gemella	-0.0361905	-0.31419	0.247525	0.805005	0.97935
Condiment	Butyricicoccus	0.11416	-0.172577	0.38306	0.434774	0.913534
Condiment	Staphylococcus	-0.309514	-0.543415	-0.0310167	0.0304554	0.30428
Condiment	Akkermansia	-0.232152	-0.481891	0.0524693	0.108465	0.564478
Condiment	Terrisporobacter	-0.200215	-0.455753	0.0858125	0.16779	0.683893
Condiment	Sellimonas	-0.0244999	-0.303605	0.258477	0.867294	0.981227
Condiment	Dorea	0.258353	-0.0246329	0.503007	0.0730766	0.458805
Condiment	Lachnospiraceae ND3007	0.0204009	-0.2623	0.299877	0.889344	0.981227
Condiment	Streptococcus	-0.0252306	-0.304268	0.257795	0.863373	0.981227
Condiment	Haemophilus	-0.010381	-0.290729	0.271608	0.943563	0.992074
Condiment	Cupriavidus	0.0123354	-0.269797	0.292517	0.93296	0.992074
Condiment	Collinsella	0.338857	0.0637335	0.566112	0.0172328	0.225375
Condiment	Planococcaceae	-0.115016	-0.3838	0.171734	0.431312	0.909809
Condiment	Phascolarctobacterium	0.104861	-0.181693	0.375	0.473339	0.928966
Condiment	Coprococcus	0.169998	-0.116781	0.43061	0.242892	0.770696
Condiment	Megamonas	0.296005	0.0161534	0.53285	0.0389156	0.342276
Condiment	CAG-56	-0.0410148	-0.318538	0.242984	0.779623	0.9787
Condiment	Turicibacter	-0.364022	-0.585305	-0.0922699	0.0101331	0.162129
Condiment	Granulicatella	0.158791	-0.128127	0.421181	0.275814	0.801311
Condiment	Odoribacter	0.183751	-0.102755	0.442104	0.206286	0.738805
Condiment	Alcaligenes	-0.0377342	-0.315582	0.246073	0.796861	0.97935
Condiment	Ralstonia	-0.419487	-0.626753	-0.156785	0.00269677	0.0795284
Condiment	Erysipelotrichaceae UCG-003	0.0423202	-0.241753	0.319712	0.772793	0.9787
Condiment	Ruminococcus gnavus	0.276525	-0.00506495	0.517484	0.0544301	0.401288
Condiment	UBA1819	0.219315	-0.0659486	0.471438	0.130007	0.60913
Cereal	Bifidobacterium	0.159836	-0.127072	0.422063	0.272623	0.801311
Cereal	Prevotella	0.0181475	-0.264398	0.297824	0.901503	0.983117
Cereal	Parabacteroides	-0.0360744	-0.314085	0.247634	0.805619	0.97935
Cereal	Bacteroides	-0.031486	-0.309938	0.251941	0.82995	0.981227
Cereal	Eubacterium hallii	-0.0498208	-0.326444	0.234663	0.733891	0.975364
Cereal	Clostridia UCG-014	-0.047572	-0.324429	0.236792	0.74549	0.977819
Cereal	Escherichia-Shigella	0.259823	-0.0230582	0.504183	0.0714019	0.458805
Cereal	Comamonadaceae	-0.153832	-0.416991	0.133123	0.291278	0.821455
Cereal	NK4A214	-0.209181	-0.463136	0.0765161	0.149167	0.65028
Cereal	Faecalibacterium	0.104857	-0.181697	0.374997	0.473354	0.928966
Cereal	Fusobacterium	-0.0637153	-0.338841	0.221449	0.663609	0.958854
Cereal	Holdemanella	-0.0264429	-0.305369	0.256662	0.856875	0.981227
Cereal	Romboutsia	0.0810794	-0.204786	0.354201	0.579704	0.949363
Cereal	Lactobacillus	0.0876454	-0.198442	0.35997	0.549283	0.943448
Cereal	Lachnospiraceae1	-0.0958774	-0.367175	0.190454	0.512256	0.939681
Cereal	Blautia	0.139322	-0.147659	0.404665	0.339706	0.865166
Cereal	Bacillus	0.258234	-0.0247604	0.502912	0.0732136	0.458805
Cereal	Alistipes	0.00927631	-0.272631	0.289717	0.94956	0.992074
Cereal	RF39	0.0760171	-0.209661	0.349738	0.603666	0.949363
Cereal	Ruminococcus torques	-0.119668	-0.387814	0.167154	0.412787	0.902575
Cereal	Muribaculaceae	-0.0749493	-0.348795	0.210688	0.608776	0.952756
Cereal	Eubacterium coprostanoligenes	-0.0201876	-0.299683	0.262499	0.890494	0.981227
Cereal	UCG-002	-0.0741516	-0.34809	0.211454	0.612604	0.95294
Cereal	Neisseria	0.0406732	-0.243306	0.31823	0.781414	0.9787
Cereal	Intestinibacter	0.29368	0.0136067	0.531023	0.0405509	0.350509
Cereal	Alloprevotella	-0.0515166	-0.327962	0.233056	0.725183	0.975364
Cereal	Veillonella	-0.0333506	-0.311625	0.250192	0.820042	0.981227
Cereal	Ruminococcus	0.199092	-0.086974	0.454825	0.170238	0.686429
Cereal	Listeria	0.0526882	-0.231945	0.32901	0.719186	0.975364
Cereal	Sutterella	-0.077414	-0.35097	0.208317	0.597011	0.949363
Cereal	Ruminococcaceae Incertae Sedis	-0.0594765	-0.335069	0.225491	0.684781	0.961635
Cereal	Lachnospira	0.0375444	-0.246252	0.315411	0.797861	0.97935
Cereal	Megasphaera	0.0840165	-0.201951	0.356784	0.566002	0.949363
Cereal	TM7x	-0.227728	-0.478296	0.0571265	0.115556	0.589141
Cereal	Barnesiella	-0.153988	-0.417123	0.132966	0.290783	0.821455
Cereal	Pseudomonas	-0.0843642	-0.35709	0.201615	0.56439	0.949363
Cereal	Agathobacter	-0.0925521	-0.364268	0.193685	0.52706	0.939681
Cereal	Lachnospiraceae NK4A136	-0.150573	-0.414231	0.136399	0.301743	0.832701
Cereal	Paraprevotella	-0.0702365	-0.344627	0.215211	0.631543	0.954661
Cereal	Candidatus Arthromitus	0.0805706	-0.205277	0.353753	0.582093	0.949363
Cereal	Bacilli	0.0312371	-0.252175	0.309713	0.831275	0.981227
Cereal	UCG-005	-0.0718438	-0.346049	0.213669	0.623739	0.95294
Cereal	Lachnoclostridium	0.0904388	-0.195736	0.362419	0.536577	0.941541
Cereal	Monoglobus	-0.140731	-0.405866	0.146253	0.334797	0.862018
Cereal	Clostridium sensu stricto 1	-0.00130355	-0.282397	0.279996	0.992907	0.997612
Cereal	Christensenellaceae R-7	-0.0491062	-0.325804	0.23534	0.737571	0.975827
Cereal	Fusicatenibacter	0.169264	-0.117527	0.429994	0.244963	0.77151
Cereal	Oscillospiraceae1	-0.191776	-0.448772	0.0945179	0.186813	0.711231
Cereal	Chloroplast	0.117521	-0.16927	0.385963	0.421282	0.902575
Cereal	Actinomyces	-0.119843	-0.387966	0.16698	0.412097	0.902575
Cereal	Ruminococcus gauvreauii	-0.0502488	-0.326827	0.234258	0.73169	0.975364
Cereal	Brevundimonas	-0.0394302	-0.317111	0.244477	0.787937	0.97935
Cereal	Helicobacter	0.0819214	-0.203974	0.354942	0.57576	0.949363
Cereal	Eubacterium eligens	0.0805421	-0.205304	0.353727	0.582227	0.949363
Cereal	Subdoligranulum	-0.0206378	-0.300093	0.26208	0.888067	0.981227
Cereal	CAG-352	0.106719	-0.179876	0.376614	0.465491	0.928966
Cereal	Parasutterella	0.11931	-0.167507	0.387506	0.414197	0.902575
Cereal	Roseburia	-0.0201628	-0.29966	0.262522	0.890628	0.981227
Cereal	Marinobacter	0.220789	-0.0644064	0.472641	0.127382	0.605658
Cereal	Dialister	0.0568789	-0.227964	0.332753	0.697877	0.969166
Cereal	Eubacterium nodatum	-0.117782	-0.386188	0.169012	0.420242	0.902575
Cereal	Yersiniaceae	-0.0621332	-0.337434	0.222959	0.671482	0.958854
Cereal	Eubacterium ventriosum	0.0719564	-0.213561	0.346149	0.623194	0.95294
Cereal	Acinetobacter	0.0911206	-0.195074	0.363016	0.533498	0.941541
Cereal	Anaerostipes	-0.0265818	-0.305495	0.256532	0.856131	0.981227
Cereal	Enterobacteriaceae	0.196655	-0.0894908	0.452811	0.175637	0.696986
Cereal	Ruminococcaceae2	-0.0181246	-0.297803	0.26442	0.901627	0.983117
Cereal	Tyzzerella	-0.0323077	-0.310682	0.251171	0.82558	0.981227
Cereal	Saccharimonadaceae	-0.153719	-0.416895	0.133237	0.291637	0.821455
Cereal	Gemella	-0.15354	-0.416744	0.133417	0.292206	0.821455
Cereal	Butyricicoccus	0.288624	0.00808309	0.527045	0.0443005	0.362542
Cereal	Staphylococcus	-0.187	-0.444807	0.0994251	0.198238	0.730758
Cereal	Akkermansia	-0.100018	-0.370786	0.186422	0.494122	0.939681
Cereal	Terrisporobacter	0.0702662	-0.215182	0.344653	0.631398	0.954661
Cereal	Sellimonas	0.101381	-0.185092	0.371973	0.488225	0.934212
Cereal	Dorea	0.0398841	-0.24405	0.31752	0.785553	0.97935
Cereal	Lachnospiraceae ND3007	-0.104454	-0.374646	0.182091	0.475068	0.928966
Cereal	Streptococcus	0.119833	-0.16699	0.387957	0.412137	0.902575
Cereal	Haemophilus	0.0622505	-0.222847	0.337539	0.670897	0.958854
Cereal	Cupriavidus	-0.0971748	-0.368307	0.189192	0.506538	0.939681
Cereal	Collinsella	-0.0474178	-0.32429	0.236938	0.746288	0.977819
Cereal	Planococcaceae	0.159119	-0.127796	0.421458	0.274809	0.801311
Cereal	Phascolarctobacterium	0.0444799	-0.239715	0.321653	0.76153	0.9787
Cereal	Coprococcus	0.135189	-0.151777	0.401137	0.354365	0.877851
Cereal	Megamonas	-0.0426469	-0.320006	0.241445	0.771087	0.9787
Cereal	CAG-56	0.062636	-0.222479	0.337881	0.668976	0.958854
Cereal	Turicibacter	-0.259873	-0.504223	0.0230051	0.0713459	0.458805
Cereal	Granulicatella	0.0301544	-0.253189	0.308733	0.837042	0.981227
Cereal	Odoribacter	0.00150285	-0.279812	0.28258	0.991823	0.997612
Cereal	Alcaligenes	-0.0420439	-0.319464	0.242014	0.774238	0.9787
Cereal	Ralstonia	-0.0820256	-0.355033	0.203873	0.575273	0.949363
Cereal	Erysipelotrichaceae UCG-003	-0.0917515	-0.363568	0.194462	0.530656	0.939681
Cereal	Ruminococcus gnavus	-0.00624972	-0.286942	0.275431	0.966005	0.996994
Cereal	UBA1819	0.0664016	-0.218882	0.341227	0.650324	0.958719

## Sheet: LS_food groups-ASVs
Longitudinal correlation analysis of food groups and ASV-level taxa in the LS group
measure1	measure2	rmcorr.r	lowerCI	upperCI	p-value	q-value
Egg	ASV1_Bifidobacterium adolescentis	0.210189	-0.0754676	0.463964	0.147172	0.694362
Egg	ASV4_Bacteroides caccae	0.102307	-0.184188	0.37278	0.484238	0.932344
Egg	ASV11_Faecalibacterium duncaniae	-0.11029	-0.37971	0.176377	0.450607	0.919212
Egg	ASV25_Phocaeicola plebeius	-0.0502579	-0.326836	0.234249	0.731644	0.976939
Egg	ASV31_Segatella copri	0.018369	-0.264192	0.298026	0.900307	0.994643
Egg	ASV45_Hominicoprocola sp.	0.139894	-0.147089	0.405153	0.337708	0.866141
Egg	ASV46_Neisseria cinerea	-0.000997638	-0.282115	0.280278	0.994572	0.99805
Egg	ASV50_Lactobacillus iners	-0.0739205	-0.347886	0.211676	0.613715	0.956501
Egg	ASV55_Intestinibacter bartlettii	-0.114032	-0.382949	0.172702	0.435291	0.913752
Egg	ASV72_Listeria welshimeri	-0.0778842	-0.351385	0.207865	0.594778	0.955972
Egg	ASV73_Parabacteroides merdae	0.0990116	-0.187403	0.369909	0.498498	0.93874
Egg	ASV105_Megasphaera elsdenii	0.165754	-0.121087	0.427046	0.255029	0.818416
Egg	ASV135_Lactobacillus rogosae	-0.0681106	-0.342743	0.217247	0.641927	0.957162
Egg	ASV142_Arthromitus sp.	0.00150727	-0.279808	0.282584	0.991799	0.99805
Egg	ASV156_Pseudomonas paralactis	0.163689	-0.123177	0.425309	0.261079	0.828351
Egg	ASV181_Clostridium jeddahitimonense	0.115796	-0.170968	0.384473	0.428176	0.913006
Egg	ASV195_Bacteroides ovatus	-0.0357788	-0.313818	0.247912	0.807181	0.987718
Egg	ASV217_Alistipes sp.	0.094765	-0.191536	0.366203	0.517185	0.942464
Egg	ASV220_Phocaeicola plebeius	0.0550293	-0.229722	0.331102	0.707254	0.970539
Egg	ASV234_Lactobacillus gasseri	0.0300393	-0.253297	0.308629	0.837656	0.992833
Egg	ASV244_Brevundimonas albigilva	0.118451	-0.168353	0.386765	0.417588	0.91237
Egg	ASV245_Bacteroides stercoris	0.114584	-0.17216	0.383426	0.43306	0.913006
Egg	ASV272_Eubacterium sp.	0.0318284	-0.25162	0.310248	0.828129	0.992562
Egg	ASV279_Parasutterella excrementihominis	-0.145098	-0.409583	0.141888	0.319862	0.865967
Egg	ASV282_Agathobacter rectalis	0.0398866	-0.244047	0.317522	0.78554	0.983248
Egg	ASV296_Phocaeicola massiliensis	-0.0539046	-0.330098	0.23079	0.712979	0.970868
Egg	ASV323_Blautia obeum	0.057486	-0.227386	0.333295	0.694808	0.97005
Egg	ASV324_Fusicatenibacter saccharivorans	-0.0923691	-0.364108	0.193863	0.527881	0.947765
Egg	ASV329_Acetivibrionales sp.	0.0952607	-0.191054	0.366636	0.514986	0.940797
Egg	ASV336_Romboutsia timonensis	0.0441919	-0.239987	0.321395	0.763029	0.98051
Egg	ASV343_Anaerobutyricum soehngenii	-0.166006	-0.427258	0.120831	0.254298	0.818416
Egg	ASV346_Alistipes putredinis	0.225102	-0.0598853	0.476159	0.11993	0.659488
Egg	ASV352_Roseburia intestinalis	-0.0773633	-0.350926	0.208366	0.597253	0.955972
Egg	ASV357_Ruminococcus faecis	-0.253787	-0.499348	0.0295164	0.0784792	0.53328
Egg	ASV367_Faecalibacterium prausnitzii	-0.00277748	-0.283752	0.278637	0.984889	0.996372
Egg	ASV376_Phocaeicola dorei	0.0801556	-0.205677	0.353387	0.584044	0.955972
Egg	ASV378_Delftia acidovorans	-0.112445	-0.381576	0.174262	0.441751	0.916827
Egg	ASV425_Sporobacter sp.	-0.0438135	-0.321055	0.240344	0.765	0.98051
Egg	ASV434_Bifidobacterium longum	0.0475552	-0.236808	0.324414	0.745578	0.978392
Egg	ASV440_Roseburia faecis	0.0139017	-0.268344	0.293949	0.924471	0.995671
Egg	ASV453_Bacteroides uniformis	-0.0369902	-0.314911	0.246773	0.800784	0.985253
Egg	ASV463_Coprococcus phoceensis	0.0108699	-0.271155	0.291177	0.940909	0.995671
Egg	ASV497_Gemella sanguinis	-0.0386443	-0.316403	0.245217	0.792069	0.983248
Egg	ASV527_Staphylococcus aureus	-0.0551127	-0.331177	0.229643	0.706831	0.970539
Egg	ASV537_Ruminococcus torques	0.0800946	-0.205736	0.353333	0.584332	0.955972
Egg	ASV546_Bacteroides uniformis	0.0467258	-0.237593	0.32367	0.74987	0.978625
Egg	ASV549_Nanosynbacter lyticus	0.167287	-0.119533	0.428334	0.250599	0.813225
Egg	ASV555_Akkermansia muciniphila	0.00778422	-0.274012	0.28835	0.957665	0.995671
Egg	ASV573_Bifidobacterium bifidum	-0.0878179	-0.360122	0.198275	0.548495	0.950851
Egg	ASV576_Marinobacter maroccanus	0.0376947	-0.246111	0.315547	0.797068	0.983248
Egg	ASV584_Segatella copri	-0.0627653	-0.337996	0.222356	0.668332	0.962493
Egg	ASV590_Butyricicoccus faecihominis	-0.151567	-0.415073	0.1354	0.298525	0.852195
Egg	ASV596_Parabacteroides distasonis	0.0821264	-0.203776	0.355122	0.574802	0.955972
Egg	ASV598_Blautia wexlerae	-0.0185446	-0.298186	0.264029	0.899359	0.994643
Egg	ASV624_Alistipes onderdonkii	0.112922	-0.173793	0.381989	0.439805	0.915313
Egg	ASV625_Mollicutes sp.	-0.0943267	-0.36582	0.191962	0.519134	0.944488
Egg	ASV631_Limosilactobacillus reuteri	0.0285832	-0.25466	0.30731	0.845426	0.992833
Egg	ASV636_Sellimonas intestinalis	0.00264141	-0.278762	0.283627	0.985629	0.99657
Egg	ASV641_Nanoperiomorbus periodonticus	0.212318	-0.0732515	0.465711	0.143025	0.687984
Egg	ASV658_Haemophilus parainfluenzae	0.201524	-0.0844588	0.456833	0.164972	0.709319
Egg	ASV676_Cupriavidus pauculus	-0.0462908	-0.323279	0.238004	0.752124	0.978625
Egg	ASV692_Lachnoclostridium edouardi	0.15693	-0.130003	0.41961	0.28155	0.840182
Egg	ASV715_Phocaeicola faecicola	-0.0914194	-0.363277	0.194785	0.532151	0.949038
Egg	ASV742_Gemmiger formicilis	0.0241155	-0.258836	0.303256	0.869358	0.993552
Egg	ASV777_Kosakonia quasisacchari	-0.00571368	-0.28645	0.275926	0.968919	0.995671
Egg	ASV811_Faecalibacterium prausnitzii	-0.248502	-0.495102	0.0351513	0.0851189	0.569817
Egg	ASV832_Terrisporobacter petrolearius	-0.0530911	-0.329371	0.231562	0.717128	0.970868
Egg	ASV870_Coprococcus comes	-0.238726	-0.487216	0.0455265	0.0985497	0.619279
Egg	ASV908_Dorea phocaeensis	-0.0805997	-0.353778	0.205249	0.581956	0.955972
Egg	ASV910_Megamonas funiformis	0.171697	-0.115054	0.432035	0.238145	0.797113
Egg	ASV923_Anaerostipes hadrus	-0.0254311	-0.304451	0.257608	0.862297	0.993552
Egg	ASV961_Blautia brookingsii	0.0169888	-0.265476	0.296768	0.907764	0.994895
Egg	ASV962_Vescimonas coprocola	0.0411055	-0.242899	0.318619	0.779148	0.981375
Egg	ASV972_Collinsella aerofaciens	0.00577354	-0.275871	0.286505	0.968594	0.995671
Egg	ASV1046_Bacillus wiedmannii	-0.219198	-0.471342	0.0660715	0.130218	0.659488
Egg	ASV1052_Blautia faecis	0.181036	-0.105533	0.439841	0.213186	0.772197
Egg	ASV1067_Mollicutes sp.	0.103191	-0.183325	0.373548	0.480451	0.930384
Egg	ASV1080_Megasphaera hexanoica	-0.209979	-0.463791	0.0756864	0.147586	0.694362
Egg	ASV1104_Clostridium saudiense	-0.23643	-0.485358	0.047955	0.101931	0.629667
Egg	ASV1126_Viridibacillus arvi	-0.084874	-0.357537	0.201123	0.56203	0.955494
Egg	ASV1128_Lachnospira sp.	-0.110794	-0.380147	0.175882	0.448526	0.919059
Egg	ASV1139_Streptococcus mitis	0.0175615	-0.264943	0.29729	0.904669	0.994643
Egg	ASV1142_Subdoligranulum variabile	0.0993991	-0.187025	0.370247	0.49681	0.938579
Egg	ASV1143_Dorea longicatena	-0.274103	-0.515562	0.00768582	0.0566671	0.464876
Egg	ASV1147_Hominilimicola sp.	-0.0584952	-0.334195	0.226426	0.689718	0.969617
Egg	ASV1149_Parabacteroides distasonis	0.0385722	-0.245285	0.316338	0.792448	0.983248
Egg	ASV1162_Eubacterium sp.	-0.116585	-0.385155	0.170191	0.425015	0.913006
Egg	ASV1174_Bacteroides humanifaecis	0.0447178	-0.23949	0.321867	0.760293	0.980126
Egg	ASV1183_Phascolarctobacterium faecium	-0.0140916	-0.294123	0.268168	0.923442	0.995671
Egg	ASV1194_Granulicatella adiacens	-0.0105661	-0.290898	0.271437	0.942558	0.995671
Egg	ASV1196_Odoribacter splanchnicus	0.0937056	-0.192565	0.365277	0.521901	0.94647
Egg	ASV1224_Phocaeicola vulgatus	0.0217245	-0.261067	0.301082	0.882214	0.994643
Egg	ASV1233_Prevotellamassilia timonensis	-0.159129	-0.421467	0.127785	0.274778	0.836571
Egg	ASV1239_Hominisplanchenecus faecis	0.0928936	-0.193354	0.364567	0.525531	0.947765
Egg	ASV1243_Clostridium saudiense	-0.192949	-0.449744	0.0933104	0.18408	0.72857
Egg	ASV1249_Streptococcus thermophilus	-0.110785	-0.38014	0.175891	0.448561	0.919059
Egg	ASV1257_Bacteroides xylanisolvens	0.10415	-0.182388	0.374382	0.476361	0.928872
Egg	ASV1258_Segatella copri	0.0766638	-0.209039	0.350309	0.600581	0.956501
Egg	ASV1277_Ligilactobacillus faecis	0.00121974	-0.280073	0.282319	0.993363	0.99805
Egg	ASV1289_Alcaligenes ammonioxydans	0.0279405	-0.255262	0.306727	0.848861	0.992833
Egg	ASV1306_Helicobacter sp.	-0.0244976	-0.303603	0.25848	0.867306	0.993552
Egg	ASV1322_Ralstonia pickettii	-0.0193817	-0.298949	0.26325	0.89484	0.994643
Egg	ASV1323_Ruminococcus albus	0.0409768	-0.24302	0.318503	0.779823	0.981375
Egg	ASV1347_Acetivibrionales sp.	0.0663428	-0.218938	0.341175	0.650613	0.957248
Egg	ASV1357_Streptococcus ilei	0.0522235	-0.232386	0.328595	0.721563	0.974175
Egg	ASV1359_Faecalibacillus intestinalis	-0.0530893	-0.329369	0.231564	0.717137	0.970868
Egg	ASV1401_Bacteroides fragilis	0.106297	-0.180289	0.376247	0.467268	0.925902
Egg	ASV1439_Blautia luti	-0.0780236	-0.351508	0.207731	0.594117	0.955972
Egg	ASV1463_Faecalibacterium longum	-0.125577	-0.392899	0.161316	0.389924	0.91063
Egg	ASV1469_Phocaeicola coprocola	0.017795	-0.264726	0.297503	0.903407	0.994643
Egg	ASV1475_Roseburia inulinivorans	-0.0809031	-0.354045	0.204956	0.580531	0.955972
Egg	ASV1505_Dialister invisus	0.142396	-0.14459	0.407285	0.329051	0.865967
Egg	ASV1512_Clostridium leptum	0.101198	-0.185271	0.371814	0.489013	0.932344
Egg	ASV1537_Holdemanella biformis	-0.0736199	-0.34762	0.211965	0.615162	0.956501
Egg	ASV1549_Bacteroides zhangwenhongii	-0.108154	-0.377859	0.17847	0.459477	0.922314
Egg	ASV1554_Ligilactobacillus salivarius	0.176078	-0.110594	0.435702	0.226198	0.788636
Egg	ASV1573_Alistipes shahii	0.257778	-0.0252485	0.502547	0.0737402	0.524069
Egg	ASV1599_Ruminococcus faecis	-0.239516	-0.487855	0.0446907	0.0974076	0.616123
Egg	ASV1601_Acetivibrionales sp.	-0.0496816	-0.326319	0.234795	0.734608	0.978392
Egg	ASV1631_Escherichia marmotae	0.0042054	-0.277319	0.285065	0.977121	0.995671
Egg	ASV1637_Acinetobacter lwoffii	-0.105355	-0.375429	0.18121	0.471245	0.926668
Egg	ASV1667_Gemmiger sp.	-0.00113254	-0.282239	0.280153	0.993838	0.99805
Egg	ASV1672_Hominenteromicrobium mulieris	-0.0623737	-0.337648	0.222729	0.670283	0.962493
Egg	ASV1682_Ruminococcoides bili	-0.0870913	-0.359484	0.198978	0.551821	0.950851
Egg	ASV1690_Serratia oryzae	0.0410621	-0.24294	0.31858	0.779376	0.981375
Egg	ASV1695_Ruminococcus faecis	-0.271128	-0.513198	0.0108996	0.0595154	0.474343
Egg	ASV1707_Holdemanella porci	0.0280536	-0.255156	0.30683	0.848257	0.992833
Egg	ASV1709_Ruthenibacterium lactatiformans	0.120355	-0.166476	0.388407	0.410089	0.911194
Egg	ASV1725_Bacteroides kribbi	0.0778415	-0.207906	0.351348	0.594981	0.955972
Egg	ASV1726_Ruminococcus bromii	-0.0243045	-0.303427	0.25866	0.868343	0.993552
Egg	ASV1749_Bifidobacterium callitrichidarum	-0.0391321	-0.316842	0.244758	0.789503	0.983248
Egg	ASV1751_Aristaeella sp.	0.113797	-0.172933	0.382746	0.436244	0.913752
Egg	ASV1761_Streptococcus pasteurianus	-0.0179596	-0.297653	0.264573	0.902517	0.994643
Egg	ASV1769_Bacteroides kribbi	0.0542036	-0.230506	0.330365	0.711455	0.970868
Egg	ASV1810_Anaerostipes hadrus	-0.152015	-0.415453	0.13495	0.297083	0.852028
Egg	ASV1831_Mediterraneibacter gnavus	-0.103322	-0.373662	0.183197	0.479892	0.930354
Egg	ASV1835_Christensenellaceae sp.	0.181597	-0.10496	0.440309	0.211747	0.772197
Egg	ASV1840_Lactobacillus ultunensis	0.0105557	-0.271447	0.290889	0.942614	0.995671
Egg	ASV1844_Anaerobutyricum soehngenii	-0.156148	-0.418949	0.130792	0.283987	0.841886
Egg	ASV1869_Anaerobutyricum soehngenii	-0.0495334	-0.326187	0.234936	0.73537	0.978392
Egg	ASV1876_Fusicatenibacter sp.	0.025377	-0.257658	0.304401	0.862588	0.993552
Vegetable	ASV1_Bifidobacterium adolescentis	0.202704	-0.0832371	0.457806	0.162459	0.707211
Vegetable	ASV4_Bacteroides caccae	-0.241946	-0.489818	0.0421155	0.0939558	0.606552
Vegetable	ASV11_Faecalibacterium duncaniae	-0.14096	-0.406062	0.146024	0.334002	0.866101
Vegetable	ASV25_Phocaeicola plebeius	-0.193406	-0.450123	0.0928393	0.183022	0.72857
Vegetable	ASV31_Segatella copri	-0.292056	-0.529747	-0.0118314	0.0417253	0.386978
Vegetable	ASV45_Hominicoprocola sp.	-0.256528	-0.501546	0.0265859	0.075199	0.524069
Vegetable	ASV46_Neisseria cinerea	0.28938	0.00890851	0.527641	0.0437221	0.39773
Vegetable	ASV50_Lactobacillus iners	0.312898	0.0347594	0.54605	0.0285944	0.331532
Vegetable	ASV55_Intestinibacter bartlettii	0.136302	-0.150669	0.402088	0.35038	0.87634
Vegetable	ASV72_Listeria welshimeri	0.285393	0.00456303	0.524498	0.046841	0.412787
Vegetable	ASV73_Parabacteroides merdae	-0.309267	-0.543223	-0.0307443	0.0305949	0.336693
Vegetable	ASV105_Megasphaera elsdenii	0.272144	-0.00980236	0.514006	0.0585297	0.469904
Vegetable	ASV135_Lactobacillus rogosae	-0.129451	-0.396224	0.157478	0.375348	0.894177
Vegetable	ASV142_Arthromitus sp.	0.385489	0.116972	0.601485	0.0062312	0.133882
Vegetable	ASV156_Pseudomonas paralactis	-0.0396283	-0.317289	0.244291	0.786896	0.983248
Vegetable	ASV181_Clostridium jeddahitimonense	0.144256	-0.14273	0.408867	0.322708	0.865967
Vegetable	ASV195_Bacteroides ovatus	-0.206605	-0.461018	0.0791925	0.154354	0.696329
Vegetable	ASV217_Alistipes sp.	-0.36914	-0.589179	-0.098129	0.0090497	0.168728
Vegetable	ASV220_Phocaeicola plebeius	-0.375363	-0.593876	-0.105279	0.00786838	0.158492
Vegetable	ASV234_Lactobacillus gasseri	0.254352	-0.0289125	0.499801	0.0777937	0.53328
Vegetable	ASV244_Brevundimonas albigilva	-0.33292	-0.561547	-0.0570662	0.0194187	0.290123
Vegetable	ASV245_Bacteroides stercoris	-0.128423	-0.395343	0.158497	0.379181	0.899508
Vegetable	ASV272_Eubacterium sp.	0.0159903	-0.266404	0.295857	0.913164	0.994895
Vegetable	ASV279_Parasutterella excrementihominis	-0.0631329	-0.338323	0.222005	0.666503	0.962493
Vegetable	ASV282_Agathobacter rectalis	-0.00631305	-0.287	0.275372	0.965661	0.995671
Vegetable	ASV296_Phocaeicola massiliensis	-0.165763	-0.427054	0.121077	0.255002	0.818416
Vegetable	ASV323_Blautia obeum	-0.0284872	-0.307223	0.25475	0.845939	0.992833
Vegetable	ASV324_Fusicatenibacter saccharivorans	-0.0682289	-0.342848	0.217134	0.641347	0.95693
Vegetable	ASV329_Acetivibrionales sp.	0.20481	-0.081055	0.45954	0.158047	0.701376
Vegetable	ASV336_Romboutsia timonensis	0.19583	-0.0903414	0.452129	0.177491	0.725125
Vegetable	ASV343_Anaerobutyricum soehngenii	0.0646129	-0.220592	0.339639	0.659158	0.961876
Vegetable	ASV346_Alistipes putredinis	-0.287123	-0.525862	-0.00644683	0.0454665	0.409986
Vegetable	ASV352_Roseburia intestinalis	-0.00726044	-0.287869	0.274497	0.960512	0.995671
Vegetable	ASV357_Ruminococcus faecis	-0.0911051	-0.363002	0.195089	0.533568	0.949763
Vegetable	ASV367_Faecalibacterium prausnitzii	0.138657	-0.148323	0.404098	0.342041	0.867015
Vegetable	ASV376_Phocaeicola dorei	-0.0641134	-0.339195	0.221069	0.661634	0.962376
Vegetable	ASV378_Delftia acidovorans	0.0874934	-0.198589	0.359837	0.549979	0.950851
Vegetable	ASV425_Sporobacter sp.	0.103531	-0.182993	0.373844	0.478998	0.930354
Vegetable	ASV434_Bifidobacterium longum	-0.131662	-0.398119	0.155283	0.367175	0.886837
Vegetable	ASV440_Roseburia faecis	0.0143906	-0.26789	0.294396	0.921822	0.995671
Vegetable	ASV453_Bacteroides uniformis	-0.162596	-0.424388	0.124283	0.264322	0.828516
Vegetable	ASV463_Coprococcus phoceensis	0.102182	-0.18431	0.372671	0.484775	0.932344
Vegetable	ASV497_Gemella sanguinis	-0.179044	-0.43818	0.107568	0.218349	0.778403
Vegetable	ASV527_Staphylococcus aureus	0.0857945	-0.200233	0.358346	0.557781	0.951108
Vegetable	ASV537_Ruminococcus torques	-0.205338	-0.459975	0.0805074	0.156954	0.699779
Vegetable	ASV546_Bacteroides uniformis	-0.119086	-0.387312	0.167728	0.41508	0.911907
Vegetable	ASV549_Nanosynbacter lyticus	-0.173455	-0.433508	0.113266	0.233299	0.790523
Vegetable	ASV555_Akkermansia muciniphila	0.268746	-0.0134688	0.511303	0.0618781	0.480827
Vegetable	ASV573_Bifidobacterium bifidum	0.0228808	-0.259989	0.302133	0.875993	0.994643
Vegetable	ASV576_Marinobacter maroccanus	0.268037	-0.0142318	0.510739	0.0625948	0.481958
Vegetable	ASV584_Segatella copri	-0.317692	-0.549775	-0.0400752	0.026121	0.325574
Vegetable	ASV590_Butyricicoccus faecihominis	-0.054386	-0.330528	0.230333	0.710527	0.970868
Vegetable	ASV596_Parabacteroides distasonis	-0.0735616	-0.347569	0.212021	0.615443	0.956501
Vegetable	ASV598_Blautia wexlerae	-0.0301544	-0.308733	0.253189	0.837042	0.992833
Vegetable	ASV624_Alistipes onderdonkii	-0.173646	-0.433667	0.113071	0.232777	0.790523
Vegetable	ASV625_Mollicutes sp.	-0.0403271	-0.317919	0.243632	0.783229	0.981647
Vegetable	ASV631_Limosilactobacillus reuteri	0.275958	-0.00567953	0.517033	0.0549478	0.455744
Vegetable	ASV636_Sellimonas intestinalis	0.0577745	-0.227112	0.333552	0.693352	0.97005
Vegetable	ASV641_Nanoperiomorbus periodonticus	-0.117228	-0.38571	0.169558	0.422446	0.913006
Vegetable	ASV658_Haemophilus parainfluenzae	0.115345	-0.171411	0.384084	0.429987	0.913006
Vegetable	ASV676_Cupriavidus pauculus	-0.0467921	-0.323729	0.23753	0.749526	0.978625
Vegetable	ASV692_Lachnoclostridium edouardi	-0.0601321	-0.335653	0.224867	0.681491	0.968382
Vegetable	ASV715_Phocaeicola faecicola	-0.15508	-0.418046	0.131867	0.287335	0.843255
Vegetable	ASV742_Gemmiger formicilis	-0.259793	-0.504159	0.0230906	0.071436	0.511618
Vegetable	ASV777_Kosakonia quasisacchari	0.141673	-0.145312	0.406669	0.331538	0.865967
Vegetable	ASV811_Faecalibacterium prausnitzii	0.0455514	-0.238703	0.322616	0.75596	0.978625
Vegetable	ASV832_Terrisporobacter petrolearius	0.233278	-0.051283	0.482804	0.106716	0.640295
Vegetable	ASV870_Coprococcus comes	0.220914	-0.0642758	0.472743	0.127162	0.659488
Vegetable	ASV908_Dorea phocaeensis	0.0806332	-0.205216	0.353808	0.581799	0.955972
Vegetable	ASV910_Megamonas funiformis	-0.373875	-0.592754	-0.103567	0.00813796	0.158992
Vegetable	ASV923_Anaerostipes hadrus	0.182054	-0.104492	0.44069	0.21058	0.772197
Vegetable	ASV961_Blautia brookingsii	-0.0137941	-0.293851	0.268444	0.925053	0.995671
Vegetable	ASV962_Vescimonas coprocola	-0.24146	-0.489425	0.0426315	0.0946393	0.606552
Vegetable	ASV972_Collinsella aerofaciens	-0.149152	-0.413026	0.137825	0.306381	0.860302
Vegetable	ASV1046_Bacillus wiedmannii	0.275959	-0.00567812	0.517034	0.0549466	0.455744
Vegetable	ASV1052_Blautia faecis	-0.00234088	-0.283351	0.279039	0.987264	0.996748
Vegetable	ASV1067_Mollicutes sp.	0.0521234	-0.232481	0.328505	0.722075	0.974283
Vegetable	ASV1080_Megasphaera hexanoica	-0.291881	-0.529609	-0.0116394	0.0418541	0.386978
Vegetable	ASV1104_Clostridium saudiense	0.0867556	-0.199303	0.35919	0.553361	0.950851
Vegetable	ASV1126_Viridibacillus arvi	0.313154	0.035043	0.546249	0.0284576	0.331532
Vegetable	ASV1128_Lachnospira sp.	0.178075	-0.108557	0.437371	0.220892	0.782312
Vegetable	ASV1139_Streptococcus mitis	0.221309	-0.063862	0.473066	0.126466	0.659488
Vegetable	ASV1142_Subdoligranulum variabile	-0.177348	-0.436763	0.109299	0.222814	0.785418
Vegetable	ASV1143_Dorea longicatena	0.143995	-0.142991	0.408645	0.323592	0.865967
Vegetable	ASV1147_Hominilimicola sp.	-0.0811235	-0.354239	0.204744	0.579497	0.955972
Vegetable	ASV1149_Parabacteroides distasonis	-0.200731	-0.456179	0.0852788	0.166675	0.710832
Vegetable	ASV1162_Eubacterium sp.	-0.231522	-0.481379	0.0531335	0.109454	0.645317
Vegetable	ASV1174_Bacteroides humanifaecis	-0.373673	-0.592602	-0.103335	0.00817514	0.158992
Vegetable	ASV1183_Phascolarctobacterium faecium	-0.274472	-0.515855	0.0072871	0.0563219	0.46373
Vegetable	ASV1194_Granulicatella adiacens	-0.160506	-0.422628	0.126395	0.270591	0.829421
Vegetable	ASV1196_Odoribacter splanchnicus	-0.228597	-0.479003	0.0562126	0.114136	0.649076
Vegetable	ASV1224_Phocaeicola vulgatus	-0.310964	-0.544544	-0.0326197	0.0296459	0.334449
Vegetable	ASV1233_Prevotellamassilia timonensis	-0.185315	-0.443406	0.101152	0.202382	0.769766
Vegetable	ASV1239_Hominisplanchenecus faecis	0.16329	-0.123581	0.424973	0.26226	0.828516
Vegetable	ASV1243_Clostridium saudiense	0.0822585	-0.203649	0.355238	0.574185	0.955972
Vegetable	ASV1249_Streptococcus thermophilus	0.164464	-0.122393	0.425961	0.258797	0.826979
Vegetable	ASV1257_Bacteroides xylanisolvens	-0.162741	-0.424511	0.124136	0.263887	0.828516
Vegetable	ASV1258_Segatella copri	-0.101391	-0.371982	0.185083	0.488182	0.932344
Vegetable	ASV1277_Ligilactobacillus faecis	0.299021	0.0194611	0.535215	0.0368763	0.369504
Vegetable	ASV1289_Alcaligenes ammonioxydans	0.357868	0.0852505	0.580635	0.0115819	0.196821
Vegetable	ASV1306_Helicobacter sp.	0.403565	0.138032	0.614973	0.00403486	0.100807
Vegetable	ASV1322_Ralstonia pickettii	0.234907	-0.0495631	0.484125	0.104221	0.633394
Vegetable	ASV1323_Ruminococcus albus	-0.141741	-0.406727	0.145245	0.331304	0.865967
Vegetable	ASV1347_Acetivibrionales sp.	0.127075	-0.159833	0.394186	0.384246	0.902979
Vegetable	ASV1357_Streptococcus ilei	-0.203128	-0.458155	0.0827979	0.161564	0.707211
Vegetable	ASV1359_Faecalibacillus intestinalis	0.117719	-0.169074	0.386134	0.420493	0.91237
Vegetable	ASV1401_Bacteroides fragilis	0.0917044	-0.194508	0.363527	0.530868	0.948249
Vegetable	ASV1439_Blautia luti	0.0532182	-0.231442	0.329484	0.716479	0.970868
Vegetable	ASV1463_Faecalibacterium longum	-0.109628	-0.379137	0.177026	0.453346	0.919738
Vegetable	ASV1469_Phocaeicola coprocola	-0.372168	-0.591466	-0.101605	0.00845699	0.161413
Vegetable	ASV1475_Roseburia inulinivorans	-0.0152186	-0.295152	0.267121	0.917339	0.99496
Vegetable	ASV1505_Dialister invisus	0.0670818	-0.218231	0.34183	0.646976	0.957248
Vegetable	ASV1512_Clostridium leptum	-0.115367	-0.384103	0.171389	0.429899	0.913006
Vegetable	ASV1537_Holdemanella biformis	-0.218292	-0.470602	0.067018	0.131852	0.659488
Vegetable	ASV1549_Bacteroides zhangwenhongii	-0.198551	-0.454379	0.0875329	0.171426	0.717778
Vegetable	ASV1554_Ligilactobacillus salivarius	-0.0665574	-0.341365	0.218733	0.649556	0.957248
Vegetable	ASV1573_Alistipes shahii	-0.0623737	-0.337648	0.222729	0.670283	0.962493
Vegetable	ASV1599_Ruminococcus faecis	0.121103	-0.165738	0.389051	0.407165	0.911194
Vegetable	ASV1601_Acetivibrionales sp.	0.0569619	-0.227885	0.332827	0.697457	0.97005
Vegetable	ASV1631_Escherichia marmotae	0.154736	-0.132213	0.417756	0.288417	0.843255
Vegetable	ASV1637_Acinetobacter lwoffii	0.32161	0.0444315	0.552813	0.0242346	0.319179
Vegetable	ASV1667_Gemmiger sp.	-0.167186	-0.42825	0.119635	0.250888	0.813225
Vegetable	ASV1672_Hominenteromicrobium mulieris	-0.1435	-0.408224	0.143486	0.325277	0.865967
Vegetable	ASV1682_Ruminococcoides bili	-0.105808	-0.375823	0.180767	0.469329	0.926339
Vegetable	ASV1690_Serratia oryzae	0.272949	-0.00893314	0.514645	0.0577587	0.467342
Vegetable	ASV1695_Ruminococcus faecis	-0.0274356	-0.306269	0.255734	0.851561	0.992833
Vegetable	ASV1707_Holdemanella porci	0.339121	0.0640301	0.566314	0.0171408	0.259528
Vegetable	ASV1709_Ruthenibacterium lactatiformans	-0.257872	-0.502622	0.0251478	0.0736313	0.524069
Vegetable	ASV1725_Bacteroides kribbi	-0.245698	-0.492845	0.0381327	0.0888145	0.587582
Vegetable	ASV1726_Ruminococcus bromii	-0.063058	-0.338257	0.222076	0.666876	0.962493
Vegetable	ASV1749_Bifidobacterium callitrichidarum	-0.0296684	-0.308293	0.253644	0.839634	0.992833
Vegetable	ASV1751_Aristaeella sp.	-0.122627	-0.390363	0.164232	0.401241	0.911194
Vegetable	ASV1761_Streptococcus pasteurianus	0.00887476	-0.273003	0.289349	0.951741	0.995671
Vegetable	ASV1769_Bacteroides kribbi	-0.389152	-0.604229	-0.121221	0.00571665	0.129314
Vegetable	ASV1810_Anaerostipes hadrus	0.168733	-0.118065	0.429549	0.246467	0.809474
Vegetable	ASV1831_Mediterraneibacter gnavus	0.0176736	-0.264839	0.297392	0.904063	0.994643
Vegetable	ASV1835_Christensenellaceae sp.	0.13585	-0.151119	0.401702	0.351994	0.878428
Vegetable	ASV1840_Lactobacillus ultunensis	0.243261	-0.0407206	0.49088	0.0921282	0.60419
Vegetable	ASV1844_Anaerobutyricum soehngenii	-0.0973282	-0.368441	0.189042	0.505864	0.940049
Vegetable	ASV1869_Anaerobutyricum soehngenii	0.203624	-0.082284	0.458564	0.16052	0.707211
Vegetable	ASV1876_Fusicatenibacter sp.	-0.086119	-0.358631	0.199919	0.556287	0.950851
Added sugar	ASV1_Bifidobacterium adolescentis	-0.0487777	-0.32551	0.235651	0.739264	0.978392
Added sugar	ASV4_Bacteroides caccae	-0.172758	-0.432924	0.113975	0.235212	0.793152
Added sugar	ASV11_Faecalibacterium duncaniae	-0.176026	-0.435658	0.110648	0.226339	0.788636
Added sugar	ASV25_Phocaeicola plebeius	0.0179142	-0.264615	0.297612	0.902763	0.994643
Added sugar	ASV31_Segatella copri	-0.206381	-0.460833	0.0794253	0.154812	0.696329
Added sugar	ASV45_Hominicoprocola sp.	-0.0715584	-0.345797	0.213943	0.625122	0.956501
Added sugar	ASV46_Neisseria cinerea	0.1686	-0.118201	0.429437	0.246846	0.809474
Added sugar	ASV50_Lactobacillus iners	0.207126	-0.0786516	0.461446	0.153295	0.696329
Added sugar	ASV55_Intestinibacter bartlettii	-0.151843	-0.415307	0.135123	0.297636	0.852028
Added sugar	ASV72_Listeria welshimeri	0.172116	-0.114629	0.432386	0.236984	0.79559
Added sugar	ASV73_Parabacteroides merdae	-0.209903	-0.463728	0.0757655	0.147737	0.694362
Added sugar	ASV105_Megasphaera elsdenii	0.190443	-0.0958886	0.447666	0.189952	0.737577
Added sugar	ASV135_Lactobacillus rogosae	-0.118289	-0.386625	0.168513	0.41823	0.91237
Added sugar	ASV142_Arthromitus sp.	0.154838	-0.132111	0.417842	0.288096	0.843255
Added sugar	ASV156_Pseudomonas paralactis	0.0737063	-0.211882	0.347697	0.614746	0.956501
Added sugar	ASV181_Clostridium jeddahitimonense	-0.019794	-0.299325	0.262866	0.892616	0.994643
Added sugar	ASV195_Bacteroides ovatus	0.0160279	-0.266369	0.295891	0.91296	0.994895
Added sugar	ASV217_Alistipes sp.	-0.108646	-0.378285	0.177989	0.457427	0.922314
Added sugar	ASV220_Phocaeicola plebeius	-0.285638	-0.524691	-0.0048294	0.0466445	0.412787
Added sugar	ASV234_Lactobacillus gasseri	0.0218155	-0.260982	0.301165	0.881724	0.994643
Added sugar	ASV244_Brevundimonas albigilva	-0.00367965	-0.284582	0.277804	0.979981	0.995671
Added sugar	ASV245_Bacteroides stercoris	-0.0960026	-0.367284	0.190332	0.511703	0.940049
Added sugar	ASV272_Eubacterium sp.	0.172814	-0.113919	0.43297	0.235059	0.793152
Added sugar	ASV279_Parasutterella excrementihominis	-0.0741244	-0.348066	0.21148	0.612735	0.956501
Added sugar	ASV282_Agathobacter rectalis	-0.297117	-0.533722	-0.0173723	0.0381532	0.372613
Added sugar	ASV296_Phocaeicola massiliensis	-0.202111	-0.457317	0.0838513	0.163719	0.707566
Added sugar	ASV323_Blautia obeum	-0.0324002	-0.310765	0.251084	0.825089	0.992562
Added sugar	ASV324_Fusicatenibacter saccharivorans	-0.220988	-0.472804	0.0641983	0.127031	0.659488
Added sugar	ASV329_Acetivibrionales sp.	0.0867673	-0.199292	0.3592	0.553307	0.950851
Added sugar	ASV336_Romboutsia timonensis	0.123345	-0.163523	0.390981	0.398468	0.911194
Added sugar	ASV343_Anaerobutyricum soehngenii	0.00461653	-0.27694	0.285443	0.974885	0.995671
Added sugar	ASV346_Alistipes putredinis	-0.122742	-0.390462	0.164119	0.400797	0.911194
Added sugar	ASV352_Roseburia intestinalis	-0.0485623	-0.325317	0.235855	0.740375	0.978392
Added sugar	ASV357_Ruminococcus faecis	0.266498	-0.0158897	0.509512	0.0641758	0.482056
Added sugar	ASV367_Faecalibacterium prausnitzii	0.111414	-0.175274	0.380684	0.445975	0.919059
Added sugar	ASV376_Phocaeicola dorei	-0.194043	-0.45065	0.0921837	0.181558	0.727958
Added sugar	ASV378_Delftia acidovorans	0.113236	-0.173484	0.382261	0.438524	0.913752
Added sugar	ASV425_Sporobacter sp.	0.115867	-0.170897	0.384535	0.42789	0.913006
Added sugar	ASV434_Bifidobacterium longum	-0.238351	-0.486913	0.0459232	0.0990957	0.619279
Added sugar	ASV440_Roseburia faecis	0.220951	-0.0642363	0.472774	0.127095	0.659488
Added sugar	ASV453_Bacteroides uniformis	-0.0482145	-0.325005	0.236184	0.742171	0.978392
Added sugar	ASV463_Coprococcus phoceensis	-0.0274994	-0.306327	0.255674	0.85122	0.992833
Added sugar	ASV497_Gemella sanguinis	0.000327095	-0.280895	0.281498	0.99822	0.999132
Added sugar	ASV527_Staphylococcus aureus	0.121964	-0.164887	0.389793	0.403811	0.911194
Added sugar	ASV537_Ruminococcus torques	0.118121	-0.168679	0.38648	0.418898	0.91237
Added sugar	ASV546_Bacteroides uniformis	-0.066584	-0.341389	0.218708	0.649425	0.957248
Added sugar	ASV549_Nanosynbacter lyticus	-0.0326098	-0.310955	0.250887	0.823975	0.992562
Added sugar	ASV555_Akkermansia muciniphila	0.279233	-0.00213043	0.519629	0.0520142	0.441143
Added sugar	ASV573_Bifidobacterium bifidum	0.0264527	-0.256653	0.305378	0.856822	0.992833
Added sugar	ASV576_Marinobacter maroccanus	0.178432	-0.108193	0.437669	0.219953	0.780572
Added sugar	ASV584_Segatella copri	-0.130258	-0.396916	0.156677	0.372352	0.889539
Added sugar	ASV590_Butyricicoccus faecihominis	-0.131749	-0.398193	0.155197	0.366857	0.886837
Added sugar	ASV596_Parabacteroides distasonis	-0.343967	-0.570029	-0.0694915	0.0155223	0.241506
Added sugar	ASV598_Blautia wexlerae	-0.06191	-0.337236	0.223172	0.672596	0.964638
Added sugar	ASV624_Alistipes onderdonkii	-0.301146	-0.536879	-0.0217955	0.0354929	0.36382
Added sugar	ASV625_Mollicutes sp.	0.154	-0.132954	0.417133	0.290743	0.846474
Added sugar	ASV631_Limosilactobacillus reuteri	0.0455523	-0.238702	0.322616	0.755956	0.978625
Added sugar	ASV636_Sellimonas intestinalis	-0.200729	-0.456177	0.0852814	0.16668	0.710832
Added sugar	ASV641_Nanoperiomorbus periodonticus	0.154802	-0.132147	0.417812	0.288208	0.843255
Added sugar	ASV658_Haemophilus parainfluenzae	0.0413836	-0.242637	0.31887	0.777692	0.981375
Added sugar	ASV676_Cupriavidus pauculus	0.00368164	-0.277803	0.284584	0.97997	0.995671
Added sugar	ASV692_Lachnoclostridium edouardi	-0.032019	-0.310421	0.251441	0.827115	0.992562
Added sugar	ASV715_Phocaeicola faecicola	-0.00373933	-0.284637	0.277749	0.979656	0.995671
Added sugar	ASV742_Gemmiger formicilis	-0.085482	-0.358072	0.200535	0.559222	0.952154
Added sugar	ASV777_Kosakonia quasisacchari	0.0210991	-0.26165	0.300513	0.885582	0.994643
Added sugar	ASV811_Faecalibacterium prausnitzii	0.0075348	-0.274243	0.288121	0.959021	0.995671
Added sugar	ASV832_Terrisporobacter petrolearius	0.141206	-0.145779	0.406271	0.333152	0.865967
Added sugar	ASV870_Coprococcus comes	-0.0678165	-0.342482	0.217528	0.643368	0.957248
Added sugar	ASV908_Dorea phocaeensis	0.0143494	-0.267928	0.294358	0.922045	0.995671
Added sugar	ASV910_Megamonas funiformis	-0.145611	-0.410019	0.141374	0.318135	0.865967
Added sugar	ASV923_Anaerostipes hadrus	0.0726638	-0.212883	0.346775	0.619773	0.956501
Added sugar	ASV961_Blautia brookingsii	-0.312782	-0.54596	-0.0346316	0.0286563	0.331532
Added sugar	ASV962_Vescimonas coprocola	-0.202425	-0.457576	0.0835256	0.16305	0.707211
Added sugar	ASV972_Collinsella aerofaciens	-0.280106	-0.52032	0.00118372	0.0512544	0.437349
Added sugar	ASV1046_Bacillus wiedmannii	0.191956	-0.0943327	0.448921	0.186392	0.732579
Added sugar	ASV1052_Blautia faecis	-0.181447	-0.440184	0.105113	0.212131	0.772197
Added sugar	ASV1067_Mollicutes sp.	0.10622	-0.180364	0.37618	0.467592	0.925902
Added sugar	ASV1080_Megasphaera hexanoica	-0.168595	-0.429432	0.118206	0.246861	0.809474
Added sugar	ASV1104_Clostridium saudiense	0.111219	-0.175465	0.380515	0.446776	0.919059
Added sugar	ASV1126_Viridibacillus arvi	0.170619	-0.11615	0.431131	0.241148	0.801104
Added sugar	ASV1128_Lachnospira sp.	0.0960017	-0.190333	0.367283	0.511707	0.940049
Added sugar	ASV1139_Streptococcus mitis	0.19538	-0.0908055	0.451757	0.178509	0.725125
Added sugar	ASV1142_Subdoligranulum variabile	0.0928818	-0.193365	0.364557	0.525583	0.947765
Added sugar	ASV1143_Dorea longicatena	0.110673	-0.176001	0.380042	0.449026	0.919059
Added sugar	ASV1147_Hominilimicola sp.	-0.171406	-0.431791	0.115351	0.238954	0.798016
Added sugar	ASV1149_Parabacteroides distasonis	-0.00015962	-0.281344	0.28105	0.999132	0.999132
Added sugar	ASV1162_Eubacterium sp.	-0.0416263	-0.319088	0.242408	0.776422	0.981375
Added sugar	ASV1174_Bacteroides humanifaecis	-0.310374	-0.544085	-0.0319675	0.029973	0.334594
Added sugar	ASV1183_Phascolarctobacterium faecium	-0.108851	-0.378464	0.177787	0.456571	0.922314
Added sugar	ASV1194_Granulicatella adiacens	0.0894284	-0.196715	0.361533	0.541157	0.950851
Added sugar	ASV1196_Odoribacter splanchnicus	-0.218672	-0.470912	0.0666211	0.131165	0.659488
Added sugar	ASV1224_Phocaeicola vulgatus	-0.125015	-0.392417	0.161872	0.392065	0.911194
Added sugar	ASV1233_Prevotellamassilia timonensis	0.0305671	-0.252802	0.309107	0.834843	0.992833
Added sugar	ASV1239_Hominisplanchenecus faecis	0.0685595	-0.216817	0.343141	0.639728	0.956501
Added sugar	ASV1243_Clostridium saudiense	0.0209381	-0.2618	0.300366	0.886449	0.994643
Added sugar	ASV1249_Streptococcus thermophilus	0.0891941	-0.196942	0.361328	0.542221	0.950851
Added sugar	ASV1257_Bacteroides xylanisolvens	-0.329802	-0.559144	-0.0535738	0.0206578	0.298744
Added sugar	ASV1258_Segatella copri	0.0789606	-0.206828	0.352334	0.589681	0.955972
Added sugar	ASV1277_Ligilactobacillus faecis	0.218389	-0.0669172	0.470681	0.131677	0.659488
Added sugar	ASV1289_Alcaligenes ammonioxydans	0.175863	-0.110814	0.435522	0.226776	0.788636
Added sugar	ASV1306_Helicobacter sp.	0.181103	-0.105465	0.439897	0.213014	0.772197
Added sugar	ASV1322_Ralstonia pickettii	0.101076	-0.18539	0.371708	0.489541	0.932344
Added sugar	ASV1323_Ruminococcus albus	-0.305076	-0.539952	-0.0261207	0.0330472	0.351672
Added sugar	ASV1347_Acetivibrionales sp.	0.0567378	-0.228098	0.332628	0.69859	0.97005
Added sugar	ASV1357_Streptococcus ilei	0.141147	-0.145838	0.406221	0.333354	0.865967
Added sugar	ASV1359_Faecalibacillus intestinalis	0.158129	-0.128795	0.420622	0.277846	0.838481
Added sugar	ASV1401_Bacteroides fragilis	-0.0025791	-0.28357	0.27882	0.985968	0.99657
Added sugar	ASV1439_Blautia luti	0.01035	-0.271637	0.290701	0.943731	0.995671
Added sugar	ASV1463_Faecalibacterium longum	-0.152063	-0.415494	0.134902	0.296927	0.852028
Added sugar	ASV1469_Phocaeicola coprocola	-0.147947	-0.412003	0.139034	0.31035	0.860302
Added sugar	ASV1475_Roseburia inulinivorans	-0.0124117	-0.292587	0.269726	0.932546	0.995671
Added sugar	ASV1505_Dialister invisus	-0.0614873	-0.33686	0.223575	0.674707	0.965824
Added sugar	ASV1512_Clostridium leptum	0.0751956	-0.210451	0.349012	0.607595	0.956501
Added sugar	ASV1537_Holdemanella biformis	0.136219	-0.150752	0.402016	0.350678	0.87634
Added sugar	ASV1549_Bacteroides zhangwenhongii	-0.125315	-0.392674	0.161575	0.390921	0.911194
Added sugar	ASV1554_Ligilactobacillus salivarius	-0.0873163	-0.359682	0.19876	0.55079	0.950851
Added sugar	ASV1573_Alistipes shahii	-0.130326	-0.396975	0.15661	0.372099	0.889539
Added sugar	ASV1599_Ruminococcus faecis	0.0774523	-0.208281	0.351004	0.596829	0.955972
Added sugar	ASV1601_Acetivibrionales sp.	0.067235	-0.218085	0.341966	0.646223	0.957248
Added sugar	ASV1631_Escherichia marmotae	0.0960805	-0.190256	0.367352	0.511359	0.940049
Added sugar	ASV1637_Acinetobacter lwoffii	0.121257	-0.165586	0.389183	0.406565	0.911194
Added sugar	ASV1667_Gemmiger sp.	0.0474155	-0.23694	0.324288	0.7463	0.978392
Added sugar	ASV1672_Hominenteromicrobium mulieris	-0.202297	-0.45747	0.0836588	0.163323	0.707211
Added sugar	ASV1682_Ruminococcoides bili	-0.108445	-0.378111	0.178185	0.458264	0.922314
Added sugar	ASV1690_Serratia oryzae	0.204714	-0.0811541	0.459462	0.158245	0.701376
Added sugar	ASV1695_Ruminococcus faecis	0.048889	-0.235546	0.325609	0.73869	0.978392
Added sugar	ASV1707_Holdemanella porci	0.247263	-0.0364689	0.494105	0.0867362	0.577218
Added sugar	ASV1709_Ruthenibacterium lactatiformans	0.00747331	-0.2743	0.288065	0.959355	0.995671
Added sugar	ASV1725_Bacteroides kribbi	-0.105445	-0.375507	0.181122	0.470864	0.926668
Added sugar	ASV1726_Ruminococcus bromii	-0.107682	-0.377449	0.178933	0.461452	0.923722
Added sugar	ASV1749_Bifidobacterium callitrichidarum	-0.320199	-0.551719	-0.0428612	0.0249005	0.319179
Added sugar	ASV1751_Aristaeella sp.	-0.122879	-0.39058	0.163983	0.400267	0.911194
Added sugar	ASV1761_Streptococcus pasteurianus	-0.0221468	-0.301466	0.260673	0.879941	0.994643
Added sugar	ASV1769_Bacteroides kribbi	-0.339504	-0.566608	-0.0644617	0.0170077	0.259253
Added sugar	ASV1810_Anaerostipes hadrus	-0.0736413	-0.347639	0.211944	0.615059	0.956501
Added sugar	ASV1831_Mediterraneibacter gnavus	0.212465	-0.073099	0.465831	0.142743	0.687984
Added sugar	ASV1835_Christensenellaceae sp.	0.110048	-0.176614	0.379501	0.451607	0.919517
Added sugar	ASV1840_Lactobacillus ultunensis	0.154274	-0.132678	0.417365	0.289877	0.846006
Added sugar	ASV1844_Anaerobutyricum soehngenii	-0.193995	-0.450611	0.0922326	0.181667	0.727958
Added sugar	ASV1869_Anaerobutyricum soehngenii	0.13274	-0.154213	0.399042	0.363233	0.886837
Added sugar	ASV1876_Fusicatenibacter sp.	0.0413748	-0.242645	0.318862	0.777738	0.981375
Instant food	ASV1_Bifidobacterium adolescentis	-0.0559219	-0.331899	0.228874	0.702724	0.970539
Instant food	ASV4_Bacteroides caccae	0.151373	-0.135595	0.414909	0.299152	0.852195
Instant food	ASV11_Faecalibacterium duncaniae	0.00869882	-0.273166	0.289188	0.952697	0.995671
Instant food	ASV25_Phocaeicola plebeius	0.0381858	-0.245648	0.315989	0.794482	0.983248
Instant food	ASV31_Segatella copri	0.0707703	-0.214699	0.345099	0.628947	0.956501
Instant food	ASV45_Hominicoprocola sp.	0.256711	-0.026391	0.501692	0.0749849	0.524069
Instant food	ASV46_Neisseria cinerea	-0.0711104	-0.3454	0.214373	0.627295	0.956501
Instant food	ASV50_Lactobacillus iners	0.0660008	-0.219265	0.340871	0.652299	0.957595
Instant food	ASV55_Intestinibacter bartlettii	-0.115422	-0.384151	0.171335	0.429678	0.913006
Instant food	ASV72_Listeria welshimeri	-0.220393	-0.472319	0.0648204	0.128083	0.659488
Instant food	ASV73_Parabacteroides merdae	0.0845221	-0.201463	0.357228	0.563658	0.955972
Instant food	ASV105_Megasphaera elsdenii	0.0162583	-0.266155	0.296101	0.911713	0.994895
Instant food	ASV135_Lactobacillus rogosae	0.200571	-0.0854448	0.456047	0.167021	0.710942
Instant food	ASV142_Arthromitus sp.	-0.0957066	-0.367026	0.19062	0.513012	0.940049
Instant food	ASV156_Pseudomonas paralactis	-0.0304478	-0.308999	0.252914	0.835478	0.992833
Instant food	ASV181_Clostridium jeddahitimonense	0.0171261	-0.265348	0.296893	0.907021	0.994895
Instant food	ASV195_Bacteroides ovatus	0.0751296	-0.210514	0.348954	0.607911	0.956501
Instant food	ASV217_Alistipes sp.	0.104329	-0.182213	0.374538	0.475597	0.928872
Instant food	ASV220_Phocaeicola plebeius	0.108045	-0.178577	0.377765	0.459931	0.922314
Instant food	ASV234_Lactobacillus gasseri	-0.079802	-0.353076	0.206018	0.58571	0.955972
Instant food	ASV244_Brevundimonas albigilva	0.0728063	-0.212746	0.346901	0.619085	0.956501
Instant food	ASV245_Bacteroides stercoris	0.213744	-0.0717658	0.466879	0.140297	0.687277
Instant food	ASV272_Eubacterium sp.	-0.267194	-0.510067	0.0151405	0.0634573	0.482056
Instant food	ASV279_Parasutterella excrementihominis	-0.0622954	-0.337579	0.222804	0.670673	0.962493
Instant food	ASV282_Agathobacter rectalis	-0.140351	-0.405542	0.146633	0.336117	0.866141
Instant food	ASV296_Phocaeicola massiliensis	0.0689841	-0.21641	0.343517	0.637652	0.956501
Instant food	ASV323_Blautia obeum	-0.0517582	-0.328178	0.232827	0.723945	0.975057
Instant food	ASV324_Fusicatenibacter saccharivorans	-0.0191889	-0.298773	0.263429	0.895881	0.994643
Instant food	ASV329_Acetivibrionales sp.	0.0736834	-0.211904	0.347676	0.614856	0.956501
Instant food	ASV336_Romboutsia timonensis	-0.070802	-0.345127	0.214668	0.628792	0.956501
Instant food	ASV343_Anaerobutyricum soehngenii	-0.0241628	-0.303299	0.258792	0.869103	0.993552
Instant food	ASV346_Alistipes putredinis	0.091049	-0.195144	0.362953	0.533821	0.949763
Instant food	ASV352_Roseburia intestinalis	0.359481	0.087088	0.581861	0.0111859	0.192636
Instant food	ASV357_Ruminococcus faecis	0.0209558	-0.261783	0.300382	0.886354	0.994643
Instant food	ASV367_Faecalibacterium prausnitzii	0.104904	-0.181651	0.375037	0.473156	0.926929
Instant food	ASV376_Phocaeicola dorei	0.141086	-0.145899	0.406169	0.333566	0.865967
Instant food	ASV378_Delftia acidovorans	-0.0383292	-0.316119	0.245514	0.793727	0.983248
Instant food	ASV425_Sporobacter sp.	-0.12971	-0.396447	0.157221	0.374384	0.892823
Instant food	ASV434_Bifidobacterium longum	-0.268603	-0.51119	0.0136221	0.0620215	0.480827
Instant food	ASV440_Roseburia faecis	0.171949	-0.114798	0.432246	0.237446	0.795957
Instant food	ASV453_Bacteroides uniformis	-0.00213161	-0.283158	0.279232	0.988402	0.996748
Instant food	ASV463_Coprococcus phoceensis	0.179649	-0.10695	0.438685	0.216772	0.778403
Instant food	ASV497_Gemella sanguinis	-0.0182456	-0.297914	0.264307	0.900973	0.994643
Instant food	ASV527_Staphylococcus aureus	-0.22404	-0.475293	0.0609996	0.121733	0.659488
Instant food	ASV537_Ruminococcus torques	0.226055	-0.0588845	0.476935	0.118328	0.659131
Instant food	ASV546_Bacteroides uniformis	-0.158262	-0.420734	0.128661	0.277437	0.838481
Instant food	ASV549_Nanosynbacter lyticus	-0.150218	-0.41393	0.136755	0.302897	0.859541
Instant food	ASV555_Akkermansia muciniphila	0.0648061	-0.220407	0.33981	0.658202	0.961725
Instant food	ASV573_Bifidobacterium bifidum	-0.175087	-0.434873	0.111604	0.228863	0.788636
Instant food	ASV576_Marinobacter maroccanus	0.0366678	-0.247076	0.31462	0.802485	0.985253
Instant food	ASV584_Segatella copri	0.0328021	-0.250707	0.311129	0.822954	0.992562
Instant food	ASV590_Butyricicoccus faecihominis	-0.186515	-0.444404	0.0999219	0.199423	0.761249
Instant food	ASV596_Parabacteroides distasonis	0.121692	-0.165156	0.389558	0.40487	0.911194
Instant food	ASV598_Blautia wexlerae	0.0775965	-0.208142	0.351131	0.596144	0.955972
Instant food	ASV624_Alistipes onderdonkii	0.0154031	-0.26695	0.295321	0.916341	0.99496
Instant food	ASV625_Mollicutes sp.	-0.167484	-0.4285	0.119333	0.250034	0.812791
Instant food	ASV631_Limosilactobacillus reuteri	-0.0117373	-0.29197	0.270352	0.936203	0.995671
Instant food	ASV636_Sellimonas intestinalis	-0.0698423	-0.344277	0.215588	0.633463	0.956501
Instant food	ASV641_Nanoperiomorbus periodonticus	-0.131781	-0.398221	0.155166	0.366741	0.886837
Instant food	ASV658_Haemophilus parainfluenzae	-0.117491	-0.385937	0.169299	0.4214	0.913006
Instant food	ASV676_Cupriavidus pauculus	0.0241964	-0.258761	0.303329	0.868923	0.993552
Instant food	ASV692_Lachnoclostridium edouardi	0.241801	-0.0422701	0.489701	0.0941602	0.606552
Instant food	ASV715_Phocaeicola faecicola	0.0166408	-0.2658	0.29645	0.909645	0.994895
Instant food	ASV742_Gemmiger formicilis	-0.123661	-0.391252	0.163211	0.397255	0.911194
Instant food	ASV777_Kosakonia quasisacchari	0.0592632	-0.225694	0.334879	0.685853	0.969048
Instant food	ASV811_Faecalibacterium prausnitzii	0.139376	-0.147606	0.404711	0.339519	0.866141
Instant food	ASV832_Terrisporobacter petrolearius	-0.0814641	-0.354539	0.204415	0.5779	0.955972
Instant food	ASV870_Coprococcus comes	-0.0547879	-0.330887	0.229951	0.708482	0.970868
Instant food	ASV908_Dorea phocaeensis	0.218245	-0.0670671	0.470564	0.131938	0.659488
Instant food	ASV910_Megamonas funiformis	-0.117877	-0.38627	0.168919	0.419866	0.91237
Instant food	ASV923_Anaerostipes hadrus	0.177608	-0.109034	0.436981	0.222125	0.785347
Instant food	ASV961_Blautia brookingsii	-0.0332314	-0.311517	0.250304	0.820675	0.992562
Instant food	ASV962_Vescimonas coprocola	0.247885	-0.0358072	0.494606	0.0859208	0.573484
Instant food	ASV972_Collinsella aerofaciens	-0.223997	-0.475259	0.0610443	0.121806	0.659488
Instant food	ASV1046_Bacillus wiedmannii	-0.170505	-0.431036	0.116266	0.241468	0.801104
Instant food	ASV1052_Blautia faecis	-0.0110442	-0.291336	0.270994	0.939964	0.995671
Instant food	ASV1067_Mollicutes sp.	-0.0669403	-0.341705	0.218367	0.647672	0.957248
Instant food	ASV1080_Megasphaera hexanoica	-0.146943	-0.411151	0.14004	0.313681	0.861868
Instant food	ASV1104_Clostridium saudiense	0.108606	-0.178028	0.378251	0.457593	0.922314
Instant food	ASV1126_Viridibacillus arvi	-0.219342	-0.47146	0.0659208	0.129959	0.659488
Instant food	ASV1128_Lachnospira sp.	0.116442	-0.170332	0.385031	0.425587	0.913006
Instant food	ASV1139_Streptococcus mitis	-0.0278549	-0.30665	0.255342	0.849319	0.992833
Instant food	ASV1142_Subdoligranulum variabile	0.0572353	-0.227625	0.333071	0.696075	0.97005
Instant food	ASV1143_Dorea longicatena	0.161347	-0.125546	0.423337	0.268057	0.828516
Instant food	ASV1147_Hominilimicola sp.	0.0105673	-0.271436	0.290899	0.942551	0.995671
Instant food	ASV1149_Parabacteroides distasonis	-0.0958405	-0.367143	0.19049	0.512419	0.940049
Instant food	ASV1162_Eubacterium sp.	-0.0908068	-0.362741	0.195379	0.534914	0.950528
Instant food	ASV1174_Bacteroides humanifaecis	0.0378839	-0.245933	0.315717	0.796072	0.983248
Instant food	ASV1183_Phascolarctobacterium faecium	0.215949	-0.0694658	0.468685	0.136154	0.67089
Instant food	ASV1194_Granulicatella adiacens	0.130511	-0.156427	0.397133	0.371417	0.889539
Instant food	ASV1196_Odoribacter splanchnicus	0.155696	-0.131246	0.418568	0.285398	0.842747
Instant food	ASV1224_Phocaeicola vulgatus	0.0926152	-0.193624	0.364324	0.526778	0.947765
Instant food	ASV1233_Prevotellamassilia timonensis	-0.0290579	-0.30774	0.254216	0.842892	0.992833
Instant food	ASV1239_Hominisplanchenecus faecis	-0.0144062	-0.29441	0.267876	0.921738	0.995671
Instant food	ASV1243_Clostridium saudiense	-0.0113079	-0.291577	0.27075	0.938532	0.995671
Instant food	ASV1249_Streptococcus thermophilus	-0.153986	-0.417121	0.132968	0.290788	0.846474
Instant food	ASV1257_Bacteroides xylanisolvens	0.141872	-0.145114	0.406838	0.330855	0.865967
Instant food	ASV1258_Segatella copri	-0.0728068	-0.346901	0.212745	0.619082	0.956501
Instant food	ASV1277_Ligilactobacillus faecis	-0.0797594	-0.353038	0.206059	0.58591	0.955972
Instant food	ASV1289_Alcaligenes ammonioxydans	-0.077887	-0.351388	0.207862	0.594765	0.955972
Instant food	ASV1306_Helicobacter sp.	-0.122878	-0.390579	0.163985	0.400272	0.911194
Instant food	ASV1322_Ralstonia pickettii	-0.14705	-0.411242	0.139933	0.313325	0.861868
Instant food	ASV1323_Ruminococcus albus	-0.0485163	-0.325275	0.235899	0.740613	0.978392
Instant food	ASV1347_Acetivibrionales sp.	0.00712199	-0.274625	0.287742	0.961264	0.995671
Instant food	ASV1357_Streptococcus ilei	0.0106419	-0.271367	0.290968	0.942146	0.995671
Instant food	ASV1359_Faecalibacillus intestinalis	0.0586929	-0.226238	0.334371	0.688722	0.969617
Instant food	ASV1401_Bacteroides fragilis	0.154691	-0.132259	0.417717	0.288561	0.843255
Instant food	ASV1439_Blautia luti	0.120674	-0.166161	0.388681	0.40884	0.911194
Instant food	ASV1463_Faecalibacterium longum	0.0265733	-0.25654	0.305487	0.856177	0.992833
Instant food	ASV1469_Phocaeicola coprocola	0.000205188	-0.281008	0.281386	0.998884	0.999132
Instant food	ASV1475_Roseburia inulinivorans	0.15965	-0.12726	0.421906	0.27319	0.833467
Instant food	ASV1505_Dialister invisus	-0.0228921	-0.302144	0.259978	0.875932	0.994643
Instant food	ASV1512_Clostridium leptum	0.115749	-0.171014	0.384433	0.428366	0.913006
Instant food	ASV1537_Holdemanella biformis	-0.0550962	-0.331162	0.229658	0.706914	0.970539
Instant food	ASV1549_Bacteroides zhangwenhongii	0.188073	-0.0983231	0.445699	0.195627	0.751848
Instant food	ASV1554_Ligilactobacillus salivarius	-0.0700115	-0.344427	0.215426	0.632639	0.956501
Instant food	ASV1573_Alistipes shahii	0.359795	0.0874452	0.582099	0.0111103	0.192636
Instant food	ASV1599_Ruminococcus faecis	0.0309588	-0.252435	0.309461	0.832757	0.992833
Instant food	ASV1601_Acetivibrionales sp.	-0.0587233	-0.334398	0.226209	0.688569	0.969617
Instant food	ASV1631_Escherichia marmotae	0.0212389	-0.26152	0.30064	0.884829	0.994643
Instant food	ASV1637_Acinetobacter lwoffii	-0.279969	-0.520211	0.00133231	0.051373	0.437349
Instant food	ASV1667_Gemmiger sp.	0.116695	-0.170083	0.38525	0.424575	0.913006
Instant food	ASV1672_Hominenteromicrobium mulieris	0.00975942	-0.272184	0.29016	0.946937	0.995671
Instant food	ASV1682_Ruminococcoides bili	-0.00586017	-0.286585	0.275791	0.968123	0.995671
Instant food	ASV1690_Serratia oryzae	-0.213668	-0.466817	0.0718449	0.140441	0.687277
Instant food	ASV1695_Ruminococcus faecis	-0.0775656	-0.351104	0.208171	0.596291	0.955972
Instant food	ASV1707_Holdemanella porci	0.0685474	-0.216829	0.34313	0.639788	0.956501
Instant food	ASV1709_Ruthenibacterium lactatiformans	0.211365	-0.0742438	0.464929	0.14487	0.689427
Instant food	ASV1725_Bacteroides kribbi	0.174292	-0.112414	0.434208	0.231017	0.788636
Instant food	ASV1726_Ruminococcus bromii	0.146615	-0.140368	0.410872	0.314773	0.861868
Instant food	ASV1749_Bifidobacterium callitrichidarum	-0.225331	-0.476345	0.0596446	0.119543	0.659488
Instant food	ASV1751_Aristaeella sp.	0.193702	-0.0925348	0.450368	0.182341	0.728074
Instant food	ASV1761_Streptococcus pasteurianus	-0.0799231	-0.353182	0.205901	0.585139	0.955972
Instant food	ASV1769_Bacteroides kribbi	0.15257	-0.134393	0.415922	0.295303	0.852028
Instant food	ASV1810_Anaerostipes hadrus	-0.0779342	-0.351429	0.207817	0.594541	0.955972
Instant food	ASV1831_Mediterraneibacter gnavus	0.0601013	-0.224896	0.335626	0.681645	0.968382
Instant food	ASV1835_Christensenellaceae sp.	0.0421675	-0.241897	0.319575	0.773591	0.981375
Instant food	ASV1840_Lactobacillus ultunensis	-0.136193	-0.401995	0.150778	0.350769	0.87634
Instant food	ASV1844_Anaerobutyricum soehngenii	0.0953511	-0.190966	0.366715	0.514586	0.940797
Instant food	ASV1869_Anaerobutyricum soehngenii	0.038748	-0.245119	0.316496	0.791523	0.983248
Instant food	ASV1876_Fusicatenibacter sp.	0.22461	-0.0604012	0.475758	0.120762	0.659488
Poultry meat	ASV1_Bifidobacterium adolescentis	0.0314606	-0.251965	0.309916	0.830085	0.992562
Poultry meat	ASV4_Bacteroides caccae	0.18683	-0.0995995	0.444665	0.198653	0.759596
Poultry meat	ASV11_Faecalibacterium duncaniae	0.06369	-0.221473	0.338819	0.663735	0.962493
Poultry meat	ASV25_Phocaeicola plebeius	-0.13971	-0.404996	0.147272	0.33835	0.866141
Poultry meat	ASV31_Segatella copri	0.106151	-0.180432	0.37612	0.467883	0.925902
Poultry meat	ASV45_Hominicoprocola sp.	-0.166949	-0.42805	0.119875	0.251571	0.814267
Poultry meat	ASV46_Neisseria cinerea	0.0182315	-0.26432	0.297901	0.901049	0.994643
Poultry meat	ASV50_Lactobacillus iners	0.175951	-0.110724	0.435595	0.22654	0.788636
Poultry meat	ASV55_Intestinibacter bartlettii	0.266063	-0.0163569	0.509166	0.0646275	0.48278
Poultry meat	ASV72_Listeria welshimeri	-0.119334	-0.387526	0.167483	0.414102	0.911907
Poultry meat	ASV73_Parabacteroides merdae	0.0472812	-0.237067	0.324168	0.746994	0.978392
Poultry meat	ASV105_Megasphaera elsdenii	-0.0228121	-0.302071	0.260053	0.876362	0.994643
Poultry meat	ASV135_Lactobacillus rogosae	-0.0375975	-0.315459	0.246202	0.797581	0.983248
Poultry meat	ASV142_Arthromitus sp.	-0.0202457	-0.299736	0.262445	0.890181	0.994643
Poultry meat	ASV156_Pseudomonas paralactis	0.266569	-0.0158132	0.509569	0.0641022	0.482056
Poultry meat	ASV181_Clostridium jeddahitimonense	0.269716	-0.0124232	0.512075	0.0609072	0.478769
Poultry meat	ASV195_Bacteroides ovatus	-0.093268	-0.364895	0.19299	0.523855	0.947765
Poultry meat	ASV217_Alistipes sp.	-0.0729561	-0.347033	0.212602	0.618362	0.956501
Poultry meat	ASV220_Phocaeicola plebeius	0.0670141	-0.218296	0.34177	0.647309	0.957248
Poultry meat	ASV234_Lactobacillus gasseri	0.0698324	-0.215598	0.344269	0.633511	0.956501
Poultry meat	ASV244_Brevundimonas albigilva	-0.109715	-0.379212	0.176941	0.452985	0.919738
Poultry meat	ASV245_Bacteroides stercoris	0.00370372	-0.277782	0.284604	0.97985	0.995671
Poultry meat	ASV272_Eubacterium sp.	-0.194231	-0.450806	0.0919901	0.181127	0.727958
Poultry meat	ASV279_Parasutterella excrementihominis	-0.099746	-0.370549	0.186687	0.495302	0.938579
Poultry meat	ASV282_Agathobacter rectalis	-0.0741123	-0.348055	0.211492	0.612793	0.956501
Poultry meat	ASV296_Phocaeicola massiliensis	0.00932184	-0.272589	0.289759	0.949313	0.995671
Poultry meat	ASV323_Blautia obeum	-0.0554029	-0.331436	0.229367	0.705357	0.970539
Poultry meat	ASV324_Fusicatenibacter saccharivorans	-0.0422788	-0.319675	0.241792	0.773009	0.981375
Poultry meat	ASV329_Acetivibrionales sp.	0.34422	0.0697779	0.570223	0.0154413	0.241506
Poultry meat	ASV336_Romboutsia timonensis	0.11101	-0.17567	0.380334	0.447637	0.919059
Poultry meat	ASV343_Anaerobutyricum soehngenii	0.0181246	-0.26442	0.297803	0.901627	0.994643
Poultry meat	ASV346_Alistipes putredinis	0.0199353	-0.262734	0.299453	0.891854	0.994643
Poultry meat	ASV352_Roseburia intestinalis	0.216119	-0.0692883	0.468824	0.135839	0.67089
Poultry meat	ASV357_Ruminococcus faecis	0.0632899	-0.221855	0.338463	0.665722	0.962493
Poultry meat	ASV367_Faecalibacterium prausnitzii	-0.0697788	-0.344221	0.215649	0.633773	0.956501
Poultry meat	ASV376_Phocaeicola dorei	-0.0061918	-0.286889	0.275484	0.96632	0.995671
Poultry meat	ASV378_Delftia acidovorans	0.000927626	-0.280342	0.282051	0.994953	0.99805
Poultry meat	ASV425_Sporobacter sp.	-0.0178238	-0.297529	0.264699	0.903251	0.994643
Poultry meat	ASV434_Bifidobacterium longum	-0.114491	-0.383346	0.172251	0.433435	0.913006
Poultry meat	ASV440_Roseburia faecis	-0.0254009	-0.304423	0.257636	0.862459	0.993552
Poultry meat	ASV453_Bacteroides uniformis	-0.162847	-0.4246	0.12403	0.263575	0.828516
Poultry meat	ASV463_Coprococcus phoceensis	0.0862788	-0.199764	0.358771	0.555552	0.950851
Poultry meat	ASV497_Gemella sanguinis	-0.0950035	-0.366411	0.191304	0.516127	0.941589
Poultry meat	ASV527_Staphylococcus aureus	0.131733	-0.155213	0.39818	0.366914	0.886837
Poultry meat	ASV537_Ruminococcus torques	-0.157831	-0.420371	0.129095	0.278762	0.839637
Poultry meat	ASV546_Bacteroides uniformis	-0.134979	-0.400957	0.151986	0.355119	0.881352
Poultry meat	ASV549_Nanosynbacter lyticus	-0.135153	-0.401106	0.151813	0.354495	0.880773
Poultry meat	ASV555_Akkermansia muciniphila	0.131019	-0.155922	0.397568	0.369541	0.889539
Poultry meat	ASV573_Bifidobacterium bifidum	-0.0832329	-0.356095	0.202708	0.569643	0.955972
Poultry meat	ASV576_Marinobacter maroccanus	0.208021	-0.0777218	0.462182	0.151486	0.696329
Poultry meat	ASV584_Segatella copri	0.00138225	-0.279923	0.282469	0.992479	0.99805
Poultry meat	ASV590_Butyricicoccus faecihominis	0.196968	-0.0891676	0.45307	0.174936	0.725125
Poultry meat	ASV596_Parabacteroides distasonis	0.0592381	-0.225718	0.334857	0.68598	0.969048
Poultry meat	ASV598_Blautia wexlerae	-0.048521	-0.325279	0.235894	0.740589	0.978392
Poultry meat	ASV624_Alistipes onderdonkii	-0.160607	-0.422713	0.126293	0.270287	0.829421
Poultry meat	ASV625_Mollicutes sp.	0.0846574	-0.201332	0.357347	0.563032	0.955972
Poultry meat	ASV631_Limosilactobacillus reuteri	0.0744799	-0.211139	0.34838	0.611027	0.956501
Poultry meat	ASV636_Sellimonas intestinalis	0.0190985	-0.263513	0.298691	0.896368	0.994643
Poultry meat	ASV641_Nanoperiomorbus periodonticus	-0.06988	-0.344311	0.215552	0.63328	0.956501
Poultry meat	ASV658_Haemophilus parainfluenzae	-0.102845	-0.373247	0.183663	0.481933	0.930582
Poultry meat	ASV676_Cupriavidus pauculus	-0.0630974	-0.338292	0.222039	0.66668	0.962493
Poultry meat	ASV692_Lachnoclostridium edouardi	-0.0454641	-0.322537	0.238785	0.756414	0.978625
Poultry meat	ASV715_Phocaeicola faecicola	-0.196305	-0.452523	0.089851	0.17642	0.725125
Poultry meat	ASV742_Gemmiger formicilis	-0.138946	-0.404344	0.148035	0.341025	0.866141
Poultry meat	ASV777_Kosakonia quasisacchari	0.226852	-0.0580474	0.477584	0.117002	0.654977
Poultry meat	ASV811_Faecalibacterium prausnitzii	0.0542643	-0.230449	0.330419	0.711146	0.970868
Poultry meat	ASV832_Terrisporobacter petrolearius	0.256763	-0.0263354	0.501734	0.074924	0.524069
Poultry meat	ASV870_Coprococcus comes	0.00398568	-0.277522	0.284863	0.978316	0.995671
Poultry meat	ASV908_Dorea phocaeensis	0.151249	-0.13572	0.414804	0.299553	0.852195
Poultry meat	ASV910_Megamonas funiformis	-0.100693	-0.371374	0.185764	0.491198	0.933565
Poultry meat	ASV923_Anaerostipes hadrus	0.231058	-0.0536227	0.481002	0.110188	0.645317
Poultry meat	ASV961_Blautia brookingsii	0.0896596	-0.196491	0.361736	0.540107	0.950851
Poultry meat	ASV962_Vescimonas coprocola	-0.0509966	-0.327497	0.233549	0.727849	0.976939
Poultry meat	ASV972_Collinsella aerofaciens	-0.0881428	-0.360407	0.19796	0.54701	0.950851
Poultry meat	ASV1046_Bacillus wiedmannii	-0.0553275	-0.331369	0.229439	0.70574	0.970539
Poultry meat	ASV1052_Blautia faecis	-0.0242391	-0.303368	0.258721	0.868694	0.993552
Poultry meat	ASV1067_Mollicutes sp.	-0.0789895	-0.35236	0.2068	0.589544	0.955972
Poultry meat	ASV1080_Megasphaera hexanoica	-0.132566	-0.398893	0.154386	0.363868	0.886837
Poultry meat	ASV1104_Clostridium saudiense	0.217978	-0.0673468	0.470345	0.132424	0.659488
Poultry meat	ASV1126_Viridibacillus arvi	-0.00194791	-0.282989	0.279402	0.989402	0.996748
Poultry meat	ASV1128_Lachnospira sp.	-0.071841	-0.346047	0.213672	0.623752	0.956501
Poultry meat	ASV1139_Streptococcus mitis	0.0566914	-0.228142	0.332586	0.698825	0.97005
Poultry meat	ASV1142_Subdoligranulum variabile	0.0294555	-0.253844	0.3081	0.840769	0.992833
Poultry meat	ASV1143_Dorea longicatena	0.14194	-0.145046	0.406896	0.330621	0.865967
Poultry meat	ASV1147_Hominilimicola sp.	0.11259	-0.174119	0.381702	0.441158	0.91644
Poultry meat	ASV1149_Parabacteroides distasonis	-0.148582	-0.412542	0.138397	0.308254	0.860302
Poultry meat	ASV1162_Eubacterium sp.	0.103303	-0.183216	0.373645	0.479974	0.930354
Poultry meat	ASV1174_Bacteroides humanifaecis	0.0555771	-0.229201	0.331592	0.704472	0.970539
Poultry meat	ASV1183_Phascolarctobacterium faecium	0.0266145	-0.256502	0.305525	0.855956	0.992833
Poultry meat	ASV1194_Granulicatella adiacens	-0.0834607	-0.356295	0.202488	0.568583	0.955972
Poultry meat	ASV1196_Odoribacter splanchnicus	0.0591256	-0.225826	0.334757	0.686545	0.96924
Poultry meat	ASV1224_Phocaeicola vulgatus	0.0074079	-0.27436	0.288005	0.95971	0.995671
Poultry meat	ASV1233_Prevotellamassilia timonensis	-0.231373	-0.481258	0.0532911	0.10969	0.645317
Poultry meat	ASV1239_Hominisplanchenecus faecis	-0.0297997	-0.308412	0.253521	0.838933	0.992833
Poultry meat	ASV1243_Clostridium saudiense	0.147813	-0.139168	0.41189	0.310792	0.860302
Poultry meat	ASV1249_Streptococcus thermophilus	0.0569994	-0.227849	0.332861	0.697267	0.97005
Poultry meat	ASV1257_Bacteroides xylanisolvens	-0.208527	-0.462598	0.0771966	0.150472	0.696329
Poultry meat	ASV1258_Segatella copri	0.0773669	-0.208363	0.350929	0.597235	0.955972
Poultry meat	ASV1277_Ligilactobacillus faecis	-0.0555516	-0.331569	0.229226	0.704602	0.970539
Poultry meat	ASV1289_Alcaligenes ammonioxydans	-0.0197964	-0.299327	0.262863	0.892603	0.994643
Poultry meat	ASV1306_Helicobacter sp.	-0.0460032	-0.323021	0.238276	0.753615	0.978625
Poultry meat	ASV1322_Ralstonia pickettii	-0.0462065	-0.323204	0.238084	0.752561	0.978625
Poultry meat	ASV1323_Ruminococcus albus	-0.205555	-0.460154	0.0802824	0.156507	0.699166
Poultry meat	ASV1347_Acetivibrionales sp.	-0.128935	-0.395782	0.15799	0.37727	0.895918
Poultry meat	ASV1357_Streptococcus ilei	-0.108135	-0.377842	0.178489	0.459558	0.922314
Poultry meat	ASV1359_Faecalibacillus intestinalis	0.0695949	-0.215825	0.344058	0.634669	0.956501
Poultry meat	ASV1401_Bacteroides fragilis	-0.207728	-0.461941	0.0780263	0.152077	0.696329
Poultry meat	ASV1439_Blautia luti	0.145761	-0.141224	0.410146	0.317633	0.865967
Poultry meat	ASV1463_Faecalibacterium longum	0.0198201	-0.262841	0.299348	0.892476	0.994643
Poultry meat	ASV1469_Phocaeicola coprocola	-0.0229157	-0.302165	0.259956	0.875805	0.994643
Poultry meat	ASV1475_Roseburia inulinivorans	0.0472066	-0.237138	0.324101	0.74738	0.978392
Poultry meat	ASV1505_Dialister invisus	-0.0593191	-0.334929	0.225641	0.685572	0.969048
Poultry meat	ASV1512_Clostridium leptum	-0.215924	-0.468665	0.0694917	0.1362	0.67089
Poultry meat	ASV1537_Holdemanella biformis	0.079286	-0.206515	0.352621	0.588144	0.955972
Poultry meat	ASV1549_Bacteroides zhangwenhongii	-0.0741739	-0.34811	0.211433	0.612497	0.956501
Poultry meat	ASV1554_Ligilactobacillus salivarius	0.00617197	-0.275503	0.286871	0.966428	0.995671
Poultry meat	ASV1573_Alistipes shahii	0.0956278	-0.190697	0.366957	0.51336	0.940049
Poultry meat	ASV1599_Ruminococcus faecis	0.0960349	-0.190301	0.367312	0.511561	0.940049
Poultry meat	ASV1601_Acetivibrionales sp.	-0.144395	-0.408985	0.142592	0.322238	0.865967
Poultry meat	ASV1631_Escherichia marmotae	0.00355859	-0.277916	0.284471	0.98064	0.995671
Poultry meat	ASV1637_Acinetobacter lwoffii	0.0282194	-0.255001	0.30698	0.847371	0.992833
Poultry meat	ASV1667_Gemmiger sp.	-0.139388	-0.404721	0.147594	0.339477	0.866141
Poultry meat	ASV1672_Hominenteromicrobium mulieris	0.135471	-0.151497	0.401377	0.353355	0.8792
Poultry meat	ASV1682_Ruminococcoides bili	0.110876	-0.175802	0.380218	0.448189	0.919059
Poultry meat	ASV1690_Serratia oryzae	0.163181	-0.123692	0.424881	0.262584	0.828516
Poultry meat	ASV1695_Ruminococcus faecis	0.208762	-0.0769519	0.462791	0.150002	0.696329
Poultry meat	ASV1707_Holdemanella porci	-0.0149827	-0.294937	0.26734	0.918616	0.995671
Poultry meat	ASV1709_Ruthenibacterium lactatiformans	-0.0350148	-0.313128	0.24863	0.811222	0.989416
Poultry meat	ASV1725_Bacteroides kribbi	0.0058965	-0.275757	0.286618	0.967925	0.995671
Poultry meat	ASV1726_Ruminococcus bromii	0.0920449	-0.194178	0.363825	0.529337	0.947765
Poultry meat	ASV1749_Bifidobacterium callitrichidarum	-0.0551045	-0.33117	0.229651	0.706873	0.970539
Poultry meat	ASV1751_Aristaeella sp.	0.0976142	-0.188764	0.368691	0.504608	0.940049
Poultry meat	ASV1761_Streptococcus pasteurianus	-0.313935	-0.546857	-0.0359086	0.0280432	0.331532
Poultry meat	ASV1769_Bacteroides kribbi	0.0277231	-0.255465	0.30653	0.850024	0.992833
Poultry meat	ASV1810_Anaerostipes hadrus	0.0265697	-0.256544	0.305484	0.856196	0.992833
Poultry meat	ASV1831_Mediterraneibacter gnavus	0.00211508	-0.279248	0.283143	0.988492	0.996748
Poultry meat	ASV1835_Christensenellaceae sp.	-0.114999	-0.383785	0.171751	0.431382	0.913006
Poultry meat	ASV1840_Lactobacillus ultunensis	-0.0764871	-0.350153	0.209209	0.601424	0.956501
Poultry meat	ASV1844_Anaerobutyricum soehngenii	-0.0556717	-0.331676	0.229112	0.703993	0.970539
Poultry meat	ASV1869_Anaerobutyricum soehngenii	0.115709	-0.171053	0.384398	0.428526	0.913006
Poultry meat	ASV1876_Fusicatenibacter sp.	-0.127658	-0.394687	0.159255	0.382051	0.900635
Fruit	ASV1_Bifidobacterium adolescentis	-0.253991	-0.499512	0.0292983	0.078231	0.53328
Fruit	ASV4_Bacteroides caccae	0.0111664	-0.270881	0.291448	0.9393	0.995671
Fruit	ASV11_Faecalibacterium duncaniae	0.119844	-0.166979	0.387967	0.412093	0.911907
Fruit	ASV25_Phocaeicola plebeius	-0.0124687	-0.292639	0.269673	0.932237	0.995671
Fruit	ASV31_Segatella copri	0.00917565	-0.272725	0.289625	0.950107	0.995671
Fruit	ASV45_Hominicoprocola sp.	-0.0242804	-0.303405	0.258682	0.868472	0.993552
Fruit	ASV46_Neisseria cinerea	-0.122515	-0.390267	0.164343	0.401675	0.911194
Fruit	ASV50_Lactobacillus iners	-0.174473	-0.434359	0.11223	0.230526	0.788636
Fruit	ASV55_Intestinibacter bartlettii	0.0922752	-0.193954	0.364026	0.528302	0.947765
Fruit	ASV72_Listeria welshimeri	0.0433774	-0.240756	0.320663	0.767274	0.981375
Fruit	ASV73_Parabacteroides merdae	-0.0124715	-0.292642	0.269671	0.932222	0.995671
Fruit	ASV105_Megasphaera elsdenii	-0.228338	-0.478792	0.0564853	0.114558	0.649076
Fruit	ASV135_Lactobacillus rogosae	0.169339	-0.11745	0.430058	0.244749	0.807241
Fruit	ASV142_Arthromitus sp.	-0.0175552	-0.297284	0.264949	0.904702	0.994643
Fruit	ASV156_Pseudomonas paralactis	-0.0514644	-0.327916	0.233106	0.725451	0.976458
Fruit	ASV181_Clostridium jeddahitimonense	-0.185059	-0.443192	0.101415	0.203019	0.769766
Fruit	ASV195_Bacteroides ovatus	-0.0244287	-0.30354	0.258544	0.867676	0.993552
Fruit	ASV217_Alistipes sp.	0.118007	-0.168791	0.386382	0.419349	0.91237
Fruit	ASV220_Phocaeicola plebeius	-0.0894128	-0.36152	0.19673	0.541227	0.950851
Fruit	ASV234_Lactobacillus gasseri	-0.0881659	-0.360427	0.197938	0.546905	0.950851
Fruit	ASV244_Brevundimonas albigilva	-0.0436696	-0.320925	0.24048	0.765751	0.98051
Fruit	ASV245_Bacteroides stercoris	-0.0504413	-0.327	0.234075	0.730701	0.976939
Fruit	ASV272_Eubacterium sp.	-0.115118	-0.383888	0.171634	0.430901	0.913006
Fruit	ASV279_Parasutterella excrementihominis	-0.0875114	-0.359853	0.198572	0.549897	0.950851
Fruit	ASV282_Agathobacter rectalis	0.0487558	-0.235672	0.32549	0.739377	0.978392
Fruit	ASV296_Phocaeicola massiliensis	-0.113984	-0.382908	0.17275	0.435487	0.913752
Fruit	ASV323_Blautia obeum	-0.21271	-0.466032	0.0728435	0.142272	0.687984
Fruit	ASV324_Fusicatenibacter saccharivorans	0.195685	-0.0904908	0.452009	0.177818	0.725125
Fruit	ASV329_Acetivibrionales sp.	0.00385314	-0.277644	0.284741	0.979037	0.995671
Fruit	ASV336_Romboutsia timonensis	-0.0190325	-0.298631	0.263575	0.896725	0.994643
Fruit	ASV343_Anaerobutyricum soehngenii	-0.147551	-0.411667	0.139431	0.31166	0.860914
Fruit	ASV346_Alistipes putredinis	-0.117947	-0.38633	0.16885	0.419588	0.91237
Fruit	ASV352_Roseburia intestinalis	0.160831	-0.126067	0.422902	0.26961	0.828666
Fruit	ASV357_Ruminococcus faecis	0.0257433	-0.257316	0.304734	0.860624	0.993552
Fruit	ASV367_Faecalibacterium prausnitzii	-0.106539	-0.376458	0.180051	0.466247	0.925902
Fruit	ASV376_Phocaeicola dorei	0.0481848	-0.236212	0.324978	0.742324	0.978392
Fruit	ASV378_Delftia acidovorans	0.0990593	-0.187356	0.369951	0.49829	0.93874
Fruit	ASV425_Sporobacter sp.	0.105089	-0.18147	0.375198	0.472371	0.926668
Fruit	ASV434_Bifidobacterium longum	-0.16178	-0.423701	0.125108	0.266758	0.828516
Fruit	ASV440_Roseburia faecis	-0.176289	-0.435878	0.110379	0.225633	0.788636
Fruit	ASV453_Bacteroides uniformis	0.103443	-0.183079	0.373767	0.479376	0.930354
Fruit	ASV463_Coprococcus phoceensis	-0.049021	-0.325728	0.235421	0.73801	0.978392
Fruit	ASV497_Gemella sanguinis	-0.226944	-0.477658	0.0579507	0.116849	0.654977
Fruit	ASV527_Staphylococcus aureus	0.0346253	-0.248996	0.312777	0.813285	0.990027
Fruit	ASV537_Ruminococcus torques	-0.0601376	-0.335658	0.224861	0.681463	0.968382
Fruit	ASV546_Bacteroides uniformis	-0.141773	-0.406754	0.145213	0.331194	0.865967
Fruit	ASV549_Nanosynbacter lyticus	0.0472898	-0.237059	0.324176	0.74695	0.978392
Fruit	ASV555_Akkermansia muciniphila	0.0314145	-0.252008	0.309874	0.830331	0.992562
Fruit	ASV573_Bifidobacterium bifidum	0.123973	-0.162903	0.391521	0.396055	0.911194
Fruit	ASV576_Marinobacter maroccanus	-0.0442035	-0.321405	0.239976	0.762969	0.98051
Fruit	ASV584_Segatella copri	-0.0069479	-0.287583	0.274786	0.96221	0.995671
Fruit	ASV590_Butyricicoccus faecihominis	0.127821	-0.159094	0.394826	0.381439	0.900635
Fruit	ASV596_Parabacteroides distasonis	0.022657	-0.260197	0.30193	0.877196	0.994643
Fruit	ASV598_Blautia wexlerae	0.0821035	-0.203798	0.355102	0.574909	0.955972
Fruit	ASV624_Alistipes onderdonkii	-0.113452	-0.382448	0.173272	0.437645	0.913752
Fruit	ASV625_Mollicutes sp.	-0.184306	-0.442566	0.102187	0.204896	0.771694
Fruit	ASV631_Limosilactobacillus reuteri	-0.124038	-0.391577	0.162838	0.395804	0.911194
Fruit	ASV636_Sellimonas intestinalis	-0.0610297	-0.336452	0.224011	0.676994	0.966417
Fruit	ASV641_Nanoperiomorbus periodonticus	0.028554	-0.254688	0.307283	0.845583	0.992833
Fruit	ASV658_Haemophilus parainfluenzae	-0.16961	-0.430285	0.117175	0.243983	0.805896
Fruit	ASV676_Cupriavidus pauculus	0.0914982	-0.194708	0.363346	0.531796	0.949038
Fruit	ASV692_Lachnoclostridium edouardi	0.13075	-0.156189	0.397338	0.370533	0.889539
Fruit	ASV715_Phocaeicola faecicola	0.180733	-0.105843	0.439589	0.213966	0.772197
Fruit	ASV742_Gemmiger formicilis	-0.0246947	-0.303782	0.258295	0.866248	0.993552
Fruit	ASV777_Kosakonia quasisacchari	0.201376	-0.0846115	0.456711	0.165288	0.709319
Fruit	ASV811_Faecalibacterium prausnitzii	0.12382	-0.163054	0.391389	0.396642	0.911194
Fruit	ASV832_Terrisporobacter petrolearius	0.0791457	-0.20665	0.352497	0.588806	0.955972
Fruit	ASV870_Coprococcus comes	-0.0861588	-0.358666	0.19988	0.556104	0.950851
Fruit	ASV908_Dorea phocaeensis	0.222435	-0.0626821	0.473985	0.124497	0.659488
Fruit	ASV910_Megamonas funiformis	0.0416889	-0.242349	0.319144	0.776095	0.981375
Fruit	ASV923_Anaerostipes hadrus	0.045882	-0.23839	0.322912	0.754244	0.978625
Fruit	ASV961_Blautia brookingsii	-0.0871738	-0.359557	0.198898	0.551443	0.950851
Fruit	ASV962_Vescimonas coprocola	0.0938181	-0.192456	0.365376	0.5214	0.946321
Fruit	ASV972_Collinsella aerofaciens	-0.0332449	-0.311529	0.250292	0.820603	0.992562
Fruit	ASV1046_Bacillus wiedmannii	0.0270442	-0.2561	0.305914	0.853656	0.992833
Fruit	ASV1052_Blautia faecis	0.0132223	-0.268974	0.293328	0.928152	0.995671
Fruit	ASV1067_Mollicutes sp.	0.0160895	-0.266312	0.295947	0.912626	0.994895
Fruit	ASV1080_Megasphaera hexanoica	0.088338	-0.197771	0.360578	0.54612	0.950851
Fruit	ASV1104_Clostridium saudiense	0.313224	0.0351204	0.546303	0.0284203	0.331532
Fruit	ASV1126_Viridibacillus arvi	0.106017	-0.180562	0.376004	0.468446	0.925902
Fruit	ASV1128_Lachnospira sp.	0.162459	-0.124422	0.424273	0.26473	0.828516
Fruit	ASV1139_Streptococcus mitis	-0.00289823	-0.283863	0.278525	0.984232	0.996154
Fruit	ASV1142_Subdoligranulum variabile	-0.0711131	-0.345403	0.21437	0.627282	0.956501
Fruit	ASV1143_Dorea longicatena	-0.0720478	-0.34623	0.213474	0.622751	0.956501
Fruit	ASV1147_Hominilimicola sp.	0.178393	-0.108233	0.437636	0.220055	0.780572
Fruit	ASV1149_Parabacteroides distasonis	-0.187159	-0.444939	0.0992613	0.197848	0.757801
Fruit	ASV1162_Eubacterium sp.	0.0507602	-0.233773	0.327285	0.729063	0.976939
Fruit	ASV1174_Bacteroides humanifaecis	0.147976	-0.139005	0.412028	0.310254	0.860302
Fruit	ASV1183_Phascolarctobacterium faecium	-0.0330671	-0.311368	0.250458	0.821547	0.992562
Fruit	ASV1194_Granulicatella adiacens	0.181219	-0.105345	0.439995	0.212714	0.772197
Fruit	ASV1196_Odoribacter splanchnicus	-0.0122364	-0.292427	0.269889	0.933496	0.995671
Fruit	ASV1224_Phocaeicola vulgatus	0.0178921	-0.264636	0.297591	0.902882	0.994643
Fruit	ASV1233_Prevotellamassilia timonensis	0.164162	-0.122698	0.425708	0.259684	0.828351
Fruit	ASV1239_Hominisplanchenecus faecis	0.00572732	-0.275914	0.286463	0.968845	0.995671
Fruit	ASV1243_Clostridium saudiense	-0.0826588	-0.35559	0.203262	0.572317	0.955972
Fruit	ASV1249_Streptococcus thermophilus	-0.116737	-0.385286	0.170041	0.424407	0.913006
Fruit	ASV1257_Bacteroides xylanisolvens	0.0555274	-0.229249	0.331547	0.704725	0.970539
Fruit	ASV1258_Segatella copri	-0.0771092	-0.350702	0.208611	0.598461	0.955972
Fruit	ASV1277_Ligilactobacillus faecis	-0.0648403	-0.339841	0.220374	0.658032	0.961725
Fruit	ASV1289_Alcaligenes ammonioxydans	0.015344	-0.267005	0.295267	0.91666	0.99496
Fruit	ASV1306_Helicobacter sp.	-0.0045679	-0.285398	0.276984	0.97515	0.995671
Fruit	ASV1322_Ralstonia pickettii	-0.0888721	-0.361046	0.197254	0.543686	0.950851
Fruit	ASV1323_Ruminococcus albus	-0.0801404	-0.353374	0.205691	0.584116	0.955972
Fruit	ASV1347_Acetivibrionales sp.	0.209342	-0.0763485	0.463268	0.148846	0.696329
Fruit	ASV1357_Streptococcus ilei	0.035902	-0.247796	0.313929	0.80653	0.987718
Fruit	ASV1359_Faecalibacillus intestinalis	0.0641253	-0.221057	0.339205	0.661575	0.962376
Fruit	ASV1401_Bacteroides fragilis	0.0341221	-0.249468	0.312322	0.815951	0.991268
Fruit	ASV1439_Blautia luti	0.0138551	-0.268387	0.293907	0.924723	0.995671
Fruit	ASV1463_Faecalibacterium longum	0.211677	-0.0739193	0.465185	0.144265	0.689427
Fruit	ASV1469_Phocaeicola coprocola	0.0754233	-0.210232	0.349213	0.606505	0.956501
Fruit	ASV1475_Roseburia inulinivorans	0.138254	-0.148725	0.403754	0.343459	0.867686
Fruit	ASV1505_Dialister invisus	-0.0996037	-0.370425	0.186825	0.49592	0.938579
Fruit	ASV1512_Clostridium leptum	-0.18901	-0.446477	0.097361	0.193369	0.745712
Fruit	ASV1537_Holdemanella biformis	0.181293	-0.10527	0.440056	0.212526	0.772197
Fruit	ASV1549_Bacteroides zhangwenhongii	0.0714019	-0.214093	0.345658	0.62588	0.956501
Fruit	ASV1554_Ligilactobacillus salivarius	-0.207558	-0.461802	0.0782025	0.152419	0.696329
Fruit	ASV1573_Alistipes shahii	-0.156516	-0.41926	0.13042	0.282838	0.840689
Fruit	ASV1599_Ruminococcus faecis	0.120976	-0.165862	0.388942	0.407658	0.911194
Fruit	ASV1601_Acetivibrionales sp.	0.023485	-0.259425	0.302683	0.872745	0.994643
Fruit	ASV1631_Escherichia marmotae	-0.0663634	-0.341193	0.218918	0.650512	0.957248
Fruit	ASV1637_Acinetobacter lwoffii	0.0452063	-0.239029	0.322306	0.757753	0.978625
Fruit	ASV1667_Gemmiger sp.	0.059628	-0.225347	0.335204	0.68402	0.969048
Fruit	ASV1672_Hominenteromicrobium mulieris	-0.0314103	-0.30987	0.252012	0.830353	0.992562
Fruit	ASV1682_Ruminococcoides bili	-0.0157984	-0.295681	0.266582	0.914201	0.994905
Fruit	ASV1690_Serratia oryzae	0.0274319	-0.255737	0.306266	0.851581	0.992833
Fruit	ASV1695_Ruminococcus faecis	0.320342	0.0430208	0.55183	0.0248321	0.319179
Fruit	ASV1707_Holdemanella porci	-0.00510545	-0.285892	0.276488	0.972227	0.995671
Fruit	ASV1709_Ruthenibacterium lactatiformans	0.10704	-0.179562	0.376892	0.464143	0.924189
Fruit	ASV1725_Bacteroides kribbi	-0.105591	-0.375635	0.180979	0.470245	0.926526
Fruit	ASV1726_Ruminococcus bromii	-0.0349896	-0.313106	0.248653	0.811356	0.989416
Fruit	ASV1749_Bifidobacterium callitrichidarum	0.00557328	-0.276056	0.286321	0.969683	0.995671
Fruit	ASV1751_Aristaeella sp.	0.0464962	-0.23781	0.323464	0.751059	0.978625
Fruit	ASV1761_Streptococcus pasteurianus	-0.0441173	-0.321328	0.240057	0.763418	0.98051
Fruit	ASV1769_Bacteroides kribbi	-0.0576658	-0.333455	0.227215	0.6939	0.97005
Fruit	ASV1810_Anaerostipes hadrus	0.122706	-0.164155	0.390431	0.400937	0.911194
Fruit	ASV1831_Mediterraneibacter gnavus	0.16151	-0.125381	0.423474	0.267567	0.828516
Fruit	ASV1835_Christensenellaceae sp.	-0.197243	-0.453298	0.0888836	0.174322	0.725125
Fruit	ASV1840_Lactobacillus ultunensis	-0.0787461	-0.352145	0.207035	0.590695	0.955972
Fruit	ASV1844_Anaerobutyricum soehngenii	-0.0617027	-0.337051	0.223369	0.67363	0.964895
Fruit	ASV1869_Anaerobutyricum soehngenii	0.221699	-0.0634533	0.473384	0.125781	0.659488
Fruit	ASV1876_Fusicatenibacter sp.	0.14957	-0.137406	0.41338	0.305012	0.860133
Dairy	ASV1_Bifidobacterium adolescentis	0.0159592	-0.266433	0.295828	0.913331	0.994895
Dairy	ASV4_Bacteroides caccae	-0.451572	-0.650205	-0.195156	0.00112648	0.0435948
Dairy	ASV11_Faecalibacterium duncaniae	-0.427128	-0.632373	-0.165852	0.00220723	0.0651188
Dairy	ASV25_Phocaeicola plebeius	-0.573572	-0.736053	-0.3486	1.65e-05	0.0015431
Dairy	ASV31_Segatella copri	-0.46224	-0.65792	-0.208091	0.000826648	0.0372984
Dairy	ASV45_Hominicoprocola sp.	-0.585798	-0.744377	-0.364672	9.78e-06	0.00122576
Dairy	ASV46_Neisseria cinerea	0.671543	0.481218	0.801406	1.28e-07	4.12526e-05
Dairy	ASV50_Lactobacillus iners	0.705895	0.529877	0.823609	1.47e-08	6.63264e-06
Dairy	ASV55_Intestinibacter bartlettii	0.550898	0.319139	0.720484	4.1e-05	0.00318952
Dairy	ASV72_Listeria welshimeri	0.319729	0.0423388	0.551355	0.0251255	0.320243
Dairy	ASV73_Parabacteroides merdae	-0.608132	-0.759458	-0.394376	3.57e-06	0.00053157
Dairy	ASV105_Megasphaera elsdenii	0.5161	0.274781	0.696252	0.000147214	0.00976808
Dairy	ASV135_Lactobacillus rogosae	-0.588166	-0.745984	-0.3678	8.82e-06	0.00117047
Dairy	ASV142_Arthromitus sp.	0.491506	0.244038	0.678875	0.00033534	0.0193981
Dairy	ASV156_Pseudomonas paralactis	0.045721	-0.238542	0.322768	0.75508	0.978625
Dairy	ASV181_Clostridium jeddahitimonense	0.614416	0.402815	0.763672	2.65e-06	0.000459877
Dairy	ASV195_Bacteroides ovatus	-0.328328	-0.558007	-0.0519259	0.0212662	0.304866
Dairy	ASV217_Alistipes sp.	-0.67351	-0.802687	-0.483973	1.14e-07	4.12526e-05
Dairy	ASV220_Phocaeicola plebeius	-0.30193	-0.537492	-0.0226566	0.0349939	0.362237
Dairy	ASV234_Lactobacillus gasseri	0.720511	0.550937	0.832948	5.32e-09	3.00048e-06
Dairy	ASV244_Brevundimonas albigilva	-0.847167	-0.911278	-0.742958	1.68e-14	3.79008e-11
Dairy	ASV245_Bacteroides stercoris	-0.451531	-0.650176	-0.195107	0.00112779	0.0435948
Dairy	ASV272_Eubacterium sp.	0.172611	-0.114125	0.4328	0.235619	0.793152
Dairy	ASV279_Parasutterella excrementihominis	-0.228967	-0.479303	0.0558243	0.113537	0.649076
Dairy	ASV282_Agathobacter rectalis	-0.171345	-0.43174	0.115412	0.239122	0.798016
Dairy	ASV296_Phocaeicola massiliensis	-0.581104	-0.741187	-0.358486	1.2e-05	0.00131063
Dairy	ASV323_Blautia obeum	0.12119	-0.165651	0.389126	0.406824	0.911194
Dairy	ASV324_Fusicatenibacter saccharivorans	0.0186134	-0.263965	0.298249	0.898987	0.994643
Dairy	ASV329_Acetivibrionales sp.	0.0648627	-0.220353	0.33986	0.657922	0.961725
Dairy	ASV336_Romboutsia timonensis	0.29293	0.0127863	0.530434	0.0410901	0.383055
Dairy	ASV343_Anaerobutyricum soehngenii	0.286283	0.00553222	0.5252	0.0461295	0.411336
Dairy	ASV346_Alistipes putredinis	-0.607628	-0.759119	-0.3937	3.66e-06	0.00053157
Dairy	ASV352_Roseburia intestinalis	0.45076	0.194176	0.649616	0.00115286	0.0435948
Dairy	ASV357_Ruminococcus faecis	0.157492	-0.129437	0.420084	0.279812	0.840012
Dairy	ASV367_Faecalibacterium prausnitzii	-0.267392	-0.510225	0.0149269	0.0632536	0.482056
Dairy	ASV376_Phocaeicola dorei	-0.326723	-0.556767	-0.0501319	0.0219462	0.305622
Dairy	ASV378_Delftia acidovorans	0.262162	-0.0205493	0.506053	0.0687995	0.502303
Dairy	ASV425_Sporobacter sp.	0.0347664	-0.248863	0.312904	0.812537	0.990027
Dairy	ASV434_Bifidobacterium longum	0.270515	-0.0115613	0.512711	0.0601166	0.47587
Dairy	ASV440_Roseburia faecis	0.107764	-0.178852	0.377521	0.461107	0.923722
Dairy	ASV453_Bacteroides uniformis	-0.322589	-0.553571	-0.0455217	0.0237816	0.319179
Dairy	ASV463_Coprococcus phoceensis	0.158389	-0.128532	0.420842	0.277046	0.838481
Dairy	ASV497_Gemella sanguinis	-0.0275023	-0.30633	0.255672	0.851205	0.992833
Dairy	ASV527_Staphylococcus aureus	0.513072	0.270969	0.694124	0.000163474	0.0103653
Dairy	ASV537_Ruminococcus torques	-0.475989	-0.667803	-0.224894	0.000546487	0.0274443
Dairy	ASV546_Bacteroides uniformis	-0.45144	-0.65011	-0.194997	0.00113072	0.0435948
Dairy	ASV549_Nanosynbacter lyticus	0.0424097	-0.241669	0.319793	0.772326	0.981375
Dairy	ASV555_Akkermansia muciniphila	0.573358	0.348319	0.735907	1.66e-05	0.0015431
Dairy	ASV573_Bifidobacterium bifidum	0.136817	-0.150156	0.402528	0.348545	0.87634
Dairy	ASV576_Marinobacter maroccanus	0.408629	0.143976	0.61873	0.00355698	0.0933087
Dairy	ASV584_Segatella copri	-0.475217	-0.66725	-0.223946	0.000559591	0.0274443
Dairy	ASV590_Butyricicoccus faecihominis	0.105958	-0.18062	0.375953	0.468697	0.925902
Dairy	ASV596_Parabacteroides distasonis	-0.300498	-0.536372	-0.0210829	0.0359103	0.364927
Dairy	ASV598_Blautia wexlerae	0.189818	-0.0965311	0.447147	0.191438	0.740796
Dairy	ASV624_Alistipes onderdonkii	-0.38933	-0.604362	-0.121427	0.00569265	0.129314
Dairy	ASV625_Mollicutes sp.	0.0465608	-0.237749	0.323522	0.750725	0.978625
Dairy	ASV631_Limosilactobacillus reuteri	0.64938	0.450434	0.786888	4.47e-07	0.000100843
Dairy	ASV636_Sellimonas intestinalis	0.289659	0.00921244	0.52786	0.0435107	0.39741
Dairy	ASV641_Nanoperiomorbus periodonticus	-0.0183664	-0.298024	0.264195	0.900321	0.994643
Dairy	ASV658_Haemophilus parainfluenzae	0.0859297	-0.200102	0.358465	0.557159	0.950851
Dairy	ASV676_Cupriavidus pauculus	-0.0699036	-0.344332	0.21553	0.633164	0.956501
Dairy	ASV692_Lachnoclostridium edouardi	-0.4087	-0.618783	-0.144059	0.00355063	0.0933087
Dairy	ASV715_Phocaeicola faecicola	-0.645458	-0.784303	-0.445036	5.52e-07	0.00011321
Dairy	ASV742_Gemmiger formicilis	-0.423139	-0.629441	-0.161113	0.00245197	0.067459
Dairy	ASV777_Kosakonia quasisacchari	0.428303	0.167249	0.633234	0.00213942	0.0651188
Dairy	ASV811_Faecalibacterium prausnitzii	-0.245064	-0.492334	0.0388066	0.0896679	0.591493
Dairy	ASV832_Terrisporobacter petrolearius	0.580748	0.358017	0.740945	1.22e-05	0.00131063
Dairy	ASV870_Coprococcus comes	0.14915	-0.137827	0.413024	0.306386	0.860302
Dairy	ASV908_Dorea phocaeensis	0.155562	-0.131381	0.418454	0.285818	0.842883
Dairy	ASV910_Megamonas funiformis	-0.512731	-0.693884	-0.27054	0.000165403	0.0103653
Dairy	ASV923_Anaerostipes hadrus	0.191699	-0.0945967	0.448708	0.186992	0.73366
Dairy	ASV961_Blautia brookingsii	0.161703	-0.125186	0.423637	0.266988	0.828516
Dairy	ASV962_Vescimonas coprocola	-0.246177	-0.49323	0.0376242	0.088175	0.585067
Dairy	ASV972_Collinsella aerofaciens	-0.0611081	-0.336522	0.223936	0.676602	0.966417
Dairy	ASV1046_Bacillus wiedmannii	0.357782	0.0851525	0.580569	0.0116033	0.196821
Dairy	ASV1052_Blautia faecis	0.0530395	-0.231611	0.329324	0.717392	0.970868
Dairy	ASV1067_Mollicutes sp.	-0.0198083	-0.299338	0.262852	0.892539	0.994643
Dairy	ASV1080_Megasphaera hexanoica	-0.519103	-0.69836	-0.27857	0.000132553	0.00906181
Dairy	ASV1104_Clostridium saudiense	-0.0507309	-0.327259	0.233801	0.729213	0.976939
Dairy	ASV1126_Viridibacillus arvi	0.470335	0.217965	0.663746	0.000649247	0.0305146
Dairy	ASV1128_Lachnospira sp.	0.26023	-0.0226218	0.504509	0.0709434	0.511337
Dairy	ASV1139_Streptococcus mitis	0.366195	0.0947554	0.586951	0.00966014	0.177181
Dairy	ASV1142_Subdoligranulum variabile	-0.00499674	-0.285792	0.276588	0.972818	0.995671
Dairy	ASV1143_Dorea longicatena	0.116066	-0.170702	0.384707	0.427091	0.913006
Dairy	ASV1147_Hominilimicola sp.	-0.301813	-0.537401	-0.0225285	0.0350678	0.362237
Dairy	ASV1149_Parabacteroides distasonis	-0.255123	-0.50042	0.0280885	0.0768664	0.53328
Dairy	ASV1162_Eubacterium sp.	-0.223018	-0.474461	0.0620707	0.123487	0.659488
Dairy	ASV1174_Bacteroides humanifaecis	-0.293336	-0.530753	-0.0132304	0.0407974	0.382387
Dairy	ASV1183_Phascolarctobacterium faecium	-0.31074	-0.54437	-0.0323725	0.0297695	0.334449
Dairy	ASV1194_Granulicatella adiacens	-0.242234	-0.490051	0.0418106	0.0935538	0.606552
Dairy	ASV1196_Odoribacter splanchnicus	-0.582663	-0.742247	-0.360537	1.12e-05	0.00131063
Dairy	ASV1224_Phocaeicola vulgatus	-0.737334	-0.843618	-0.575448	1.52e-09	1.14304e-06
Dairy	ASV1233_Prevotellamassilia timonensis	-0.534526	-0.709135	-0.298142	7.61e-05	0.00553812
Dairy	ASV1239_Hominisplanchenecus faecis	0.304664	0.0256662	0.53963	0.0332972	0.352669
Dairy	ASV1243_Clostridium saudiense	0.12197	-0.164882	0.389797	0.403791	0.911194
Dairy	ASV1249_Streptococcus thermophilus	0.539069	0.303946	0.712293	6.43e-05	0.00483536
Dairy	ASV1257_Bacteroides xylanisolvens	-0.371868	-0.59124	-0.10126	0.00851426	0.161413
Dairy	ASV1258_Segatella copri	-0.0369826	-0.314904	0.24678	0.800824	0.985253
Dairy	ASV1277_Ligilactobacillus faecis	0.656314	0.460015	0.791447	3.06e-07	7.6704e-05
Dairy	ASV1289_Alcaligenes ammonioxydans	0.407153	0.142241	0.617636	0.00369084	0.0949845
Dairy	ASV1306_Helicobacter sp.	0.445111	0.187366	0.645513	0.0013522	0.0484218
Dairy	ASV1322_Ralstonia pickettii	0.743056	0.583852	0.847228	9.72e-10	1.09642e-06
Dairy	ASV1323_Ruminococcus albus	-0.409712	-0.619532	-0.145249	0.00346151	0.0933087
Dairy	ASV1347_Acetivibrionales sp.	0.119382	-0.167435	0.387568	0.413912	0.911907
Dairy	ASV1357_Streptococcus ilei	-0.0656182	-0.340531	0.219631	0.654187	0.958964
Dairy	ASV1359_Faecalibacillus intestinalis	0.260442	-0.0223952	0.504678	0.0707063	0.511261
Dairy	ASV1401_Bacteroides fragilis	-0.34852	-0.573511	-0.0746387	0.0141218	0.224357
Dairy	ASV1439_Blautia luti	0.180707	-0.10587	0.439567	0.214034	0.772197
Dairy	ASV1463_Faecalibacterium longum	-0.449979	-0.64905	-0.193232	0.00117876	0.0435948
Dairy	ASV1469_Phocaeicola coprocola	-0.661758	-0.795015	-0.467568	2.25e-07	6.345e-05
Dairy	ASV1475_Roseburia inulinivorans	-0.426555	-0.631951	-0.165169	0.00224103	0.0651188
Dairy	ASV1505_Dialister invisus	-0.143905	-0.408568	0.143082	0.3239	0.865967
Dairy	ASV1512_Clostridium leptum	0.0547565	-0.229981	0.330859	0.708642	0.970868
Dairy	ASV1537_Holdemanella biformis	-0.284856	-0.524074	-0.00397792	0.0472751	0.414991
Dairy	ASV1549_Bacteroides zhangwenhongii	-0.569685	-0.733397	-0.343518	1.93e-05	0.00167465
Dairy	ASV1554_Ligilactobacillus salivarius	0.0267504	-0.256375	0.305648	0.855229	0.992833
Dairy	ASV1573_Alistipes shahii	-0.151778	-0.415252	0.135188	0.297844	0.852028
Dairy	ASV1599_Ruminococcus faecis	0.19714	-0.0889902	0.453212	0.174553	0.725125
Dairy	ASV1601_Acetivibrionales sp.	-0.152932	-0.416229	0.134029	0.294144	0.852028
Dairy	ASV1631_Escherichia marmotae	-0.157689	-0.420251	0.129238	0.279202	0.83984
Dairy	ASV1637_Acinetobacter lwoffii	0.483633	0.234301	0.673268	0.000430872	0.0243012
Dairy	ASV1667_Gemmiger sp.	-0.0507242	-0.327253	0.233807	0.729248	0.976939
Dairy	ASV1672_Hominenteromicrobium mulieris	-0.18148	-0.440212	0.105079	0.212047	0.772197
Dairy	ASV1682_Ruminococcoides bili	-0.295299	-0.532295	-0.0153796	0.0394064	0.376699
Dairy	ASV1690_Serratia oryzae	0.210301	-0.0753521	0.464055	0.146953	0.694362
Dairy	ASV1695_Ruminococcus faecis	0.00149274	-0.279821	0.282571	0.991878	0.99805
Dairy	ASV1707_Holdemanella porci	0.382675	0.113714	0.599374	0.00665336	0.13915
Dairy	ASV1709_Ruthenibacterium lactatiformans	-0.271788	-0.513723	0.0101867	0.0588735	0.470988
Dairy	ASV1725_Bacteroides kribbi	-0.453403	-0.651533	-0.197371	0.00106895	0.0435948
Dairy	ASV1726_Ruminococcus bromii	0.0771164	-0.208604	0.350708	0.598426	0.955972
Dairy	ASV1749_Bifidobacterium callitrichidarum	0.39047	0.122752	0.605215	0.00554085	0.128868
Dairy	ASV1751_Aristaeella sp.	-0.10303	-0.373408	0.183482	0.48114	0.930582
Dairy	ASV1761_Streptococcus pasteurianus	0.0486189	-0.235801	0.325367	0.740084	0.978392
Dairy	ASV1769_Bacteroides kribbi	-0.550892	-0.720479	-0.319131	4.1e-05	0.00318952
Dairy	ASV1810_Anaerostipes hadrus	0.312325	0.0341257	0.545604	0.0289025	0.331586
Dairy	ASV1831_Mediterraneibacter gnavus	-0.0192338	-0.298814	0.263387	0.895638	0.994643
Dairy	ASV1835_Christensenellaceae sp.	0.0641694	-0.221015	0.339245	0.661356	0.962376
Dairy	ASV1840_Lactobacillus ultunensis	0.606978	0.39283	0.758683	3.77e-06	0.00053157
Dairy	ASV1844_Anaerobutyricum soehngenii	0.115758	-0.171005	0.384441	0.428328	0.913006
Dairy	ASV1869_Anaerobutyricum soehngenii	0.0661996	-0.219075	0.341048	0.651319	0.957248
Dairy	ASV1876_Fusicatenibacter sp.	-0.270926	-0.513037	0.0111181	0.0597133	0.474343
Tuber	ASV1_Bifidobacterium adolescentis	-0.0113961	-0.291658	0.270668	0.938054	0.995671
Tuber	ASV4_Bacteroides caccae	-0.240905	-0.488977	0.0432194	0.0954231	0.609843
Tuber	ASV11_Faecalibacterium duncaniae	-0.0279141	-0.306703	0.255286	0.849003	0.992833
Tuber	ASV25_Phocaeicola plebeius	-0.18194	-0.440595	0.104608	0.21087	0.772197
Tuber	ASV31_Segatella copri	-0.198941	-0.454701	0.08713	0.170569	0.71658
Tuber	ASV45_Hominicoprocola sp.	0.0451921	-0.239042	0.322293	0.757827	0.978625
Tuber	ASV46_Neisseria cinerea	0.295347	0.0154319	0.532333	0.0393731	0.376699
Tuber	ASV50_Lactobacillus iners	0.436318	0.176815	0.639102	0.00172402	0.0596272
Tuber	ASV55_Intestinibacter bartlettii	0.0132542	-0.268945	0.293357	0.927979	0.995671
Tuber	ASV72_Listeria welshimeri	0.210364	-0.075286	0.464107	0.146829	0.694362
Tuber	ASV73_Parabacteroides merdae	-0.396692	-0.60986	-0.129996	0.00477316	0.112169
Tuber	ASV105_Megasphaera elsdenii	0.1737	-0.113016	0.433713	0.232629	0.790523
Tuber	ASV135_Lactobacillus rogosae	-0.0748645	-0.34872	0.210769	0.609182	0.956501
Tuber	ASV142_Arthromitus sp.	0.0743282	-0.211284	0.348246	0.611756	0.956501
Tuber	ASV156_Pseudomonas paralactis	0.369517	0.0985614	0.589464	0.00897401	0.168711
Tuber	ASV181_Clostridium jeddahitimonense	0.308771	0.0301959	0.542835	0.0308773	0.338151
Tuber	ASV195_Bacteroides ovatus	-0.239453	-0.487804	0.0447573	0.0974982	0.616123
Tuber	ASV217_Alistipes sp.	-0.218896	-0.471095	0.0663868	0.130761	0.659488
Tuber	ASV220_Phocaeicola plebeius	0.0687742	-0.216611	0.343331	0.638678	0.956501
Tuber	ASV234_Lactobacillus gasseri	0.424859	0.163155	0.630706	0.00234362	0.0660902
Tuber	ASV244_Brevundimonas albigilva	-0.382225	-0.599037	-0.113194	0.00672311	0.13915
Tuber	ASV245_Bacteroides stercoris	-0.0574925	-0.333301	0.22738	0.694775	0.97005
Tuber	ASV272_Eubacterium sp.	-0.123203	-0.390859	0.163663	0.399016	0.911194
Tuber	ASV279_Parasutterella excrementihominis	0.0523885	-0.232229	0.328742	0.720719	0.973618
Tuber	ASV282_Agathobacter rectalis	-0.0191055	-0.298697	0.263507	0.896331	0.994643
Tuber	ASV296_Phocaeicola massiliensis	-0.182133	-0.440756	0.104411	0.210379	0.772197
Tuber	ASV323_Blautia obeum	-0.206315	-0.46078	0.0794932	0.154946	0.696329
Tuber	ASV324_Fusicatenibacter saccharivorans	0.0153299	-0.267018	0.295254	0.916737	0.99496
Tuber	ASV329_Acetivibrionales sp.	0.0970597	-0.189304	0.368207	0.507044	0.940049
Tuber	ASV336_Romboutsia timonensis	-0.183673	-0.442039	0.102835	0.206482	0.772197
Tuber	ASV343_Anaerobutyricum soehngenii	-0.211217	-0.464807	0.0743979	0.145159	0.689427
Tuber	ASV346_Alistipes putredinis	-0.2986	-0.534885	-0.0189989	0.0371556	0.369504
Tuber	ASV352_Roseburia intestinalis	0.198521	-0.0875633	0.454354	0.17149	0.717778
Tuber	ASV357_Ruminococcus faecis	-0.144021	-0.408668	0.142965	0.323504	0.865967
Tuber	ASV367_Faecalibacterium prausnitzii	0.0108119	-0.271209	0.291123	0.941224	0.995671
Tuber	ASV376_Phocaeicola dorei	-0.0440332	-0.321252	0.240137	0.763856	0.98051
Tuber	ASV378_Delftia acidovorans	0.354459	0.0813735	0.578041	0.0124585	0.203761
Tuber	ASV425_Sporobacter sp.	-0.0838127	-0.356605	0.202148	0.566948	0.955972
Tuber	ASV434_Bifidobacterium longum	-0.296239	-0.533033	-0.016409	0.0387547	0.376571
Tuber	ASV440_Roseburia faecis	0.228434	-0.056384	0.478871	0.114401	0.649076
Tuber	ASV453_Bacteroides uniformis	-0.18759	-0.445298	0.0988188	0.196798	0.755062
Tuber	ASV463_Coprococcus phoceensis	-0.257449	-0.502283	0.0256012	0.0741226	0.524069
Tuber	ASV497_Gemella sanguinis	-0.0071136	-0.287735	0.274632	0.96131	0.995671
Tuber	ASV527_Staphylococcus aureus	0.228192	-0.0566388	0.478674	0.114797	0.649076
Tuber	ASV537_Ruminococcus torques	-0.172506	-0.432713	0.114232	0.235906	0.793152
Tuber	ASV546_Bacteroides uniformis	-0.318958	-0.550757	-0.0414819	0.0254984	0.321365
Tuber	ASV549_Nanosynbacter lyticus	-0.00412057	-0.284987	0.277397	0.977583	0.995671
Tuber	ASV555_Akkermansia muciniphila	0.363647	0.0918415	0.585021	0.0102166	0.18439
Tuber	ASV573_Bifidobacterium bifidum	-0.0256836	-0.30468	0.257372	0.860944	0.993552
Tuber	ASV576_Marinobacter maroccanus	0.0693849	-0.216027	0.343872	0.635694	0.956501
Tuber	ASV584_Segatella copri	-0.00906983	-0.289528	0.272823	0.950681	0.995671
Tuber	ASV590_Butyricicoccus faecihominis	-0.0229548	-0.302201	0.25992	0.875595	0.994643
Tuber	ASV596_Parabacteroides distasonis	-0.12147	-0.389367	0.165375	0.405733	0.911194
Tuber	ASV598_Blautia wexlerae	-0.117269	-0.385745	0.169518	0.422284	0.913006
Tuber	ASV624_Alistipes onderdonkii	-0.196635	-0.452795	0.0895111	0.175681	0.725125
Tuber	ASV625_Mollicutes sp.	-0.0203054	-0.29979	0.262389	0.889859	0.994643
Tuber	ASV631_Limosilactobacillus reuteri	0.44695	0.18958	0.64685	0.00128416	0.0467268
Tuber	ASV636_Sellimonas intestinalis	-0.231738	-0.481555	0.0529061	0.109115	0.645317
Tuber	ASV641_Nanoperiomorbus periodonticus	-0.0217926	-0.301144	0.261003	0.881847	0.994643
Tuber	ASV658_Haemophilus parainfluenzae	0.0165498	-0.265884	0.296367	0.910137	0.994895
Tuber	ASV676_Cupriavidus pauculus	0.0607449	-0.224283	0.336199	0.67842	0.966844
Tuber	ASV692_Lachnoclostridium edouardi	0.0746261	-0.210998	0.348509	0.610325	0.956501
Tuber	ASV715_Phocaeicola faecicola	-0.191984	-0.448944	0.0943038	0.186326	0.732579
Tuber	ASV742_Gemmiger formicilis	0.0718761	-0.213638	0.346078	0.623582	0.956501
Tuber	ASV777_Kosakonia quasisacchari	0.148381	-0.138598	0.412372	0.308915	0.860302
Tuber	ASV811_Faecalibacterium prausnitzii	0.233948	-0.0505762	0.483347	0.105685	0.637499
Tuber	ASV832_Terrisporobacter petrolearius	0.26391	-0.0186717	0.507449	0.0669041	0.491647
Tuber	ASV870_Coprococcus comes	0.253897	-0.0293984	0.499436	0.0783448	0.53328
Tuber	ASV908_Dorea phocaeensis	0.0212493	-0.26151	0.300649	0.884773	0.994643
Tuber	ASV910_Megamonas funiformis	-0.180614	-0.43949	0.105964	0.214271	0.772197
Tuber	ASV923_Anaerostipes hadrus	0.0366384	-0.247104	0.314594	0.80264	0.985253
Tuber	ASV961_Blautia brookingsii	0.203022	-0.0829075	0.458068	0.161787	0.707211
Tuber	ASV962_Vescimonas coprocola	0.0299897	-0.253343	0.308584	0.83792	0.992833
Tuber	ASV972_Collinsella aerofaciens	-0.142393	-0.407281	0.144594	0.329064	0.865967
Tuber	ASV1046_Bacillus wiedmannii	0.0705804	-0.214881	0.344931	0.62987	0.956501
Tuber	ASV1052_Blautia faecis	-0.0782837	-0.351737	0.20748	0.592884	0.955972
Tuber	ASV1067_Mollicutes sp.	-0.135438	-0.401349	0.15153	0.353473	0.8792
Tuber	ASV1080_Megasphaera hexanoica	-0.327751	-0.557561	-0.05128	0.0215089	0.305182
Tuber	ASV1104_Clostridium saudiense	-0.101941	-0.372461	0.184545	0.485811	0.932344
Tuber	ASV1126_Viridibacillus arvi	0.0409603	-0.243036	0.318489	0.779909	0.981375
Tuber	ASV1128_Lachnospira sp.	0.219615	-0.0656352	0.471683	0.12947	0.659488
Tuber	ASV1139_Streptococcus mitis	0.148498	-0.138482	0.412471	0.308531	0.860302
Tuber	ASV1142_Subdoligranulum variabile	0.185071	-0.101402	0.443203	0.202987	0.769766
Tuber	ASV1143_Dorea longicatena	0.0200729	-0.262606	0.299579	0.891112	0.994643
Tuber	ASV1147_Hominilimicola sp.	-0.249881	-0.496211	0.0336818	0.0833443	0.559597
Tuber	ASV1149_Parabacteroides distasonis	-0.243607	-0.491159	0.0403535	0.091652	0.602819
Tuber	ASV1162_Eubacterium sp.	-0.0574789	-0.333289	0.227393	0.694844	0.97005
Tuber	ASV1174_Bacteroides humanifaecis	-0.0467757	-0.323714	0.237545	0.749611	0.978625
Tuber	ASV1183_Phascolarctobacterium faecium	-0.165755	-0.427047	0.121086	0.255027	0.818416
Tuber	ASV1194_Granulicatella adiacens	-0.0305046	-0.30905	0.252861	0.835176	0.992833
Tuber	ASV1196_Odoribacter splanchnicus	-0.273714	-0.515253	0.00810648	0.0570333	0.465457
Tuber	ASV1224_Phocaeicola vulgatus	-0.286725	-0.525549	-0.00601319	0.0457798	0.409986
Tuber	ASV1233_Prevotellamassilia timonensis	0.0160807	-0.26632	0.295939	0.912674	0.994895
Tuber	ASV1239_Hominisplanchenecus faecis	0.409386	0.144866	0.619291	0.00348997	0.0933087
Tuber	ASV1243_Clostridium saudiense	0.00300546	-0.278426	0.283962	0.983648	0.996154
Tuber	ASV1249_Streptococcus thermophilus	0.0783332	-0.207433	0.351781	0.59265	0.955972
Tuber	ASV1257_Bacteroides xylanisolvens	-0.088887	-0.361059	0.197239	0.543618	0.950851
Tuber	ASV1258_Segatella copri	0.110687	-0.175987	0.380055	0.448966	0.919059
Tuber	ASV1277_Ligilactobacillus faecis	0.405249	0.140006	0.616224	0.00387005	0.0980992
Tuber	ASV1289_Alcaligenes ammonioxydans	0.0645023	-0.220697	0.33954	0.659706	0.962053
Tuber	ASV1306_Helicobacter sp.	0.0426888	-0.241406	0.320044	0.770868	0.981375
Tuber	ASV1322_Ralstonia pickettii	0.424163	0.162327	0.630194	0.00238699	0.066482
Tuber	ASV1323_Ruminococcus albus	-0.252685	-0.498464	0.0306921	0.0798279	0.540816
Tuber	ASV1347_Acetivibrionales sp.	0.0425846	-0.241504	0.31995	0.771412	0.981375
Tuber	ASV1357_Streptococcus ilei	-0.0797033	-0.352989	0.206113	0.586175	0.955972
Tuber	ASV1359_Faecalibacillus intestinalis	0.17455	-0.112151	0.434424	0.230317	0.788636
Tuber	ASV1401_Bacteroides fragilis	-0.00473985	-0.285556	0.276826	0.974215	0.995671
Tuber	ASV1439_Blautia luti	0.010175	-0.271799	0.29054	0.94468	0.995671
Tuber	ASV1463_Faecalibacterium longum	-0.136469	-0.40223	0.150503	0.349784	0.87634
Tuber	ASV1469_Phocaeicola coprocola	-0.218777	-0.470998	0.0665114	0.130976	0.659488
Tuber	ASV1475_Roseburia inulinivorans	-0.0697217	-0.344171	0.215704	0.634051	0.956501
Tuber	ASV1505_Dialister invisus	-0.173429	-0.433485	0.113293	0.233373	0.790523
Tuber	ASV1512_Clostridium leptum	-0.0170183	-0.296795	0.265449	0.907604	0.994895
Tuber	ASV1537_Holdemanella biformis	-0.177487	-0.43688	0.109157	0.222445	0.785347
Tuber	ASV1549_Bacteroides zhangwenhongii	-0.264872	-0.508216	0.0176387	0.06588	0.488899
Tuber	ASV1554_Ligilactobacillus salivarius	-0.257483	-0.50231	0.0255649	0.0740831	0.524069
Tuber	ASV1573_Alistipes shahii	-0.137262	-0.402907	0.149714	0.346967	0.874589
Tuber	ASV1599_Ruminococcus faecis	-0.0383174	-0.316108	0.245525	0.793789	0.983248
Tuber	ASV1601_Acetivibrionales sp.	0.0146334	-0.267665	0.294618	0.920507	0.995671
Tuber	ASV1631_Escherichia marmotae	-0.0103469	-0.290698	0.27164	0.943748	0.995671
Tuber	ASV1637_Acinetobacter lwoffii	0.0575583	-0.227317	0.333359	0.694443	0.97005
Tuber	ASV1667_Gemmiger sp.	0.190211	-0.0961271	0.447474	0.190503	0.738443
Tuber	ASV1672_Hominenteromicrobium mulieris	-0.208191	-0.462322	0.0775452	0.151145	0.696329
Tuber	ASV1682_Ruminococcoides bili	-0.0272084	-0.306063	0.255946	0.852777	0.992833
Tuber	ASV1690_Serratia oryzae	-0.0105136	-0.29085	0.271486	0.942843	0.995671
Tuber	ASV1695_Ruminococcus faecis	-0.101766	-0.372308	0.184717	0.486566	0.932344
Tuber	ASV1707_Holdemanella porci	0.560383	0.331409	0.727018	2.82e-05	0.00235627
Tuber	ASV1709_Ruthenibacterium lactatiformans	0.00793496	-0.273873	0.288488	0.956846	0.995671
Tuber	ASV1725_Bacteroides kribbi	-0.361951	-0.583735	-0.0899045	0.0106022	0.185415
Tuber	ASV1726_Ruminococcus bromii	0.115226	-0.171528	0.383981	0.430467	0.913006
Tuber	ASV1749_Bifidobacterium callitrichidarum	-0.206747	-0.461134	0.0790454	0.154065	0.696329
Tuber	ASV1751_Aristaeella sp.	-0.179072	-0.438203	0.10754	0.218277	0.778403
Tuber	ASV1761_Streptococcus pasteurianus	0.295639	0.0157516	0.532562	0.0391698	0.376699
Tuber	ASV1769_Bacteroides kribbi	-0.352386	-0.576461	-0.0790197	0.0130189	0.2113
Tuber	ASV1810_Anaerostipes hadrus	-0.010187	-0.290551	0.271788	0.944616	0.995671
Tuber	ASV1831_Mediterraneibacter gnavus	0.0539189	-0.230777	0.33011	0.712906	0.970868
Tuber	ASV1835_Christensenellaceae sp.	0.293264	0.0131521	0.530697	0.0408489	0.382387
Tuber	ASV1840_Lactobacillus ultunensis	0.264198	-0.0183632	0.507678	0.0665968	0.491647
Tuber	ASV1844_Anaerobutyricum soehngenii	-0.122317	-0.390096	0.164539	0.402443	0.911194
Tuber	ASV1869_Anaerobutyricum soehngenii	-0.0413082	-0.318802	0.242708	0.778087	0.981375
Tuber	ASV1876_Fusicatenibacter sp.	-0.0922767	-0.364028	0.193953	0.528296	0.947765
Seafood	ASV1_Bifidobacterium adolescentis	-0.224329	-0.475529	0.0606966	0.121241	0.659488
Seafood	ASV4_Bacteroides caccae	0.261673	-0.0210747	0.505662	0.0693378	0.502978
Seafood	ASV11_Faecalibacterium duncaniae	0.263376	-0.0192456	0.507023	0.0674787	0.49426
Seafood	ASV25_Phocaeicola plebeius	0.142922	-0.144064	0.407732	0.327249	0.865967
Seafood	ASV31_Segatella copri	0.118325	-0.168477	0.386657	0.418086	0.91237
Seafood	ASV45_Hominicoprocola sp.	0.240235	-0.0439297	0.488436	0.0963769	0.612468
Seafood	ASV46_Neisseria cinerea	-0.267317	-0.510165	0.0150081	0.0633309	0.482056
Seafood	ASV50_Lactobacillus iners	-0.396933	-0.610039	-0.130277	0.00474541	0.112169
Seafood	ASV55_Intestinibacter bartlettii	-0.151735	-0.415216	0.135231	0.297983	0.852028
Seafood	ASV72_Listeria welshimeri	-0.223005	-0.47445	0.0620847	0.12351	0.659488
Seafood	ASV73_Parabacteroides merdae	0.235092	-0.0493687	0.484274	0.103942	0.633394
Seafood	ASV105_Megasphaera elsdenii	-0.0382822	-0.316076	0.245558	0.793975	0.983248
Seafood	ASV135_Lactobacillus rogosae	0.118608	-0.168198	0.386901	0.416967	0.91237
Seafood	ASV142_Arthromitus sp.	-0.0719826	-0.346172	0.213536	0.623067	0.956501
Seafood	ASV156_Pseudomonas paralactis	-0.0376612	-0.315516	0.246142	0.797245	0.983248
Seafood	ASV181_Clostridium jeddahitimonense	-0.372701	-0.591868	-0.102217	0.00835628	0.161126
Seafood	ASV195_Bacteroides ovatus	-0.105697	-0.375726	0.180876	0.469799	0.926456
Seafood	ASV217_Alistipes sp.	0.231792	-0.0528496	0.481598	0.10903	0.645317
Seafood	ASV220_Phocaeicola plebeius	-0.0835751	-0.356396	0.202378	0.568052	0.955972
Seafood	ASV234_Lactobacillus gasseri	-0.294065	-0.531326	-0.0140284	0.0402762	0.38018
Seafood	ASV244_Brevundimonas albigilva	0.323026	0.0460082	0.553909	0.0235818	0.319179
Seafood	ASV245_Bacteroides stercoris	0.219677	-0.0655705	0.471733	0.12936	0.659488
Seafood	ASV272_Eubacterium sp.	-0.0063714	-0.287054	0.275318	0.965344	0.995671
Seafood	ASV279_Parasutterella excrementihominis	0.0764617	-0.209234	0.35013	0.601545	0.956501
Seafood	ASV282_Agathobacter rectalis	-0.0309164	-0.309423	0.252475	0.832982	0.992833
Seafood	ASV296_Phocaeicola massiliensis	0.197633	-0.0884812	0.45362	0.173456	0.724659
Seafood	ASV323_Blautia obeum	0.134219	-0.152742	0.400307	0.357861	0.883297
Seafood	ASV324_Fusicatenibacter saccharivorans	0.0868836	-0.199179	0.359302	0.552774	0.950851
Seafood	ASV329_Acetivibrionales sp.	0.06576	-0.219495	0.340657	0.653487	0.958561
Seafood	ASV336_Romboutsia timonensis	-0.0564455	-0.332367	0.228376	0.70007	0.97005
Seafood	ASV343_Anaerobutyricum soehngenii	-0.181154	-0.43994	0.105413	0.212883	0.772197
Seafood	ASV346_Alistipes putredinis	0.166446	-0.120385	0.427628	0.253021	0.816618
Seafood	ASV352_Roseburia intestinalis	-0.0799843	-0.353236	0.205842	0.584851	0.955972
Seafood	ASV357_Ruminococcus faecis	-0.130188	-0.396856	0.156747	0.372613	0.889539
Seafood	ASV367_Faecalibacterium prausnitzii	-0.0800315	-0.353278	0.205796	0.584629	0.955972
Seafood	ASV376_Phocaeicola dorei	0.0456885	-0.238573	0.322739	0.755249	0.978625
Seafood	ASV378_Delftia acidovorans	-0.189626	-0.446988	0.0967288	0.191897	0.741299
Seafood	ASV425_Sporobacter sp.	0.0582659	-0.226644	0.33399	0.690873	0.969888
Seafood	ASV434_Bifidobacterium longum	-0.000474656	-0.281634	0.280759	0.997417	0.999132
Seafood	ASV440_Roseburia faecis	-0.350112	-0.574726	-0.0764407	0.0136585	0.220098
Seafood	ASV453_Bacteroides uniformis	0.241976	-0.0420842	0.489842	0.0939145	0.606552
Seafood	ASV463_Coprococcus phoceensis	0.0263013	-0.256795	0.30524	0.857634	0.992833
Seafood	ASV497_Gemella sanguinis	-0.157173	-0.419815	0.129759	0.280798	0.840012
Seafood	ASV527_Staphylococcus aureus	-0.190742	-0.447914	0.0955815	0.189246	0.737452
Seafood	ASV537_Ruminococcus torques	0.195332	-0.090855	0.451717	0.178618	0.725125
Seafood	ASV546_Bacteroides uniformis	0.0107273	-0.271288	0.291046	0.941683	0.995671
Seafood	ASV549_Nanosynbacter lyticus	0.071954	-0.213564	0.346147	0.623205	0.956501
Seafood	ASV555_Akkermansia muciniphila	-0.281607	-0.521507	-0.000445556	0.0499688	0.433575
Seafood	ASV573_Bifidobacterium bifidum	0.0282624	-0.25496	0.307019	0.84714	0.992833
Seafood	ASV576_Marinobacter maroccanus	-0.147909	-0.411971	0.139072	0.310474	0.860302
Seafood	ASV584_Segatella copri	0.0252199	-0.257805	0.304259	0.863431	0.993552
Seafood	ASV590_Butyricicoccus faecihominis	-0.0262653	-0.305208	0.256828	0.857827	0.992833
Seafood	ASV596_Parabacteroides distasonis	0.0564357	-0.228385	0.332358	0.70012	0.97005
Seafood	ASV598_Blautia wexlerae	-0.0835373	-0.356363	0.202414	0.568227	0.955972
Seafood	ASV624_Alistipes onderdonkii	0.140302	-0.146681	0.405501	0.336286	0.866141
Seafood	ASV625_Mollicutes sp.	0.0176513	-0.26486	0.297372	0.904183	0.994643
Seafood	ASV631_Limosilactobacillus reuteri	-0.316072	-0.548517	-0.0382774	0.0269359	0.330257
Seafood	ASV636_Sellimonas intestinalis	-0.017348	-0.297095	0.265142	0.905822	0.994895
Seafood	ASV641_Nanoperiomorbus periodonticus	0.060415	-0.224597	0.335905	0.680072	0.967977
Seafood	ASV658_Haemophilus parainfluenzae	-0.178811	-0.437986	0.107806	0.218958	0.779131
Seafood	ASV676_Cupriavidus pauculus	-0.18273	-0.441254	0.1038	0.208861	0.772197
Seafood	ASV692_Lachnoclostridium edouardi	0.167743	-0.11907	0.428717	0.249291	0.812317
Seafood	ASV715_Phocaeicola faecicola	0.230307	-0.054413	0.480393	0.111381	0.64595
Seafood	ASV742_Gemmiger formicilis	0.203526	-0.0823854	0.458483	0.160726	0.707211
Seafood	ASV777_Kosakonia quasisacchari	-0.0354576	-0.313528	0.248214	0.80888	0.988708
Seafood	ASV811_Faecalibacterium prausnitzii	0.141885	-0.145101	0.406849	0.330809	0.865967
Seafood	ASV832_Terrisporobacter petrolearius	-0.0733177	-0.347353	0.212255	0.616618	0.956501
Seafood	ASV870_Coprococcus comes	-0.108472	-0.378135	0.178159	0.458151	0.922314
Seafood	ASV908_Dorea phocaeensis	-0.0796722	-0.352961	0.206143	0.586321	0.955972
Seafood	ASV910_Megamonas funiformis	0.143719	-0.143267	0.408411	0.32453	0.865967
Seafood	ASV923_Anaerostipes hadrus	-0.0665161	-0.341328	0.218772	0.64976	0.957248
Seafood	ASV961_Blautia brookingsii	-0.0296505	-0.308277	0.253661	0.839729	0.992833
Seafood	ASV962_Vescimonas coprocola	0.0443005	-0.239884	0.321492	0.762464	0.98051
Seafood	ASV972_Collinsella aerofaciens	0.0980682	-0.188322	0.369087	0.502619	0.940049
Seafood	ASV1046_Bacillus wiedmannii	-0.101216	-0.37183	0.185253	0.488937	0.932344
Seafood	ASV1052_Blautia faecis	0.22889	-0.0559053	0.479241	0.113662	0.649076
Seafood	ASV1067_Mollicutes sp.	0.16004	-0.126866	0.422235	0.272004	0.831491
Seafood	ASV1080_Megasphaera hexanoica	0.0883332	-0.197776	0.360574	0.546142	0.950851
Seafood	ASV1104_Clostridium saudiense	0.135484	-0.151484	0.401388	0.353307	0.8792
Seafood	ASV1126_Viridibacillus arvi	-0.0405877	-0.318153	0.243387	0.781862	0.981647
Seafood	ASV1128_Lachnospira sp.	-0.119074	-0.387302	0.167739	0.415128	0.911907
Seafood	ASV1139_Streptococcus mitis	-0.0815537	-0.354618	0.204329	0.577481	0.955972
Seafood	ASV1142_Subdoligranulum variabile	-0.0209003	-0.300332	0.261835	0.886653	0.994643
Seafood	ASV1143_Dorea longicatena	-0.0436589	-0.320916	0.24049	0.765806	0.98051
Seafood	ASV1147_Hominilimicola sp.	0.142682	-0.144304	0.407528	0.328071	0.865967
Seafood	ASV1149_Parabacteroides distasonis	-0.136467	-0.402229	0.150505	0.349791	0.87634
Seafood	ASV1162_Eubacterium sp.	-0.130392	-0.397031	0.156545	0.371857	0.889539
Seafood	ASV1174_Bacteroides humanifaecis	0.316807	0.0390928	0.549088	0.0265635	0.327472
Seafood	ASV1183_Phascolarctobacterium faecium	0.100141	-0.186302	0.370893	0.493588	0.937319
Seafood	ASV1194_Granulicatella adiacens	0.110709	-0.175966	0.380073	0.448878	0.919059
Seafood	ASV1196_Odoribacter splanchnicus	0.284552	0.00364701	0.523834	0.0475221	0.415542
Seafood	ASV1224_Phocaeicola vulgatus	0.217515	-0.0678302	0.469967	0.133267	0.660772
Seafood	ASV1233_Prevotellamassilia timonensis	0.0778151	-0.207931	0.351324	0.595106	0.955972
Seafood	ASV1239_Hominisplanchenecus faecis	0.111338	-0.175348	0.380618	0.446287	0.919059
Seafood	ASV1243_Clostridium saudiense	0.0798416	-0.205979	0.35311	0.585523	0.955972
Seafood	ASV1249_Streptococcus thermophilus	-0.181478	-0.44021	0.105081	0.212053	0.772197
Seafood	ASV1257_Bacteroides xylanisolvens	0.0817262	-0.204162	0.35477	0.576674	0.955972
Seafood	ASV1258_Segatella copri	-0.0376275	-0.315486	0.246174	0.797423	0.983248
Seafood	ASV1277_Ligilactobacillus faecis	-0.331899	-0.560761	-0.0559218	0.0198174	0.294131
Seafood	ASV1289_Alcaligenes ammonioxydans	-0.0335289	-0.311786	0.250025	0.819096	0.992562
Seafood	ASV1306_Helicobacter sp.	-0.0688713	-0.343417	0.216518	0.638203	0.956501
Seafood	ASV1322_Ralstonia pickettii	-0.383668	-0.60012	-0.114864	0.00650152	0.138372
Seafood	ASV1323_Ruminococcus albus	0.387195	0.118949	0.602764	0.0059868	0.129877
Seafood	ASV1347_Acetivibrionales sp.	0.149622	-0.137353	0.413425	0.30484	0.860133
Seafood	ASV1357_Streptococcus ilei	0.148188	-0.138792	0.412208	0.309554	0.860302
Seafood	ASV1359_Faecalibacillus intestinalis	-0.0730515	-0.347118	0.21251	0.617901	0.956501
Seafood	ASV1401_Bacteroides fragilis	0.119139	-0.167675	0.387359	0.414869	0.911907
Seafood	ASV1439_Blautia luti	-0.0461695	-0.32317	0.238119	0.752753	0.978625
Seafood	ASV1463_Faecalibacterium longum	0.0863757	-0.199671	0.358856	0.555106	0.950851
Seafood	ASV1469_Phocaeicola coprocola	0.272639	-0.00926835	0.514399	0.058055	0.467758
Seafood	ASV1475_Roseburia inulinivorans	-0.0290168	-0.307703	0.254254	0.843111	0.992833
Seafood	ASV1505_Dialister invisus	0.223427	-0.0616426	0.474794	0.122784	0.659488
Seafood	ASV1512_Clostridium leptum	-0.188254	-0.445849	0.0981372	0.195189	0.751446
Seafood	ASV1537_Holdemanella biformis	0.17445	-0.112253	0.43434	0.230588	0.788636
Seafood	ASV1549_Bacteroides zhangwenhongii	0.0195655	-0.263078	0.299116	0.893849	0.994643
Seafood	ASV1554_Ligilactobacillus salivarius	0.281128	-7.48e-05	0.521128	0.0503763	0.433999
Seafood	ASV1573_Alistipes shahii	0.0206321	-0.262085	0.300088	0.888098	0.994643
Seafood	ASV1599_Ruminococcus faecis	-0.138478	-0.403945	0.148501	0.342668	0.867631
Seafood	ASV1601_Acetivibrionales sp.	-0.026665	-0.30557	0.256454	0.855686	0.992833
Seafood	ASV1631_Escherichia marmotae	0.0812522	-0.204619	0.354353	0.578894	0.955972
Seafood	ASV1637_Acinetobacter lwoffii	-0.0617447	-0.337089	0.223329	0.673421	0.964895
Seafood	ASV1667_Gemmiger sp.	0.101993	-0.184495	0.372506	0.485589	0.932344
Seafood	ASV1672_Hominenteromicrobium mulieris	0.0590033	-0.225942	0.334648	0.68716	0.969502
Seafood	ASV1682_Ruminococcoides bili	-0.000332334	-0.281503	0.280891	0.998192	0.999132
Seafood	ASV1690_Serratia oryzae	0.0097046	-0.272235	0.29011	0.947235	0.995671
Seafood	ASV1695_Ruminococcus faecis	0.194515	-0.0916973	0.451041	0.180477	0.727958
Seafood	ASV1707_Holdemanella porci	-0.205659	-0.46024	0.0801742	0.156292	0.699166
Seafood	ASV1709_Ruthenibacterium lactatiformans	0.126494	-0.160408	0.393687	0.386443	0.906254
Seafood	ASV1725_Bacteroides kribbi	0.143777	-0.143209	0.40846	0.324334	0.865967
Seafood	ASV1726_Ruminococcus bromii	-0.0629015	-0.338118	0.222226	0.667655	0.962493
Seafood	ASV1749_Bifidobacterium callitrichidarum	-0.0818873	-0.354912	0.204007	0.57592	0.955972
Seafood	ASV1751_Aristaeella sp.	0.0772306	-0.208494	0.350809	0.597883	0.955972
Seafood	ASV1761_Streptococcus pasteurianus	-0.209458	-0.463363	0.0762286	0.148618	0.696329
Seafood	ASV1769_Bacteroides kribbi	0.20886	-0.0768501	0.462872	0.149806	0.696329
Seafood	ASV1810_Anaerostipes hadrus	-0.152722	-0.416052	0.134239	0.294814	0.852028
Seafood	ASV1831_Mediterraneibacter gnavus	-0.0415473	-0.319017	0.242482	0.776835	0.981375
Seafood	ASV1835_Christensenellaceae sp.	-0.0752491	-0.34906	0.210399	0.607339	0.956501
Seafood	ASV1840_Lactobacillus ultunensis	-0.175228	-0.434991	0.111461	0.228484	0.788636
Seafood	ASV1844_Anaerobutyricum soehngenii	-0.030087	-0.308672	0.253252	0.837402	0.992833
Seafood	ASV1869_Anaerobutyricum soehngenii	0.0691468	-0.216255	0.343661	0.636857	0.956501
Seafood	ASV1876_Fusicatenibacter sp.	0.230331	-0.0543886	0.480412	0.111344	0.64595
Bean	ASV1_Bifidobacterium adolescentis	-0.142069	-0.407006	0.144917	0.330176	0.865967
Bean	ASV4_Bacteroides caccae	0.27359	-0.00824074	0.515154	0.0571506	0.465457
Bean	ASV11_Faecalibacterium duncaniae	0.215564	-0.0698672	0.46837	0.13687	0.672721
Bean	ASV25_Phocaeicola plebeius	0.526922	0.288468	0.703833	0.000100409	0.00707883
Bean	ASV31_Segatella copri	0.0870372	-0.199031	0.359437	0.552069	0.950851
Bean	ASV45_Hominicoprocola sp.	0.184658	-0.101825	0.442859	0.204015	0.77095
Bean	ASV46_Neisseria cinerea	-0.426379	-0.631823	-0.164961	0.00225145	0.0651188
Bean	ASV50_Lactobacillus iners	-0.627797	-0.772603	-0.420904	1.38e-06	0.00025944
Bean	ASV55_Intestinibacter bartlettii	-0.321996	-0.553112	-0.0448613	0.0240551	0.319179
Bean	ASV72_Listeria welshimeri	-0.121107	-0.389054	0.165734	0.407149	0.911194
Bean	ASV73_Parabacteroides merdae	0.427156	0.165885	0.632393	0.0022056	0.0651188
Bean	ASV105_Megasphaera elsdenii	-0.228552	-0.478966	0.0562602	0.11421	0.649076
Bean	ASV135_Lactobacillus rogosae	0.354438	0.0813496	0.578025	0.0124641	0.203761
Bean	ASV142_Arthromitus sp.	-0.160905	-0.422965	0.125992	0.269386	0.828666
Bean	ASV156_Pseudomonas paralactis	-0.161213	-0.423224	0.125681	0.26846	0.828516
Bean	ASV181_Clostridium jeddahitimonense	-0.475276	-0.667292	-0.224019	0.00055858	0.0274443
Bean	ASV195_Bacteroides ovatus	0.374718	0.104536	0.593389	0.00798431	0.158992
Bean	ASV217_Alistipes sp.	0.310689	0.0323158	0.54433	0.0297979	0.334449
Bean	ASV220_Phocaeicola plebeius	0.152576	-0.134387	0.415927	0.295283	0.852028
Bean	ASV234_Lactobacillus gasseri	-0.47796	-0.669213	-0.227314	0.000514278	0.0271871
Bean	ASV244_Brevundimonas albigilva	0.578533	0.355105	0.739437	1.34e-05	0.00137411
Bean	ASV245_Bacteroides stercoris	0.110497	-0.176174	0.37989	0.449752	0.919059
Bean	ASV272_Eubacterium sp.	0.196612	-0.0895344	0.452776	0.175731	0.725125
Bean	ASV279_Parasutterella excrementihominis	-0.0174324	-0.297172	0.265063	0.905366	0.994888
Bean	ASV282_Agathobacter rectalis	0.234846	-0.0496282	0.484075	0.104314	0.633394
Bean	ASV296_Phocaeicola massiliensis	0.323274	0.0462845	0.554101	0.0234689	0.319179
Bean	ASV323_Blautia obeum	-0.139169	-0.404534	0.147812	0.340243	0.866141
Bean	ASV324_Fusicatenibacter saccharivorans	0.149819	-0.137156	0.413591	0.304198	0.860133
Bean	ASV329_Acetivibrionales sp.	-0.104132	-0.374367	0.182406	0.476436	0.928872
Bean	ASV336_Romboutsia timonensis	-0.0729799	-0.347054	0.212579	0.618247	0.956501
Bean	ASV343_Anaerobutyricum soehngenii	-0.252479	-0.498298	0.0309123	0.0800828	0.540918
Bean	ASV346_Alistipes putredinis	0.326805	0.0502233	0.55683	0.0219111	0.305622
Bean	ASV352_Roseburia intestinalis	-0.382388	-0.599159	-0.113383	0.00669768	0.13915
Bean	ASV357_Ruminococcus faecis	-0.0532259	-0.329491	0.231435	0.71644	0.970868
Bean	ASV367_Faecalibacterium prausnitzii	0.0702062	-0.21524	0.3446	0.631691	0.956501
Bean	ASV376_Phocaeicola dorei	0.132033	-0.154915	0.398437	0.365815	0.886837
Bean	ASV378_Delftia acidovorans	-0.212408	-0.465784	0.073158	0.142852	0.687984
Bean	ASV425_Sporobacter sp.	0.0182816	-0.264274	0.297946	0.900779	0.994643
Bean	ASV434_Bifidobacterium longum	-0.190771	-0.447938	0.0955519	0.189177	0.737452
Bean	ASV440_Roseburia faecis	-0.233721	-0.483163	0.0508153	0.106033	0.637892
Bean	ASV453_Bacteroides uniformis	0.453345	0.1973	0.65149	0.00107074	0.0435948
Bean	ASV463_Coprococcus phoceensis	0.015974	-0.266419	0.295842	0.913251	0.994895
Bean	ASV497_Gemella sanguinis	-0.0534357	-0.329679	0.231235	0.715369	0.970868
Bean	ASV527_Staphylococcus aureus	-0.280648	-0.520749	0.000595347	0.0507869	0.435647
Bean	ASV537_Ruminococcus torques	0.323019	0.0460002	0.553903	0.023585	0.319179
Bean	ASV546_Bacteroides uniformis	0.27798	-0.00348916	0.518636	0.0531212	0.445508
Bean	ASV549_Nanosynbacter lyticus	0.121812	-0.165038	0.389661	0.404404	0.911194
Bean	ASV555_Akkermansia muciniphila	-0.453515	-0.651614	-0.197506	0.00106552	0.0435948
Bean	ASV573_Bifidobacterium bifidum	-0.132331	-0.398692	0.154619	0.364724	0.886837
Bean	ASV576_Marinobacter maroccanus	-0.441687	-0.64302	-0.18325	0.00148748	0.0524338
Bean	ASV584_Segatella copri	0.180412	-0.106171	0.439321	0.214793	0.772844
Bean	ASV590_Butyricicoccus faecihominis	0.0120912	-0.270023	0.292294	0.934284	0.995671
Bean	ASV596_Parabacteroides distasonis	0.175416	-0.111269	0.435148	0.227977	0.788636
Bean	ASV598_Blautia wexlerae	-0.085017	-0.357663	0.200984	0.561369	0.95509
Bean	ASV624_Alistipes onderdonkii	0.111663	-0.17503	0.380899	0.444954	0.919059
Bean	ASV625_Mollicutes sp.	-0.125584	-0.392906	0.161309	0.389895	0.91063
Bean	ASV631_Limosilactobacillus reuteri	-0.47181	-0.664806	-0.21977	0.00062089	0.0298027
Bean	ASV636_Sellimonas intestinalis	-0.3065	-0.541064	-0.0276905	0.0321963	0.34588
Bean	ASV641_Nanoperiomorbus periodonticus	0.115727	-0.171036	0.384414	0.428454	0.913006
Bean	ASV658_Haemophilus parainfluenzae	-0.09403	-0.365561	0.19225	0.520455	0.945367
Bean	ASV676_Cupriavidus pauculus	-0.0054038	-0.286166	0.276212	0.970604	0.995671
Bean	ASV692_Lachnoclostridium edouardi	0.185218	-0.101252	0.443325	0.202624	0.769766
Bean	ASV715_Phocaeicola faecicola	0.492904	0.245772	0.679869	0.000320536	0.0190297
Bean	ASV742_Gemmiger formicilis	0.0969053	-0.189454	0.368072	0.507723	0.940049
Bean	ASV777_Kosakonia quasisacchari	-0.288245	-0.526747	-0.00766996	0.0445925	0.404019
Bean	ASV811_Faecalibacterium prausnitzii	-0.0635784	-0.338719	0.22158	0.664289	0.962493
Bean	ASV832_Terrisporobacter petrolearius	-0.477714	-0.669038	-0.227012	0.000518194	0.0271871
Bean	ASV870_Coprococcus comes	-0.207204	-0.461511	0.0785701	0.153135	0.696329
Bean	ASV908_Dorea phocaeensis	-0.195406	-0.451778	0.0907788	0.17845	0.725125
Bean	ASV910_Megamonas funiformis	0.427877	0.166742	0.632922	0.00216379	0.0651188
Bean	ASV923_Anaerostipes hadrus	-0.141669	-0.406665	0.145317	0.331553	0.865967
Bean	ASV961_Blautia brookingsii	-0.238056	-0.486674	0.0462355	0.0995273	0.620258
Bean	ASV962_Vescimonas coprocola	-0.144576	-0.409139	0.14241	0.321624	0.865967
Bean	ASV972_Collinsella aerofaciens	0.219647	-0.0656015	0.471709	0.129412	0.659488
Bean	ASV1046_Bacillus wiedmannii	-0.253966	-0.499492	0.0293244	0.0782606	0.53328
Bean	ASV1052_Blautia faecis	-0.11456	-0.383406	0.172183	0.433154	0.913006
Bean	ASV1067_Mollicutes sp.	0.23251	-0.0520922	0.482181	0.107906	0.645317
Bean	ASV1080_Megasphaera hexanoica	0.307188	0.0284486	0.541601	0.0317921	0.343172
Bean	ASV1104_Clostridium saudiense	0.0834148	-0.202532	0.356255	0.568797	0.955972
Bean	ASV1126_Viridibacillus arvi	-0.182551	-0.441105	0.103983	0.209315	0.772197
Bean	ASV1128_Lachnospira sp.	-0.435886	-0.638787	-0.176298	0.00174441	0.0596272
Bean	ASV1139_Streptococcus mitis	-0.234761	-0.484007	0.0497175	0.104443	0.633394
Bean	ASV1142_Subdoligranulum variabile	-0.155399	-0.418316	0.131546	0.28633	0.843255
Bean	ASV1143_Dorea longicatena	-0.0859224	-0.358458	0.200109	0.557192	0.950851
Bean	ASV1147_Hominilimicola sp.	0.123249	-0.163618	0.390898	0.398841	0.911194
Bean	ASV1149_Parabacteroides distasonis	0.264001	-0.0185749	0.507521	0.0668075	0.491647
Bean	ASV1162_Eubacterium sp.	0.0122686	-0.269859	0.292456	0.933322	0.995671
Bean	ASV1174_Bacteroides humanifaecis	0.235884	-0.048532	0.484916	0.102748	0.631604
Bean	ASV1183_Phascolarctobacterium faecium	0.254858	-0.0283717	0.500207	0.0771841	0.53328
Bean	ASV1194_Granulicatella adiacens	0.0417153	-0.242324	0.319168	0.775956	0.981375
Bean	ASV1196_Odoribacter splanchnicus	0.266362	-0.0160359	0.509404	0.0643169	0.482056
Bean	ASV1224_Phocaeicola vulgatus	0.572728	0.347495	0.735477	1.71e-05	0.0015431
Bean	ASV1233_Prevotellamassilia timonensis	0.362367	0.0903803	0.584051	0.0105063	0.185415
Bean	ASV1239_Hominisplanchenecus faecis	-0.141503	-0.406524	0.145482	0.332126	0.865967
Bean	ASV1243_Clostridium saudiense	-0.0956397	-0.366967	0.190685	0.513308	0.940049
Bean	ASV1249_Streptococcus thermophilus	-0.466172	-0.660753	-0.212881	0.00073567	0.0338708
Bean	ASV1257_Bacteroides xylanisolvens	0.313573	0.0355069	0.546575	0.0282348	0.331532
Bean	ASV1258_Segatella copri	0.0191443	-0.263471	0.298733	0.896121	0.994643
Bean	ASV1277_Ligilactobacillus faecis	-0.427881	-0.632925	-0.166748	0.00216354	0.0651188
Bean	ASV1289_Alcaligenes ammonioxydans	-0.109915	-0.379386	0.176744	0.452156	0.91967
Bean	ASV1306_Helicobacter sp.	-0.114651	-0.383484	0.172094	0.432789	0.913006
Bean	ASV1322_Ralstonia pickettii	-0.454475	-0.652309	-0.198668	0.00103651	0.0435948
Bean	ASV1323_Ruminococcus albus	0.362288	0.0902895	0.583991	0.0105245	0.185415
Bean	ASV1347_Acetivibrionales sp.	-0.0746034	-0.348489	0.21102	0.610435	0.956501
Bean	ASV1357_Streptococcus ilei	0.083971	-0.201995	0.356744	0.566213	0.955972
Bean	ASV1359_Faecalibacillus intestinalis	-0.00378968	-0.284683	0.277703	0.979383	0.995671
Bean	ASV1401_Bacteroides fragilis	0.256472	-0.0266461	0.501501	0.0752652	0.524069
Bean	ASV1439_Blautia luti	-0.311052	-0.544613	-0.0327167	0.0295975	0.334449
Bean	ASV1463_Faecalibacterium longum	0.31357	0.0355042	0.546573	0.0282361	0.331532
Bean	ASV1469_Phocaeicola coprocola	0.511642	0.269172	0.693119	0.000171703	0.0104692
Bean	ASV1475_Roseburia inulinivorans	0.298074	0.0184212	0.534472	0.0375073	0.369504
Bean	ASV1505_Dialister invisus	0.0188074	-0.263784	0.298426	0.897939	0.994643
Bean	ASV1512_Clostridium leptum	-0.0534908	-0.329728	0.231183	0.715088	0.970868
Bean	ASV1537_Holdemanella biformis	0.213101	-0.0724363	0.466352	0.141523	0.687984
Bean	ASV1549_Bacteroides zhangwenhongii	0.376157	0.106193	0.594473	0.00772783	0.157063
Bean	ASV1554_Ligilactobacillus salivarius	0.0357494	-0.24794	0.313792	0.807337	0.987718
Bean	ASV1573_Alistipes shahii	-0.0491721	-0.325863	0.235278	0.737231	0.978392
Bean	ASV1599_Ruminococcus faecis	-0.090173	-0.362186	0.195993	0.53778	0.950851
Bean	ASV1601_Acetivibrionales sp.	0.166497	-0.120333	0.427671	0.252874	0.816618
Bean	ASV1631_Escherichia marmotae	0.142454	-0.144533	0.407333	0.328854	0.865967
Bean	ASV1637_Acinetobacter lwoffii	-0.204934	-0.459643	0.0809262	0.157789	0.701376
Bean	ASV1667_Gemmiger sp.	0.0565312	-0.228294	0.332443	0.699636	0.97005
Bean	ASV1672_Hominenteromicrobium mulieris	0.2229	-0.0621946	0.474364	0.123691	0.659488
Bean	ASV1682_Ruminococcoides bili	0.0379076	-0.24591	0.315739	0.795947	0.983248
Bean	ASV1690_Serratia oryzae	-0.0864925	-0.358959	0.199558	0.554569	0.950851
Bean	ASV1695_Ruminococcus faecis	0.16471	-0.122144	0.426168	0.258077	0.826434
Bean	ASV1707_Holdemanella porci	-0.35488	-0.578361	-0.081851	0.0123475	0.203761
Bean	ASV1709_Ruthenibacterium lactatiformans	0.190733	-0.0955905	0.447907	0.189266	0.737452
Bean	ASV1725_Bacteroides kribbi	0.367988	0.0968085	0.588308	0.00928442	0.171686
Bean	ASV1726_Ruminococcus bromii	-0.250327	-0.49657	0.0332068	0.0827773	0.557449
Bean	ASV1749_Bifidobacterium callitrichidarum	-0.108064	-0.377781	0.178559	0.459854	0.922314
Bean	ASV1751_Aristaeella sp.	-0.0198568	-0.299382	0.262807	0.892278	0.994643
Bean	ASV1761_Streptococcus pasteurianus	-0.163805	-0.425407	0.123059	0.260735	0.828351
Bean	ASV1769_Bacteroides kribbi	0.320616	0.0433258	0.552043	0.0247018	0.319179
Bean	ASV1810_Anaerostipes hadrus	-0.138864	-0.404275	0.148116	0.341312	0.866141
Bean	ASV1831_Mediterraneibacter gnavus	0.159584	-0.127326	0.421851	0.273389	0.833467
Bean	ASV1835_Christensenellaceae sp.	-0.0923552	-0.364096	0.193876	0.527943	0.947765
Bean	ASV1840_Lactobacillus ultunensis	-0.26808	-0.510773	0.0141857	0.0625512	0.481958
Bean	ASV1844_Anaerobutyricum soehngenii	0.0164576	-0.26597	0.296283	0.910636	0.994895
Bean	ASV1869_Anaerobutyricum soehngenii	-0.158076	-0.420578	0.128848	0.278007	0.838481
Bean	ASV1876_Fusicatenibacter sp.	0.309883	0.0314242	0.543702	0.0302478	0.334594
Livestock meat	ASV1_Bifidobacterium adolescentis	0.101235	-0.185234	0.371847	0.488852	0.932344
Livestock meat	ASV4_Bacteroides caccae	-0.031615	-0.310055	0.25182	0.829264	0.992562
Livestock meat	ASV11_Faecalibacterium duncaniae	-0.0244552	-0.303564	0.258519	0.867534	0.993552
Livestock meat	ASV25_Phocaeicola plebeius	0.0504529	-0.234064	0.32701	0.730641	0.976939
Livestock meat	ASV31_Segatella copri	-0.13156	-0.398032	0.155385	0.36755	0.886837
Livestock meat	ASV45_Hominicoprocola sp.	0.0345633	-0.249054	0.312721	0.813613	0.990027
Livestock meat	ASV46_Neisseria cinerea	0.078424	-0.207345	0.351861	0.59222	0.955972
Livestock meat	ASV50_Lactobacillus iners	-0.00291174	-0.283876	0.278513	0.984158	0.996154
Livestock meat	ASV55_Intestinibacter bartlettii	-0.0368383	-0.314774	0.246916	0.801585	0.985253
Livestock meat	ASV72_Listeria welshimeri	0.0697004	-0.215724	0.344152	0.634155	0.956501
Livestock meat	ASV73_Parabacteroides merdae	0.0819213	-0.203974	0.354941	0.575761	0.955972
Livestock meat	ASV105_Megasphaera elsdenii	-0.139517	-0.404832	0.147464	0.339023	0.866141
Livestock meat	ASV135_Lactobacillus rogosae	-0.155782	-0.41864	0.13116	0.285131	0.842747
Livestock meat	ASV142_Arthromitus sp.	0.0699245	-0.21551	0.34435	0.633062	0.956501
Livestock meat	ASV156_Pseudomonas paralactis	-0.145244	-0.409707	0.141742	0.319369	0.865967
Livestock meat	ASV181_Clostridium jeddahitimonense	-0.148258	-0.412267	0.138722	0.309322	0.860302
Livestock meat	ASV195_Bacteroides ovatus	0.0546397	-0.230092	0.330754	0.709236	0.970868
Livestock meat	ASV217_Alistipes sp.	0.0115963	-0.270482	0.291841	0.936968	0.995671
Livestock meat	ASV220_Phocaeicola plebeius	-0.162171	-0.424031	0.124713	0.265588	0.828516
Livestock meat	ASV234_Lactobacillus gasseri	-0.126158	-0.393399	0.160741	0.387716	0.908293
Livestock meat	ASV244_Brevundimonas albigilva	0.0524918	-0.232131	0.328835	0.720191	0.973618
Livestock meat	ASV245_Bacteroides stercoris	-0.0484224	-0.325191	0.235987	0.741098	0.978392
Livestock meat	ASV272_Eubacterium sp.	0.0513863	-0.23318	0.327846	0.725851	0.976458
Livestock meat	ASV279_Parasutterella excrementihominis	-0.0391921	-0.316896	0.244701	0.789188	0.983248
Livestock meat	ASV282_Agathobacter rectalis	0.0925168	-0.193719	0.364238	0.527219	0.947765
Livestock meat	ASV296_Phocaeicola massiliensis	-0.0414785	-0.318955	0.242547	0.777195	0.981375
Livestock meat	ASV323_Blautia obeum	-0.0268385	-0.305728	0.256292	0.854757	0.992833
Livestock meat	ASV324_Fusicatenibacter saccharivorans	-0.0307465	-0.309269	0.252634	0.833887	0.992833
Livestock meat	ASV329_Acetivibrionales sp.	-0.134507	-0.400554	0.152456	0.35682	0.882043
Livestock meat	ASV336_Romboutsia timonensis	-0.0428249	-0.320166	0.241277	0.770157	0.981375
Livestock meat	ASV343_Anaerobutyricum soehngenii	0.168682	-0.118117	0.429506	0.246613	0.809474
Livestock meat	ASV346_Alistipes putredinis	-0.151994	-0.415435	0.134971	0.297151	0.852028
Livestock meat	ASV352_Roseburia intestinalis	-0.16766	-0.428648	0.119154	0.249528	0.812317
Livestock meat	ASV357_Ruminococcus faecis	0.174379	-0.112326	0.434281	0.230781	0.788636
Livestock meat	ASV367_Faecalibacterium prausnitzii	0.0664374	-0.218848	0.341259	0.650147	0.957248
Livestock meat	ASV376_Phocaeicola dorei	0.0060023	-0.27566	0.286715	0.96735	0.995671
Livestock meat	ASV378_Delftia acidovorans	0.0967504	-0.189605	0.367937	0.508405	0.940049
Livestock meat	ASV425_Sporobacter sp.	0.0219505	-0.260856	0.301287	0.880998	0.994643
Livestock meat	ASV434_Bifidobacterium longum	0.120286	-0.166544	0.388347	0.41036	0.911194
Livestock meat	ASV440_Roseburia faecis	-0.01972	-0.299257	0.262935	0.893016	0.994643
Livestock meat	ASV453_Bacteroides uniformis	-0.119409	-0.387592	0.167408	0.413804	0.911907
Livestock meat	ASV463_Coprococcus phoceensis	-0.119784	-0.387914	0.167039	0.412332	0.911907
Livestock meat	ASV497_Gemella sanguinis	0.182195	-0.104348	0.440808	0.210221	0.772197
Livestock meat	ASV527_Staphylococcus aureus	0.0642917	-0.220898	0.339353	0.66075	0.962376
Livestock meat	ASV537_Ruminococcus torques	0.0592959	-0.225663	0.334908	0.685689	0.969048
Livestock meat	ASV546_Bacteroides uniformis	-0.00918789	-0.289636	0.272713	0.95004	0.995671
Livestock meat	ASV549_Nanosynbacter lyticus	0.148943	-0.138035	0.412849	0.307066	0.860302
Livestock meat	ASV555_Akkermansia muciniphila	-0.0428484	-0.320187	0.241255	0.770034	0.981375
Livestock meat	ASV573_Bifidobacterium bifidum	0.0864589	-0.19959	0.358929	0.554724	0.950851
Livestock meat	ASV576_Marinobacter maroccanus	-0.196751	-0.452891	0.0893916	0.175422	0.725125
Livestock meat	ASV584_Segatella copri	0.0519161	-0.232677	0.32832	0.723136	0.974549
Livestock meat	ASV590_Butyricicoccus faecihominis	-0.0405485	-0.318118	0.243424	0.782068	0.981647
Livestock meat	ASV596_Parabacteroides distasonis	0.05552	-0.229256	0.331541	0.704763	0.970539
Livestock meat	ASV598_Blautia wexlerae	-0.0533841	-0.329632	0.231284	0.715633	0.970868
Livestock meat	ASV624_Alistipes onderdonkii	-0.174028	-0.433987	0.112683	0.231736	0.789724
Livestock meat	ASV625_Mollicutes sp.	0.0492445	-0.235209	0.325928	0.736858	0.978392
Livestock meat	ASV631_Limosilactobacillus reuteri	-0.0378633	-0.315699	0.245952	0.79618	0.983248
Livestock meat	ASV636_Sellimonas intestinalis	0.0952531	-0.191061	0.36663	0.51502	0.940797
Livestock meat	ASV641_Nanoperiomorbus periodonticus	0.0812907	-0.204582	0.354386	0.578713	0.955972
Livestock meat	ASV658_Haemophilus parainfluenzae	0.130542	-0.156396	0.397159	0.371303	0.889539
Livestock meat	ASV676_Cupriavidus pauculus	-0.00662434	-0.287286	0.275085	0.963969	0.995671
Livestock meat	ASV692_Lachnoclostridium edouardi	-0.14125	-0.406308	0.145735	0.332999	0.865967
Livestock meat	ASV715_Phocaeicola faecicola	0.124547	-0.162335	0.392015	0.393853	0.911194
Livestock meat	ASV742_Gemmiger formicilis	0.0646577	-0.220549	0.339678	0.658936	0.961876
Livestock meat	ASV777_Kosakonia quasisacchari	-0.297674	-0.534159	-0.0179826	0.0377762	0.370535
Livestock meat	ASV811_Faecalibacterium prausnitzii	-0.0905206	-0.36249	0.195656	0.536207	0.950851
Livestock meat	ASV832_Terrisporobacter petrolearius	0.0362237	-0.247494	0.31422	0.80483	0.986255
Livestock meat	ASV870_Coprococcus comes	0.15835	-0.128572	0.420809	0.277166	0.838481
Livestock meat	ASV908_Dorea phocaeensis	-0.0323695	-0.310738	0.251113	0.825252	0.992562
Livestock meat	ASV910_Megamonas funiformis	-0.0254122	-0.304433	0.257625	0.862399	0.993552
Livestock meat	ASV923_Anaerostipes hadrus	-0.104299	-0.374512	0.182242	0.475724	0.928872
Livestock meat	ASV961_Blautia brookingsii	-0.139711	-0.404997	0.147271	0.338347	0.866141
Livestock meat	ASV962_Vescimonas coprocola	-0.156617	-0.419345	0.130319	0.282526	0.840689
Livestock meat	ASV972_Collinsella aerofaciens	0.0831777	-0.202761	0.356047	0.5699	0.955972
Livestock meat	ASV1046_Bacillus wiedmannii	-0.0276927	-0.306503	0.255493	0.850186	0.992833
Livestock meat	ASV1052_Blautia faecis	-0.114703	-0.383529	0.172043	0.432579	0.913006
Livestock meat	ASV1067_Mollicutes sp.	-0.0563709	-0.3323	0.228447	0.700448	0.97005
Livestock meat	ASV1080_Megasphaera hexanoica	0.0821553	-0.203748	0.355147	0.574667	0.955972
Livestock meat	ASV1104_Clostridium saudiense	0.0917817	-0.194433	0.363594	0.53052	0.948249
Livestock meat	ASV1126_Viridibacillus arvi	0.0115063	-0.270566	0.291759	0.937456	0.995671
Livestock meat	ASV1128_Lachnospira sp.	0.10109	-0.185376	0.37172	0.489478	0.932344
Livestock meat	ASV1139_Streptococcus mitis	0.0759115	-0.209763	0.349645	0.604171	0.956501
Livestock meat	ASV1142_Subdoligranulum variabile	0.0293828	-0.253912	0.308034	0.841157	0.992833
Livestock meat	ASV1143_Dorea longicatena	0.071397	-0.214098	0.345654	0.625904	0.956501
Livestock meat	ASV1147_Hominilimicola sp.	0.0570251	-0.227825	0.332884	0.697137	0.97005
Livestock meat	ASV1149_Parabacteroides distasonis	0.155784	-0.131158	0.418641	0.285125	0.842747
Livestock meat	ASV1162_Eubacterium sp.	0.153088	-0.133871	0.416361	0.293645	0.852028
Livestock meat	ASV1174_Bacteroides humanifaecis	-0.0838642	-0.35665	0.202098	0.566709	0.955972
Livestock meat	ASV1183_Phascolarctobacterium faecium	-0.112734	-0.381827	0.173978	0.440571	0.916063
Livestock meat	ASV1194_Granulicatella adiacens	0.154717	-0.132232	0.41774	0.288476	0.843255
Livestock meat	ASV1196_Odoribacter splanchnicus	-0.0984463	-0.369416	0.187953	0.500965	0.939592
Livestock meat	ASV1224_Phocaeicola vulgatus	0.037406	-0.246382	0.315286	0.798591	0.983954
Livestock meat	ASV1233_Prevotellamassilia timonensis	0.1756	-0.111081	0.435302	0.227481	0.788636
Livestock meat	ASV1239_Hominisplanchenecus faecis	-0.218636	-0.470883	0.0666587	0.13123	0.659488
Livestock meat	ASV1243_Clostridium saudiense	0.0284598	-0.254776	0.307198	0.846086	0.992833
Livestock meat	ASV1249_Streptococcus thermophilus	0.130474	-0.156463	0.397102	0.371552	0.889539
Livestock meat	ASV1257_Bacteroides xylanisolvens	-0.00894327	-0.289412	0.27294	0.951369	0.995671
Livestock meat	ASV1258_Segatella copri	-0.104049	-0.374295	0.182486	0.476788	0.928872
Livestock meat	ASV1277_Ligilactobacillus faecis	0.0204585	-0.262247	0.29993	0.889034	0.994643
Livestock meat	ASV1289_Alcaligenes ammonioxydans	0.124015	-0.162861	0.391557	0.395892	0.911194
Livestock meat	ASV1306_Helicobacter sp.	0.0792878	-0.206513	0.352622	0.588135	0.955972
Livestock meat	ASV1322_Ralstonia pickettii	0.0124765	-0.269666	0.292646	0.932194	0.995671
Livestock meat	ASV1323_Ruminococcus albus	-0.024452	-0.303561	0.258522	0.867551	0.993552
Livestock meat	ASV1347_Acetivibrionales sp.	-0.181105	-0.439899	0.105463	0.213009	0.772197
Livestock meat	ASV1357_Streptococcus ilei	0.106065	-0.180515	0.376046	0.468243	0.925902
Livestock meat	ASV1359_Faecalibacillus intestinalis	-0.0242096	-0.303341	0.258748	0.868853	0.993552
Livestock meat	ASV1401_Bacteroides fragilis	-0.019035	-0.298633	0.263572	0.896711	0.994643
Livestock meat	ASV1439_Blautia luti	-0.0459159	-0.322943	0.238358	0.754068	0.978625
Livestock meat	ASV1463_Faecalibacterium longum	0.132014	-0.154934	0.39842	0.365885	0.886837
Livestock meat	ASV1469_Phocaeicola coprocola	0.201057	-0.0849417	0.456448	0.165973	0.710503
Livestock meat	ASV1475_Roseburia inulinivorans	-0.0999626	-0.370738	0.186476	0.494361	0.937997
Livestock meat	ASV1505_Dialister invisus	-0.00680944	-0.287456	0.274914	0.962963	0.995671
Livestock meat	ASV1512_Clostridium leptum	0.21897	-0.0663095	0.471156	0.130627	0.659488
Livestock meat	ASV1537_Holdemanella biformis	0.0949672	-0.191339	0.36638	0.516288	0.941589
Livestock meat	ASV1549_Bacteroides zhangwenhongii	0.153377	-0.13358	0.416606	0.292723	0.85101
Livestock meat	ASV1554_Ligilactobacillus salivarius	-0.347479	-0.572715	-0.0734599	0.0144323	0.227687
Livestock meat	ASV1573_Alistipes shahii	-0.27291	-0.514614	0.00897572	0.0577962	0.467342
Livestock meat	ASV1599_Ruminococcus faecis	0.230915	-0.0537727	0.480887	0.110413	0.645317
Livestock meat	ASV1601_Acetivibrionales sp.	0.0965553	-0.189794	0.367767	0.509264	0.940049
Livestock meat	ASV1631_Escherichia marmotae	-0.120084	-0.388173	0.166743	0.411152	0.911907
Livestock meat	ASV1637_Acinetobacter lwoffii	0.0668384	-0.218464	0.341614	0.648173	0.957248
Livestock meat	ASV1667_Gemmiger sp.	-0.0318597	-0.310277	0.251591	0.827962	0.992562
Livestock meat	ASV1672_Hominenteromicrobium mulieris	-0.180832	-0.439671	0.105742	0.213711	0.772197
Livestock meat	ASV1682_Ruminococcoides bili	-0.105134	-0.375238	0.181426	0.472179	0.926668
Livestock meat	ASV1690_Serratia oryzae	0.219953	-0.0652813	0.471959	0.128866	0.659488
Livestock meat	ASV1695_Ruminococcus faecis	0.07111	-0.214373	0.3454	0.627296	0.956501
Livestock meat	ASV1707_Holdemanella porci	0.0432211	-0.240903	0.320522	0.768089	0.981375
Livestock meat	ASV1709_Ruthenibacterium lactatiformans	-0.0829952	-0.355886	0.202938	0.57075	0.955972
Livestock meat	ASV1725_Bacteroides kribbi	0.0775656	-0.208171	0.351104	0.596291	0.955972
Livestock meat	ASV1726_Ruminococcus bromii	-0.199809	-0.455417	0.086233	0.168673	0.713384
Livestock meat	ASV1749_Bifidobacterium callitrichidarum	0.0569982	-0.22785	0.33286	0.697273	0.97005
Livestock meat	ASV1751_Aristaeella sp.	-0.174683	-0.434535	0.112016	0.229957	0.788636
Livestock meat	ASV1761_Streptococcus pasteurianus	0.0687238	-0.21666	0.343286	0.638925	0.956501
Livestock meat	ASV1769_Bacteroides kribbi	-0.170745	-0.431237	0.116022	0.240797	0.801104
Livestock meat	ASV1810_Anaerostipes hadrus	0.0704295	-0.215026	0.344798	0.630604	0.956501
Livestock meat	ASV1831_Mediterraneibacter gnavus	0.0860386	-0.199997	0.35856	0.556657	0.950851
Livestock meat	ASV1835_Christensenellaceae sp.	0.120329	-0.166502	0.388384	0.410193	0.911194
Livestock meat	ASV1840_Lactobacillus ultunensis	0.000504814	-0.280732	0.281661	0.997253	0.999132
Livestock meat	ASV1844_Anaerobutyricum soehngenii	0.0508344	-0.233703	0.327352	0.728682	0.976939
Livestock meat	ASV1869_Anaerobutyricum soehngenii	-0.0296514	-0.308278	0.25366	0.839724	0.992833
Livestock meat	ASV1876_Fusicatenibacter sp.	-0.0940938	-0.365617	0.192188	0.520171	0.945367
Mushroom algae	ASV1_Bifidobacterium adolescentis	0.208017	-0.077726	0.462179	0.151495	0.696329
Mushroom algae	ASV4_Bacteroides caccae	-0.299201	-0.535356	-0.0196583	0.0367576	0.369504
Mushroom algae	ASV11_Faecalibacterium duncaniae	-0.312228	-0.545529	-0.0340182	0.028955	0.331586
Mushroom algae	ASV25_Phocaeicola plebeius	-0.123768	-0.391345	0.163105	0.396842	0.911194
Mushroom algae	ASV31_Segatella copri	-0.124255	-0.391763	0.162624	0.394973	0.911194
Mushroom algae	ASV45_Hominicoprocola sp.	-0.430713	-0.635002	-0.170121	0.00200602	0.0646512
Mushroom algae	ASV46_Neisseria cinerea	0.294135	0.0141046	0.531381	0.0402266	0.38018
Mushroom algae	ASV50_Lactobacillus iners	0.207154	-0.0786227	0.461469	0.153238	0.696329
Mushroom algae	ASV55_Intestinibacter bartlettii	0.0792066	-0.206591	0.352551	0.588519	0.955972
Mushroom algae	ASV72_Listeria welshimeri	0.325592	0.0488698	0.555894	0.022436	0.310525
Mushroom algae	ASV73_Parabacteroides merdae	-0.327426	-0.55731	-0.0509172	0.0216463	0.305212
Mushroom algae	ASV105_Megasphaera elsdenii	0.156154	-0.130786	0.418954	0.283969	0.841886
Mushroom algae	ASV135_Lactobacillus rogosae	-0.299527	-0.535611	-0.0200166	0.0365429	0.369504
Mushroom algae	ASV142_Arthromitus sp.	0.190502	-0.0958275	0.447716	0.189812	0.737577
Mushroom algae	ASV156_Pseudomonas paralactis	0.132289	-0.154661	0.398656	0.364878	0.886837
Mushroom algae	ASV181_Clostridium jeddahitimonense	0.199679	-0.086367	0.45531	0.168955	0.713384
Mushroom algae	ASV195_Bacteroides ovatus	-0.194716	-0.451207	0.0914902	0.180019	0.727958
Mushroom algae	ASV217_Alistipes sp.	-0.226423	-0.477234	0.0584984	0.117715	0.657338
Mushroom algae	ASV220_Phocaeicola plebeius	-0.195788	-0.452094	0.090385	0.177586	0.725125
Mushroom algae	ASV234_Lactobacillus gasseri	0.321478	0.0442843	0.55271	0.0242964	0.319179
Mushroom algae	ASV244_Brevundimonas albigilva	-0.226967	-0.477677	0.0579261	0.116811	0.654977
Mushroom algae	ASV245_Bacteroides stercoris	-0.373708	-0.592628	-0.103375	0.00816873	0.158992
Mushroom algae	ASV272_Eubacterium sp.	0.300917	0.0215432	0.5367	0.0356402	0.36382
Mushroom algae	ASV279_Parasutterella excrementihominis	-0.0209791	-0.300404	0.261762	0.886228	0.994643
Mushroom algae	ASV282_Agathobacter rectalis	0.0477847	-0.236591	0.324619	0.744391	0.978392
Mushroom algae	ASV296_Phocaeicola massiliensis	-0.301662	-0.537283	-0.0223618	0.035164	0.362237
Mushroom algae	ASV323_Blautia obeum	-0.0208771	-0.300311	0.261857	0.886778	0.994643
Mushroom algae	ASV324_Fusicatenibacter saccharivorans	-0.0690472	-0.343573	0.21635	0.637344	0.956501
Mushroom algae	ASV329_Acetivibrionales sp.	-0.115741	-0.384426	0.171021	0.428395	0.913006
Mushroom algae	ASV336_Romboutsia timonensis	0.151288	-0.13568	0.414837	0.299425	0.852195
Mushroom algae	ASV343_Anaerobutyricum soehngenii	-0.0346181	-0.31277	0.249002	0.813323	0.990027
Mushroom algae	ASV346_Alistipes putredinis	-0.199433	-0.455107	0.0866213	0.169492	0.713384
Mushroom algae	ASV352_Roseburia intestinalis	-0.127125	-0.394229	0.159784	0.38406	0.902979
Mushroom algae	ASV357_Ruminococcus faecis	0.207672	-0.0780846	0.461895	0.15219	0.696329
Mushroom algae	ASV367_Faecalibacterium prausnitzii	0.0475535	-0.23681	0.324412	0.745586	0.978392
Mushroom algae	ASV376_Phocaeicola dorei	-0.321027	-0.552361	-0.0437826	0.0245079	0.319179
Mushroom algae	ASV378_Delftia acidovorans	0.196336	-0.089819	0.452548	0.17635	0.725125
Mushroom algae	ASV425_Sporobacter sp.	0.0486219	-0.235799	0.32537	0.740068	0.978392
Mushroom algae	ASV434_Bifidobacterium longum	0.0035793	-0.277897	0.28449	0.980527	0.995671
Mushroom algae	ASV440_Roseburia faecis	0.045918	-0.238356	0.322945	0.754057	0.978625
Mushroom algae	ASV453_Bacteroides uniformis	-0.0918149	-0.363623	0.194401	0.530371	0.948249
Mushroom algae	ASV463_Coprococcus phoceensis	-0.042473	-0.31985	0.241609	0.771995	0.981375
Mushroom algae	ASV497_Gemella sanguinis	0.238516	-0.0457488	0.487047	0.0988554	0.619279
Mushroom algae	ASV527_Staphylococcus aureus	0.429923	0.169179	0.634422	0.00204895	0.0651046
Mushroom algae	ASV537_Ruminococcus torques	-0.202528	-0.457661	0.0834189	0.162831	0.707211
Mushroom algae	ASV546_Bacteroides uniformis	-0.113789	-0.382739	0.172941	0.436278	0.913752
Mushroom algae	ASV549_Nanosynbacter lyticus	0.314258	0.0362658	0.547107	0.0278737	0.331532
Mushroom algae	ASV555_Akkermansia muciniphila	0.265514	-0.0169478	0.508728	0.0652024	0.485467
Mushroom algae	ASV573_Bifidobacterium bifidum	0.0320524	-0.25141	0.310451	0.826938	0.992562
Mushroom algae	ASV576_Marinobacter maroccanus	0.131782	-0.155165	0.398222	0.366736	0.886837
Mushroom algae	ASV584_Segatella copri	-0.15836	-0.420817	0.128562	0.277135	0.838481
Mushroom algae	ASV590_Butyricicoccus faecihominis	-0.0297705	-0.308386	0.253549	0.839089	0.992833
Mushroom algae	ASV596_Parabacteroides distasonis	-0.365772	-0.586631	-0.0942711	0.00975071	0.1774
Mushroom algae	ASV598_Blautia wexlerae	-0.017931	-0.297627	0.2646	0.902672	0.994643
Mushroom algae	ASV624_Alistipes onderdonkii	-0.22522	-0.476255	0.0597615	0.119731	0.659488
Mushroom algae	ASV625_Mollicutes sp.	0.183104	-0.103418	0.441565	0.207917	0.772197
Mushroom algae	ASV631_Limosilactobacillus reuteri	0.219754	-0.0654891	0.471797	0.12922	0.659488
Mushroom algae	ASV636_Sellimonas intestinalis	0.0265325	-0.256578	0.30545	0.856395	0.992833
Mushroom algae	ASV641_Nanoperiomorbus periodonticus	0.43101	0.170475	0.635219	0.00199013	0.0646512
Mushroom algae	ASV658_Haemophilus parainfluenzae	0.275681	-0.00597921	0.516814	0.0552018	0.456173
Mushroom algae	ASV676_Cupriavidus pauculus	0.0723934	-0.213142	0.346536	0.621079	0.956501
Mushroom algae	ASV692_Lachnoclostridium edouardi	-0.0731673	-0.34722	0.212399	0.617343	0.956501
Mushroom algae	ASV715_Phocaeicola faecicola	-0.212	-0.465449	0.0735833	0.14364	0.689427
Mushroom algae	ASV742_Gemmiger formicilis	0.0129337	-0.269242	0.293064	0.929716	0.995671
Mushroom algae	ASV777_Kosakonia quasisacchari	0.231268	-0.0534014	0.481173	0.109855	0.645317
Mushroom algae	ASV811_Faecalibacterium prausnitzii	-0.306228	-0.540852	-0.0273897	0.0323578	0.345968
Mushroom algae	ASV832_Terrisporobacter petrolearius	0.0691441	-0.216257	0.343659	0.63687	0.956501
Mushroom algae	ASV870_Coprococcus comes	-0.20273	-0.457827	0.0832105	0.162405	0.707211
Mushroom algae	ASV908_Dorea phocaeensis	-0.11026	-0.379685	0.176406	0.450728	0.919212
Mushroom algae	ASV910_Megamonas funiformis	-0.0575392	-0.333342	0.227336	0.69454	0.97005
Mushroom algae	ASV923_Anaerostipes hadrus	-0.0352628	-0.313352	0.248397	0.80991	0.988721
Mushroom algae	ASV961_Blautia brookingsii	-0.128071	-0.395041	0.158846	0.380502	0.900635
Mushroom algae	ASV962_Vescimonas coprocola	-0.343452	-0.569635	-0.0689111	0.0156876	0.242406
Mushroom algae	ASV972_Collinsella aerofaciens	0.119799	-0.167024	0.387928	0.41227	0.911907
Mushroom algae	ASV1046_Bacillus wiedmannii	0.314635	0.0366837	0.5474	0.0276766	0.331532
Mushroom algae	ASV1052_Blautia faecis	-0.219346	-0.471463	0.0659161	0.129951	0.659488
Mushroom algae	ASV1067_Mollicutes sp.	0.0694923	-0.215924	0.343967	0.63517	0.956501
Mushroom algae	ASV1080_Megasphaera hexanoica	-0.0523886	-0.328742	0.232229	0.720718	0.973618
Mushroom algae	ASV1104_Clostridium saudiense	-0.144158	-0.408784	0.142829	0.323041	0.865967
Mushroom algae	ASV1126_Viridibacillus arvi	0.317316	0.039658	0.549483	0.0263081	0.326105
Mushroom algae	ASV1128_Lachnospira sp.	0.0819817	-0.203916	0.354995	0.575478	0.955972
Mushroom algae	ASV1139_Streptococcus mitis	0.229074	-0.0557117	0.47939	0.113364	0.649076
Mushroom algae	ASV1142_Subdoligranulum variabile	0.0666981	-0.218598	0.34149	0.648864	0.957248
Mushroom algae	ASV1143_Dorea longicatena	-0.21235	-0.465737	0.0732186	0.142964	0.687984
Mushroom algae	ASV1147_Hominilimicola sp.	-0.201332	-0.456675	0.084657	0.165382	0.709319
Mushroom algae	ASV1149_Parabacteroides distasonis	-0.0353617	-0.313442	0.248304	0.809387	0.988708
Mushroom algae	ASV1162_Eubacterium sp.	-0.208869	-0.462879	0.0768406	0.149788	0.696329
Mushroom algae	ASV1174_Bacteroides humanifaecis	-0.174274	-0.434193	0.112433	0.231067	0.788636
Mushroom algae	ASV1183_Phascolarctobacterium faecium	-0.282587	-0.522282	-0.00151009	0.0491436	0.428062
Mushroom algae	ASV1194_Granulicatella adiacens	-0.0403504	-0.317939	0.24361	0.783107	0.981647
Mushroom algae	ASV1196_Odoribacter splanchnicus	-0.48083	-0.671266	-0.230845	0.000470421	0.0258846
Mushroom algae	ASV1224_Phocaeicola vulgatus	-0.29463	-0.53177	-0.0146464	0.0398763	0.379582
Mushroom algae	ASV1233_Prevotellamassilia timonensis	-0.0396543	-0.317313	0.244266	0.786759	0.983248
Mushroom algae	ASV1239_Hominisplanchenecus faecis	0.125738	-0.161157	0.393038	0.389311	0.91063
Mushroom algae	ASV1243_Clostridium saudiense	-0.194288	-0.450853	0.0919311	0.180996	0.727958
Mushroom algae	ASV1249_Streptococcus thermophilus	0.278323	-0.00311743	0.518908	0.0528164	0.444604
Mushroom algae	ASV1257_Bacteroides xylanisolvens	-0.354599	-0.578148	-0.0815324	0.0124214	0.203761
Mushroom algae	ASV1258_Segatella copri	-0.113362	-0.38237	0.173361	0.438012	0.913752
Mushroom algae	ASV1277_Ligilactobacillus faecis	0.397353	0.130767	0.610352	0.00469734	0.112169
Mushroom algae	ASV1289_Alcaligenes ammonioxydans	0.19089	-0.0954286	0.448037	0.188894	0.737452
Mushroom algae	ASV1306_Helicobacter sp.	0.195614	-0.0905645	0.45195	0.17798	0.725125
Mushroom algae	ASV1322_Ralstonia pickettii	0.389039	0.121089	0.604144	0.00573201	0.129314
Mushroom algae	ASV1323_Ruminococcus albus	-0.314422	-0.547235	-0.0364477	0.0277877	0.331532
Mushroom algae	ASV1347_Acetivibrionales sp.	0.120719	-0.166116	0.38872	0.408664	0.911194
Mushroom algae	ASV1357_Streptococcus ilei	0.184766	-0.101715	0.442949	0.203746	0.77095
Mushroom algae	ASV1359_Faecalibacillus intestinalis	0.142662	-0.144325	0.407511	0.328141	0.865967
Mushroom algae	ASV1401_Bacteroides fragilis	-0.231283	-0.481185	0.0533853	0.109831	0.645317
Mushroom algae	ASV1439_Blautia luti	-0.158983	-0.421343	0.127933	0.275224	0.836799
Mushroom algae	ASV1463_Faecalibacterium longum	-0.318647	-0.550516	-0.0411363	0.0256501	0.321481
Mushroom algae	ASV1469_Phocaeicola coprocola	-0.218285	-0.470596	0.0670255	0.131865	0.659488
Mushroom algae	ASV1475_Roseburia inulinivorans	-0.0292774	-0.307939	0.25401	0.84172	0.992833
Mushroom algae	ASV1505_Dialister invisus	-0.0365439	-0.314509	0.247193	0.803139	0.985253
Mushroom algae	ASV1512_Clostridium leptum	-0.114386	-0.383255	0.172355	0.43386	0.913048
Mushroom algae	ASV1537_Holdemanella biformis	0.020049	-0.262628	0.299557	0.891241	0.994643
Mushroom algae	ASV1549_Bacteroides zhangwenhongii	-0.450098	-0.649136	-0.193376	0.00117477	0.0435948
Mushroom algae	ASV1554_Ligilactobacillus salivarius	-0.143278	-0.408035	0.143709	0.326034	0.865967
Mushroom algae	ASV1573_Alistipes shahii	-0.320733	-0.552133	-0.0434551	0.0246468	0.319179
Mushroom algae	ASV1599_Ruminococcus faecis	-0.0438377	-0.321076	0.240321	0.764874	0.98051
Mushroom algae	ASV1601_Acetivibrionales sp.	-0.0664223	-0.341245	0.218862	0.650221	0.957248
Mushroom algae	ASV1631_Escherichia marmotae	-0.167826	-0.428787	0.118986	0.249054	0.812317
Mushroom algae	ASV1637_Acinetobacter lwoffii	0.320305	0.0429798	0.551802	0.0248496	0.319179
Mushroom algae	ASV1667_Gemmiger sp.	-0.0611779	-0.336584	0.22387	0.676253	0.966417
Mushroom algae	ASV1672_Hominenteromicrobium mulieris	0.0313677	-0.252052	0.309831	0.83058	0.992562
Mushroom algae	ASV1682_Ruminococcoides bili	-0.0592972	-0.334909	0.225662	0.685682	0.969048
Mushroom algae	ASV1690_Serratia oryzae	0.434925	0.175149	0.638084	0.00179061	0.0602926
Mushroom algae	ASV1695_Ruminococcus faecis	-0.218097	-0.470442	0.0672222	0.132207	0.659488
Mushroom algae	ASV1707_Holdemanella porci	0.0770476	-0.20867	0.350647	0.598754	0.955972
Mushroom algae	ASV1709_Ruthenibacterium lactatiformans	-0.286704	-0.525532	-0.00599039	0.0457963	0.409986
Mushroom algae	ASV1725_Bacteroides kribbi	-0.296039	-0.532876	-0.0161904	0.0388923	0.376571
Mushroom algae	ASV1726_Ruminococcus bromii	-0.162402	-0.424226	0.124479	0.264898	0.828516
Mushroom algae	ASV1749_Bifidobacterium callitrichidarum	-0.0166569	-0.296465	0.265785	0.909558	0.994895
Mushroom algae	ASV1751_Aristaeella sp.	-0.130601	-0.397211	0.156337	0.371082	0.889539
Mushroom algae	ASV1761_Streptococcus pasteurianus	0.176861	-0.109796	0.436357	0.224107	0.787515
Mushroom algae	ASV1769_Bacteroides kribbi	-0.406999	-0.617522	-0.14206	0.00370507	0.0949845
Mushroom algae	ASV1810_Anaerostipes hadrus	0.18452	-0.101968	0.442744	0.204361	0.770967
Mushroom algae	ASV1831_Mediterraneibacter gnavus	0.116195	-0.170575	0.384818	0.426577	0.913006
Mushroom algae	ASV1835_Christensenellaceae sp.	-0.122428	-0.390192	0.16443	0.402014	0.911194
Mushroom algae	ASV1840_Lactobacillus ultunensis	0.341573	0.0667919	0.568195	0.0163047	0.250227
Mushroom algae	ASV1844_Anaerobutyricum soehngenii	-0.0248425	-0.303916	0.258157	0.865455	0.993552
Mushroom algae	ASV1869_Anaerobutyricum soehngenii	-0.206947	-0.461299	0.0788377	0.153658	0.696329
Mushroom algae	ASV1876_Fusicatenibacter sp.	-0.151976	-0.41542	0.134989	0.297207	0.852028
Nut	ASV1_Bifidobacterium adolescentis	0.235613	-0.0488177	0.484697	0.103154	0.63238
Nut	ASV4_Bacteroides caccae	-0.109059	-0.378644	0.177583	0.455706	0.922314
Nut	ASV11_Faecalibacterium duncaniae	0.0010098	-0.280266	0.282126	0.994506	0.99805
Nut	ASV25_Phocaeicola plebeius	-0.162432	-0.424251	0.124449	0.264809	0.828516
Nut	ASV31_Segatella copri	0.101673	-0.184807	0.372227	0.486967	0.932344
Nut	ASV45_Hominicoprocola sp.	-0.00410089	-0.284969	0.277416	0.97769	0.995671
Nut	ASV46_Neisseria cinerea	0.0533564	-0.231311	0.329608	0.715774	0.970868
Nut	ASV50_Lactobacillus iners	0.0056167	-0.276016	0.286361	0.969447	0.995671
Nut	ASV55_Intestinibacter bartlettii	-0.120474	-0.388509	0.166358	0.409622	0.911194
Nut	ASV72_Listeria welshimeri	0.145119	-0.141867	0.409601	0.319791	0.865967
Nut	ASV73_Parabacteroides merdae	0.0325576	-0.250936	0.310908	0.824253	0.992562
Nut	ASV105_Megasphaera elsdenii	0.0503943	-0.23412	0.326958	0.730943	0.976939
Nut	ASV135_Lactobacillus rogosae	-0.0984309	-0.369403	0.187968	0.501033	0.939592
Nut	ASV142_Arthromitus sp.	0.0410235	-0.242976	0.318545	0.779578	0.981375
Nut	ASV156_Pseudomonas paralactis	-0.108104	-0.377816	0.178519	0.459686	0.922314
Nut	ASV181_Clostridium jeddahitimonense	-0.200259	-0.455789	0.0857676	0.167696	0.711132
Nut	ASV195_Bacteroides ovatus	-0.0986398	-0.369585	0.187765	0.50012	0.939592
Nut	ASV217_Alistipes sp.	-0.0541674	-0.330332	0.230541	0.71164	0.970868
Nut	ASV220_Phocaeicola plebeius	-0.0535882	-0.329815	0.231091	0.714591	0.970868
Nut	ASV234_Lactobacillus gasseri	0.0269275	-0.256209	0.305809	0.854281	0.992833
Nut	ASV244_Brevundimonas albigilva	-0.0128305	-0.29297	0.269338	0.930275	0.995671
Nut	ASV245_Bacteroides stercoris	-0.102782	-0.373192	0.183725	0.482203	0.930582
Nut	ASV272_Eubacterium sp.	-0.116008	-0.384656	0.170759	0.427326	0.913006
Nut	ASV279_Parasutterella excrementihominis	-0.0634809	-0.338633	0.221673	0.664773	0.962493
Nut	ASV282_Agathobacter rectalis	-0.0342465	-0.312434	0.249351	0.815291	0.991
Nut	ASV296_Phocaeicola massiliensis	-0.0962871	-0.367532	0.190055	0.510447	0.940049
Nut	ASV323_Blautia obeum	0.00884619	-0.27303	0.289323	0.951896	0.995671
Nut	ASV324_Fusicatenibacter saccharivorans	-0.031445	-0.309901	0.25198	0.830169	0.992562
Nut	ASV329_Acetivibrionales sp.	-0.00946189	-0.289887	0.27246	0.948552	0.995671
Nut	ASV336_Romboutsia timonensis	-0.0964692	-0.367691	0.189878	0.509644	0.940049
Nut	ASV343_Anaerobutyricum soehngenii	-0.0141003	-0.294131	0.26816	0.923394	0.995671
Nut	ASV346_Alistipes putredinis	-0.0452808	-0.322373	0.238958	0.757366	0.978625
Nut	ASV352_Roseburia intestinalis	-0.111014	-0.380337	0.175667	0.447621	0.919059
Nut	ASV357_Ruminococcus faecis	-0.0790375	-0.352402	0.206754	0.589317	0.955972
Nut	ASV367_Faecalibacterium prausnitzii	0.139997	-0.146986	0.405241	0.337348	0.866141
Nut	ASV376_Phocaeicola dorei	0.140162	-0.146822	0.405381	0.336775	0.866141
Nut	ASV378_Delftia acidovorans	-0.0492129	-0.325899	0.235239	0.737021	0.978392
Nut	ASV425_Sporobacter sp.	-0.176993	-0.436467	0.109661	0.223756	0.78751
Nut	ASV434_Bifidobacterium longum	0.110531	-0.17614	0.37992	0.449609	0.919059
Nut	ASV440_Roseburia faecis	-0.010043	-0.290419	0.271921	0.945397	0.995671
Nut	ASV453_Bacteroides uniformis	-0.0723652	-0.346511	0.213169	0.621215	0.956501
Nut	ASV463_Coprococcus phoceensis	-0.138258	-0.403757	0.148721	0.343446	0.867686
Nut	ASV497_Gemella sanguinis	0.0242895	-0.258674	0.303414	0.868423	0.993552
Nut	ASV527_Staphylococcus aureus	-0.00632759	-0.287013	0.275359	0.965582	0.995671
Nut	ASV537_Ruminococcus torques	0.014641	-0.267658	0.294625	0.920466	0.995671
Nut	ASV546_Bacteroides uniformis	0.031524	-0.251906	0.309973	0.829748	0.992562
Nut	ASV549_Nanosynbacter lyticus	-0.105125	-0.37523	0.181435	0.472218	0.926668
Nut	ASV555_Akkermansia muciniphila	-0.0865302	-0.358992	0.199521	0.554396	0.950851
Nut	ASV573_Bifidobacterium bifidum	0.331125	0.0550541	0.560164	0.0201244	0.294809
Nut	ASV576_Marinobacter maroccanus	0.0091013	-0.272793	0.289557	0.950511	0.995671
Nut	ASV584_Segatella copri	0.0995225	-0.186905	0.370355	0.496273	0.938579
Nut	ASV590_Butyricicoccus faecihominis	-0.143328	-0.408078	0.143659	0.325864	0.865967
Nut	ASV596_Parabacteroides distasonis	0.0318401	-0.251609	0.310259	0.828067	0.992562
Nut	ASV598_Blautia wexlerae	-0.0783413	-0.351788	0.207425	0.592611	0.955972
Nut	ASV624_Alistipes onderdonkii	0.0309259	-0.252466	0.309432	0.832931	0.992833
Nut	ASV625_Mollicutes sp.	0.00122699	-0.280066	0.282326	0.993324	0.99805
Nut	ASV631_Limosilactobacillus reuteri	-0.00573029	-0.286465	0.275911	0.968829	0.995671
Nut	ASV636_Sellimonas intestinalis	0.00527706	-0.27633	0.286049	0.971293	0.995671
Nut	ASV641_Nanoperiomorbus periodonticus	-0.00355383	-0.284466	0.27792	0.980665	0.995671
Nut	ASV658_Haemophilus parainfluenzae	0.270058	-0.0120544	0.512347	0.0605678	0.477766
Nut	ASV676_Cupriavidus pauculus	0.0662127	-0.219063	0.341059	0.651254	0.957248
Nut	ASV692_Lachnoclostridium edouardi	-0.0483209	-0.3251	0.236084	0.741621	0.978392
Nut	ASV715_Phocaeicola faecicola	0.0167882	-0.265663	0.296585	0.908848	0.994895
Nut	ASV742_Gemmiger formicilis	0.261702	-0.0210428	0.505686	0.069305	0.502978
Nut	ASV777_Kosakonia quasisacchari	-0.129295	-0.396091	0.157633	0.375927	0.894612
Nut	ASV811_Faecalibacterium prausnitzii	0.0164776	-0.265951	0.296301	0.910528	0.994895
Nut	ASV832_Terrisporobacter petrolearius	0.0407832	-0.243202	0.318329	0.780837	0.981375
Nut	ASV870_Coprococcus comes	0.0535996	-0.23108	0.329825	0.714533	0.970868
Nut	ASV908_Dorea phocaeensis	0.0772058	-0.208518	0.350787	0.598001	0.955972
Nut	ASV910_Megamonas funiformis	-0.0721372	-0.346309	0.213388	0.622319	0.956501
Nut	ASV923_Anaerostipes hadrus	0.0388389	-0.245034	0.316578	0.791045	0.983248
Nut	ASV961_Blautia brookingsii	0.170968	-0.115795	0.431424	0.240172	0.800338
Nut	ASV962_Vescimonas coprocola	0.0837806	-0.202179	0.356577	0.567097	0.955972
Nut	ASV972_Collinsella aerofaciens	0.156704	-0.130231	0.419419	0.282254	0.840689
Nut	ASV1046_Bacillus wiedmannii	0.0100163	-0.271946	0.290395	0.945542	0.995671
Nut	ASV1052_Blautia faecis	0.0155063	-0.266854	0.295415	0.915782	0.99496
Nut	ASV1067_Mollicutes sp.	-0.117693	-0.386111	0.1691	0.420596	0.91237
Nut	ASV1080_Megasphaera hexanoica	0.0258359	-0.257229	0.304818	0.860127	0.993552
Nut	ASV1104_Clostridium saudiense	-0.114258	-0.383145	0.17248	0.434375	0.913281
Nut	ASV1126_Viridibacillus arvi	0.0718863	-0.213629	0.346087	0.623533	0.956501
Nut	ASV1128_Lachnospira sp.	0.0353478	-0.248317	0.313429	0.80946	0.988708
Nut	ASV1139_Streptococcus mitis	0.157069	-0.129864	0.419727	0.281121	0.840012
Nut	ASV1142_Subdoligranulum variabile	0.134468	-0.152495	0.40052	0.356962	0.882043
Nut	ASV1143_Dorea longicatena	-0.0188634	-0.298477	0.263732	0.897637	0.994643
Nut	ASV1147_Hominilimicola sp.	-0.015472	-0.295384	0.266886	0.915967	0.99496
Nut	ASV1149_Parabacteroides distasonis	0.103291	-0.183227	0.373635	0.480023	0.930354
Nut	ASV1162_Eubacterium sp.	0.0841214	-0.20185	0.356876	0.565515	0.955972
Nut	ASV1174_Bacteroides humanifaecis	-0.0959359	-0.367226	0.190397	0.511998	0.940049
Nut	ASV1183_Phascolarctobacterium faecium	-0.101204	-0.371819	0.185265	0.488989	0.932344
Nut	ASV1194_Granulicatella adiacens	0.132491	-0.15446	0.398829	0.364139	0.886837
Nut	ASV1196_Odoribacter splanchnicus	0.0469809	-0.237351	0.323899	0.748549	0.978625
Nut	ASV1224_Phocaeicola vulgatus	-0.11211	-0.381287	0.17459	0.44312	0.918823
Nut	ASV1233_Prevotellamassilia timonensis	0.121797	-0.165052	0.389649	0.404461	0.911194
Nut	ASV1239_Hominisplanchenecus faecis	0.093195	-0.193061	0.364831	0.524182	0.947765
Nut	ASV1243_Clostridium saudiense	0.0774165	-0.208315	0.350973	0.597	0.955972
Nut	ASV1249_Streptococcus thermophilus	-0.00626669	-0.286958	0.275415	0.965913	0.995671
Nut	ASV1257_Bacteroides xylanisolvens	0.0659795	-0.219286	0.340852	0.652404	0.957595
Nut	ASV1258_Segatella copri	-0.0172025	-0.296963	0.265277	0.906608	0.994895
Nut	ASV1277_Ligilactobacillus faecis	0.0674983	-0.217833	0.3422	0.64493	0.957248
Nut	ASV1289_Alcaligenes ammonioxydans	0.0215045	-0.261272	0.300882	0.883398	0.994643
Nut	ASV1306_Helicobacter sp.	0.0826806	-0.203241	0.355609	0.572215	0.955972
Nut	ASV1322_Ralstonia pickettii	0.0471502	-0.237191	0.32405	0.747672	0.978392
Nut	ASV1323_Ruminococcus albus	0.0564157	-0.228404	0.33234	0.700221	0.97005
Nut	ASV1347_Acetivibrionales sp.	0.047401	-0.236954	0.324275	0.746375	0.978392
Nut	ASV1357_Streptococcus ilei	0.220932	-0.0642569	0.472758	0.12713	0.659488
Nut	ASV1359_Faecalibacillus intestinalis	-0.00526294	-0.286036	0.276343	0.97137	0.995671
Nut	ASV1401_Bacteroides fragilis	0.138913	-0.148067	0.404316	0.34114	0.866141
Nut	ASV1439_Blautia luti	0.00932499	-0.272586	0.289762	0.949296	0.995671
Nut	ASV1463_Faecalibacterium longum	0.0281563	-0.25506	0.306923	0.847708	0.992833
Nut	ASV1469_Phocaeicola coprocola	-0.110874	-0.380217	0.175803	0.448195	0.919059
Nut	ASV1475_Roseburia inulinivorans	-0.0476047	-0.324458	0.236761	0.745322	0.978392
Nut	ASV1505_Dialister invisus	-0.2069	-0.46126	0.0788865	0.153754	0.696329
Nut	ASV1512_Clostridium leptum	0.00612075	-0.27555	0.286824	0.966706	0.995671
Nut	ASV1537_Holdemanella biformis	0.0696702	-0.215753	0.344125	0.634302	0.956501
Nut	ASV1549_Bacteroides zhangwenhongii	-0.0100644	-0.290439	0.271902	0.945281	0.995671
Nut	ASV1554_Ligilactobacillus salivarius	-0.0385743	-0.31634	0.245283	0.792437	0.983248
Nut	ASV1573_Alistipes shahii	-0.091171	-0.36306	0.195025	0.53327	0.949763
Nut	ASV1599_Ruminococcus faecis	-0.115269	-0.384018	0.171486	0.430294	0.913006
Nut	ASV1601_Acetivibrionales sp.	0.0519695	-0.232627	0.328367	0.722863	0.974549
Nut	ASV1631_Escherichia marmotae	-0.0313742	-0.309837	0.252046	0.830545	0.992562
Nut	ASV1637_Acinetobacter lwoffii	0.0179018	-0.264627	0.2976	0.90283	0.994643
Nut	ASV1667_Gemmiger sp.	0.09941	-0.187014	0.370257	0.496763	0.938579
Nut	ASV1672_Hominenteromicrobium mulieris	-0.175795	-0.435466	0.110882	0.226956	0.788636
Nut	ASV1682_Ruminococcoides bili	-0.161898	-0.423801	0.124989	0.266405	0.828516
Nut	ASV1690_Serratia oryzae	-0.0876508	-0.359975	0.198437	0.549259	0.950851
Nut	ASV1695_Ruminococcus faecis	0.0903067	-0.195864	0.362303	0.537175	0.950851
Nut	ASV1707_Holdemanella porci	-0.123209	-0.390864	0.163658	0.398995	0.911194
Nut	ASV1709_Ruthenibacterium lactatiformans	0.0316319	-0.251804	0.31007	0.829174	0.992562
Nut	ASV1725_Bacteroides kribbi	-0.259985	-0.504312	0.0228851	0.0712197	0.511618
Nut	ASV1726_Ruminococcus bromii	-0.157216	-0.419851	0.129715	0.280665	0.840012
Nut	ASV1749_Bifidobacterium callitrichidarum	0.00221903	-0.279152	0.283239	0.987927	0.996748
Nut	ASV1751_Aristaeella sp.	-0.256651	-0.501645	0.0264544	0.0750545	0.524069
Nut	ASV1761_Streptococcus pasteurianus	0.0798817	-0.205941	0.353146	0.585334	0.955972
Nut	ASV1769_Bacteroides kribbi	-0.1273	-0.394379	0.15961	0.383401	0.902873
Nut	ASV1810_Anaerostipes hadrus	-0.0873975	-0.359753	0.198682	0.550418	0.950851
Nut	ASV1831_Mediterraneibacter gnavus	0.00334939	-0.278109	0.284278	0.981777	0.995904
Nut	ASV1835_Christensenellaceae sp.	-0.101088	-0.371718	0.185378	0.489488	0.932344
Nut	ASV1840_Lactobacillus ultunensis	0.056868	-0.227974	0.332744	0.697932	0.97005
Nut	ASV1844_Anaerobutyricum soehngenii	0.0872067	-0.198867	0.359585	0.551292	0.950851
Nut	ASV1869_Anaerobutyricum soehngenii	0.0877419	-0.198349	0.360055	0.548842	0.950851
Nut	ASV1876_Fusicatenibacter sp.	0.0803483	-0.205491	0.353557	0.583138	0.955972
Oil	ASV1_Bifidobacterium adolescentis	0.0249656	-0.258042	0.304028	0.864794	0.993552
Oil	ASV4_Bacteroides caccae	-0.0175911	-0.297317	0.264916	0.904508	0.994643
Oil	ASV11_Faecalibacterium duncaniae	0.431851	0.171478	0.635835	0.00194568	0.0645507
Oil	ASV25_Phocaeicola plebeius	0.0889768	-0.197152	0.361138	0.543209	0.950851
Oil	ASV31_Segatella copri	0.00334984	-0.278109	0.284279	0.981775	0.995904
Oil	ASV45_Hominicoprocola sp.	-0.0408094	-0.318353	0.243178	0.7807	0.981375
Oil	ASV46_Neisseria cinerea	0.00381588	-0.277679	0.284707	0.97924	0.995671
Oil	ASV50_Lactobacillus iners	-0.133984	-0.400107	0.152976	0.358709	0.883926
Oil	ASV55_Intestinibacter bartlettii	-0.00217652	-0.2832	0.279191	0.988158	0.996748
Oil	ASV72_Listeria welshimeri	0.0779932	-0.20776	0.351481	0.594261	0.955972
Oil	ASV73_Parabacteroides merdae	-0.0553137	-0.331356	0.229452	0.70581	0.970539
Oil	ASV105_Megasphaera elsdenii	-0.217517	-0.469968	0.0678279	0.133264	0.660772
Oil	ASV135_Lactobacillus rogosae	-0.0388937	-0.316627	0.244982	0.790757	0.983248
Oil	ASV142_Arthromitus sp.	0.0117666	-0.270324	0.291997	0.936045	0.995671
Oil	ASV156_Pseudomonas paralactis	-0.0391392	-0.316849	0.244751	0.789466	0.983248
Oil	ASV181_Clostridium jeddahitimonense	-0.0985297	-0.369489	0.187872	0.500601	0.939592
Oil	ASV195_Bacteroides ovatus	0.00978289	-0.272162	0.290181	0.946809	0.995671
Oil	ASV217_Alistipes sp.	-0.131958	-0.398373	0.15499	0.36609	0.886837
Oil	ASV220_Phocaeicola plebeius	0.101353	-0.18512	0.371949	0.488347	0.932344
Oil	ASV234_Lactobacillus gasseri	0.058586	-0.226339	0.334276	0.689261	0.969617
Oil	ASV244_Brevundimonas albigilva	-0.0482279	-0.325017	0.236171	0.742101	0.978392
Oil	ASV245_Bacteroides stercoris	-0.0978589	-0.368904	0.188525	0.503536	0.940049
Oil	ASV272_Eubacterium sp.	0.143332	-0.143655	0.408081	0.325851	0.865967
Oil	ASV279_Parasutterella excrementihominis	-0.104864	-0.375003	0.18169	0.473326	0.926929
Oil	ASV282_Agathobacter rectalis	0.139861	-0.147121	0.405125	0.337822	0.866141
Oil	ASV296_Phocaeicola massiliensis	0.114675	-0.17207	0.383505	0.432689	0.913006
Oil	ASV323_Blautia obeum	0.00698402	-0.274752	0.287616	0.962014	0.995671
Oil	ASV324_Fusicatenibacter saccharivorans	0.141177	-0.145808	0.406246	0.333252	0.865967
Oil	ASV329_Acetivibrionales sp.	0.183296	-0.103221	0.441725	0.20743	0.772197
Oil	ASV336_Romboutsia timonensis	-0.096132	-0.367397	0.190206	0.511132	0.940049
Oil	ASV343_Anaerobutyricum soehngenii	-0.0292126	-0.30788	0.254071	0.842066	0.992833
Oil	ASV346_Alistipes putredinis	-0.029561	-0.308196	0.253745	0.840207	0.992833
Oil	ASV352_Roseburia intestinalis	-0.120874	-0.388854	0.165964	0.408059	0.911194
Oil	ASV357_Ruminococcus faecis	-0.0380241	-0.315844	0.245801	0.795333	0.983248
Oil	ASV367_Faecalibacterium prausnitzii	0.0653326	-0.219904	0.340278	0.655598	0.960408
Oil	ASV376_Phocaeicola dorei	-0.00513837	-0.285922	0.276458	0.972048	0.995671
Oil	ASV378_Delftia acidovorans	-0.124774	-0.392209	0.162111	0.392987	0.911194
Oil	ASV425_Sporobacter sp.	-0.0430489	-0.320367	0.241066	0.768988	0.981375
Oil	ASV434_Bifidobacterium longum	0.00688697	-0.274842	0.287527	0.962541	0.995671
Oil	ASV440_Roseburia faecis	-0.450626	-0.649519	-0.194014	0.00115727	0.0435948
Oil	ASV453_Bacteroides uniformis	-0.19203	-0.448983	0.0942559	0.186217	0.732579
Oil	ASV463_Coprococcus phoceensis	-0.230049	-0.480183	0.0546853	0.111794	0.646686
Oil	ASV497_Gemella sanguinis	-0.119583	-0.387741	0.167237	0.413122	0.911907
Oil	ASV527_Staphylococcus aureus	-0.146789	-0.41102	0.140194	0.314193	0.861868
Oil	ASV537_Ruminococcus torques	0.0481483	-0.236247	0.324945	0.742513	0.978392
Oil	ASV546_Bacteroides uniformis	0.0698931	-0.21554	0.344322	0.633216	0.956501
Oil	ASV549_Nanosynbacter lyticus	0.0749623	-0.210675	0.348806	0.608713	0.956501
Oil	ASV555_Akkermansia muciniphila	-0.0906528	-0.362606	0.195528	0.53561	0.950697
Oil	ASV573_Bifidobacterium bifidum	-0.00957739	-0.289993	0.272353	0.947925	0.995671
Oil	ASV576_Marinobacter maroccanus	-0.0688057	-0.343359	0.216581	0.638524	0.956501
Oil	ASV584_Segatella copri	0.0315921	-0.251842	0.310034	0.829386	0.992562
Oil	ASV590_Butyricicoccus faecihominis	0.139508	-0.147473	0.404824	0.339054	0.866141
Oil	ASV596_Parabacteroides distasonis	0.224359	-0.0606647	0.475554	0.121189	0.659488
Oil	ASV598_Blautia wexlerae	0.0204194	-0.262283	0.299894	0.889244	0.994643
Oil	ASV624_Alistipes onderdonkii	0.0500122	-0.234482	0.326616	0.732907	0.977209
Oil	ASV625_Mollicutes sp.	-0.00584521	-0.286571	0.275805	0.968204	0.995671
Oil	ASV631_Limosilactobacillus reuteri	-0.0862331	-0.358731	0.199809	0.555762	0.950851
Oil	ASV636_Sellimonas intestinalis	-0.0125912	-0.292751	0.26956	0.931572	0.995671
Oil	ASV641_Nanoperiomorbus periodonticus	-0.05022	-0.326802	0.234285	0.731838	0.976939
Oil	ASV658_Haemophilus parainfluenzae	-0.0694001	-0.343886	0.216012	0.63562	0.956501
Oil	ASV676_Cupriavidus pauculus	-0.147148	-0.411325	0.139834	0.312997	0.861868
Oil	ASV692_Lachnoclostridium edouardi	-0.281097	-0.521104	0.00010791	0.0504024	0.433999
Oil	ASV715_Phocaeicola faecicola	0.182677	-0.103855	0.441209	0.208997	0.772197
Oil	ASV742_Gemmiger formicilis	0.220636	-0.0645664	0.472517	0.127653	0.659488
Oil	ASV777_Kosakonia quasisacchari	-0.136604	-0.402345	0.150369	0.349305	0.87634
Oil	ASV811_Faecalibacterium prausnitzii	0.303797	0.024712	0.538953	0.0338273	0.354951
Oil	ASV832_Terrisporobacter petrolearius	-0.0392617	-0.316959	0.244636	0.788822	0.983248
Oil	ASV870_Coprococcus comes	0.276791	-0.00477715	0.517694	0.054189	0.452779
Oil	ASV908_Dorea phocaeensis	-0.206809	-0.461185	0.0789811	0.153939	0.696329
Oil	ASV910_Megamonas funiformis	0.0440583	-0.240113	0.321275	0.763725	0.98051
Oil	ASV923_Anaerostipes hadrus	0.0390209	-0.244862	0.316742	0.790088	0.983248
Oil	ASV961_Blautia brookingsii	0.0976532	-0.188726	0.368725	0.504437	0.940049
Oil	ASV962_Vescimonas coprocola	-0.00769693	-0.28827	0.274093	0.95814	0.995671
Oil	ASV972_Collinsella aerofaciens	0.0262018	-0.256888	0.30515	0.858167	0.992833
Oil	ASV1046_Bacillus wiedmannii	-0.0104437	-0.290786	0.27155	0.943222	0.995671
Oil	ASV1052_Blautia faecis	-0.0667664	-0.341551	0.218533	0.648527	0.957248
Oil	ASV1067_Mollicutes sp.	-0.125208	-0.392583	0.161681	0.391327	0.911194
Oil	ASV1080_Megasphaera hexanoica	-0.0408378	-0.318378	0.243151	0.780551	0.981375
Oil	ASV1104_Clostridium saudiense	0.126897	-0.16001	0.394033	0.384921	0.903623
Oil	ASV1126_Viridibacillus arvi	0.000320255	-0.280902	0.281491	0.998257	0.999132
Oil	ASV1128_Lachnospira sp.	0.0416628	-0.242373	0.319121	0.776231	0.981375
Oil	ASV1139_Streptococcus mitis	-0.0608497	-0.336292	0.224183	0.677895	0.966708
Oil	ASV1142_Subdoligranulum variabile	-0.123127	-0.390793	0.163739	0.399311	0.911194
Oil	ASV1143_Dorea longicatena	0.123229	-0.163638	0.390881	0.398918	0.911194
Oil	ASV1147_Hominilimicola sp.	0.0755649	-0.210096	0.349339	0.605828	0.956501
Oil	ASV1149_Parabacteroides distasonis	-0.211756	-0.465249	0.0738375	0.144112	0.689427
Oil	ASV1162_Eubacterium sp.	0.0579441	-0.22695	0.333703	0.692496	0.97005
Oil	ASV1174_Bacteroides humanifaecis	0.0978444	-0.18854	0.368891	0.503599	0.940049
Oil	ASV1183_Phascolarctobacterium faecium	-0.00565208	-0.286393	0.275983	0.969254	0.995671
Oil	ASV1194_Granulicatella adiacens	-0.0158816	-0.295757	0.266505	0.913751	0.994895
Oil	ASV1196_Odoribacter splanchnicus	-0.0663006	-0.341137	0.218979	0.650821	0.957248
Oil	ASV1224_Phocaeicola vulgatus	0.0751795	-0.210466	0.348998	0.607673	0.956501
Oil	ASV1233_Prevotellamassilia timonensis	0.0771053	-0.208614	0.350698	0.598479	0.955972
Oil	ASV1239_Hominisplanchenecus faecis	0.163981	-0.122882	0.425554	0.260219	0.828351
Oil	ASV1243_Clostridium saudiense	0.0363676	-0.247359	0.31435	0.80407	0.98586
Oil	ASV1249_Streptococcus thermophilus	0.00398953	-0.277518	0.284867	0.978296	0.995671
Oil	ASV1257_Bacteroides xylanisolvens	0.109412	-0.177238	0.37895	0.454241	0.920727
Oil	ASV1258_Segatella copri	0.0218012	-0.260995	0.301152	0.881801	0.994643
Oil	ASV1277_Ligilactobacillus faecis	-0.105975	-0.375968	0.180604	0.468624	0.925902
Oil	ASV1289_Alcaligenes ammonioxydans	-0.00766473	-0.28824	0.274123	0.958315	0.995671
Oil	ASV1306_Helicobacter sp.	0.0224666	-0.260375	0.301757	0.878221	0.994643
Oil	ASV1322_Ralstonia pickettii	0.0376471	-0.246155	0.315504	0.797319	0.983248
Oil	ASV1323_Ruminococcus albus	0.117981	-0.168816	0.38636	0.41945	0.91237
Oil	ASV1347_Acetivibrionales sp.	-0.0880129	-0.360293	0.198086	0.547604	0.950851
Oil	ASV1357_Streptococcus ilei	-0.121763	-0.389619	0.165086	0.404593	0.911194
Oil	ASV1359_Faecalibacillus intestinalis	0.266615	-0.0157633	0.509606	0.0640541	0.482056
Oil	ASV1401_Bacteroides fragilis	0.0991166	-0.1873	0.370001	0.49804	0.93874
Oil	ASV1439_Blautia luti	0.0117712	-0.27032	0.292001	0.936019	0.995671
Oil	ASV1463_Faecalibacterium longum	0.314028	0.0360118	0.546929	0.0279941	0.331532
Oil	ASV1469_Phocaeicola coprocola	0.0479882	-0.236398	0.324802	0.743339	0.978392
Oil	ASV1475_Roseburia inulinivorans	0.0428498	-0.241254	0.320188	0.770027	0.981375
Oil	ASV1505_Dialister invisus	0.0509559	-0.233588	0.32746	0.728059	0.976939
Oil	ASV1512_Clostridium leptum	-0.0248886	-0.303958	0.258114	0.865208	0.993552
Oil	ASV1537_Holdemanella biformis	0.00606094	-0.275605	0.286769	0.967031	0.995671
Oil	ASV1549_Bacteroides zhangwenhongii	0.00189702	-0.279449	0.282943	0.989679	0.996748
Oil	ASV1554_Ligilactobacillus salivarius	0.0234519	-0.259456	0.302653	0.872923	0.994643
Oil	ASV1573_Alistipes shahii	-0.129054	-0.395884	0.157871	0.376825	0.895802
Oil	ASV1599_Ruminococcus faecis	0.0404684	-0.243499	0.318046	0.782487	0.981647
Oil	ASV1601_Acetivibrionales sp.	0.127739	-0.159175	0.394756	0.381749	0.900635
Oil	ASV1631_Escherichia marmotae	0.181573	-0.104984	0.440289	0.211808	0.772197
Oil	ASV1637_Acinetobacter lwoffii	0.00640863	-0.275284	0.287088	0.965141	0.995671
Oil	ASV1667_Gemmiger sp.	0.0965204	-0.189828	0.367736	0.509418	0.940049
Oil	ASV1672_Hominenteromicrobium mulieris	0.0736866	-0.211901	0.347679	0.614841	0.956501
Oil	ASV1682_Ruminococcoides bili	0.0629955	-0.222136	0.338201	0.667187	0.962493
Oil	ASV1690_Serratia oryzae	-0.0971461	-0.368282	0.189219	0.506664	0.940049
Oil	ASV1695_Ruminococcus faecis	0.0627312	-0.222388	0.337966	0.668502	0.962493
Oil	ASV1707_Holdemanella porci	0.205794	-0.0800336	0.460351	0.156013	0.699166
Oil	ASV1709_Ruthenibacterium lactatiformans	-0.133932	-0.400062	0.153028	0.358899	0.883926
Oil	ASV1725_Bacteroides kribbi	-0.195291	-0.451684	0.090897	0.17871	0.725125
Oil	ASV1726_Ruminococcus bromii	-0.0627094	-0.337947	0.222409	0.668611	0.962493
Oil	ASV1749_Bifidobacterium callitrichidarum	0.107092	-0.179511	0.376937	0.463925	0.924189
Oil	ASV1751_Aristaeella sp.	-0.330078	-0.559357	-0.0538829	0.0205454	0.298744
Oil	ASV1761_Streptococcus pasteurianus	0.122213	-0.164641	0.390007	0.402845	0.911194
Oil	ASV1769_Bacteroides kribbi	0.0313536	-0.252065	0.309819	0.830655	0.992562
Oil	ASV1810_Anaerostipes hadrus	0.122619	-0.164241	0.390356	0.401274	0.911194
Oil	ASV1831_Mediterraneibacter gnavus	0.117744	-0.16905	0.386155	0.420394	0.91237
Oil	ASV1835_Christensenellaceae sp.	0.0993178	-0.187104	0.370176	0.497164	0.938579
Oil	ASV1840_Lactobacillus ultunensis	-0.00817738	-0.28871	0.273648	0.955529	0.995671
Oil	ASV1844_Anaerobutyricum soehngenii	0.233954	-0.0505694	0.483352	0.105675	0.637499
Oil	ASV1869_Anaerobutyricum soehngenii	-0.0729593	-0.347036	0.212599	0.618346	0.956501
Oil	ASV1876_Fusicatenibacter sp.	0.179207	-0.107402	0.438316	0.217923	0.778403
Condiment	ASV1_Bifidobacterium adolescentis	-0.0365806	-0.314542	0.247158	0.802945	0.985253
Condiment	ASV4_Bacteroides caccae	0.170038	-0.11674	0.430644	0.242778	0.80309
Condiment	ASV11_Faecalibacterium duncaniae	0.30422	0.0251772	0.539283	0.033568	0.353875
Condiment	ASV25_Phocaeicola plebeius	0.203173	-0.0827517	0.458192	0.16147	0.707211
Condiment	ASV31_Segatella copri	0.149705	-0.13727	0.413495	0.30457	0.860133
Condiment	ASV45_Hominicoprocola sp.	0.134496	-0.152467	0.400544	0.356862	0.882043
Condiment	ASV46_Neisseria cinerea	-0.222329	-0.473899	0.0627929	0.124681	0.659488
Condiment	ASV50_Lactobacillus iners	-0.290052	-0.52817	-0.00964136	0.0432139	0.39741
Condiment	ASV55_Intestinibacter bartlettii	-0.22155	-0.473263	0.0636092	0.126042	0.659488
Condiment	ASV72_Listeria welshimeri	-0.222662	-0.47417	0.0624441	0.124103	0.659488
Condiment	ASV73_Parabacteroides merdae	0.200398	-0.0856239	0.455904	0.167395	0.711132
Condiment	ASV105_Megasphaera elsdenii	-0.319428	-0.551122	-0.0420047	0.0252703	0.320279
Condiment	ASV135_Lactobacillus rogosae	0.146799	-0.140184	0.411029	0.31416	0.861868
Condiment	ASV142_Arthromitus sp.	-0.12391	-0.391467	0.162965	0.396296	0.911194
Condiment	ASV156_Pseudomonas paralactis	-0.0445107	-0.321681	0.239686	0.76137	0.98051
Condiment	ASV181_Clostridium jeddahitimonense	-0.403251	-0.61474	-0.137664	0.00406624	0.100807
Condiment	ASV195_Bacteroides ovatus	0.16148	-0.125411	0.423449	0.267657	0.828516
Condiment	ASV217_Alistipes sp.	0.192973	-0.0932852	0.449764	0.184024	0.72857
Condiment	ASV220_Phocaeicola plebeius	-0.161276	-0.423277	0.125618	0.268271	0.828516
Condiment	ASV234_Lactobacillus gasseri	-0.309868	-0.543691	-0.0314085	0.0302558	0.334594
Condiment	ASV244_Brevundimonas albigilva	0.387707	0.119543	0.603147	0.00591503	0.129877
Condiment	ASV245_Bacteroides stercoris	0.103655	-0.182872	0.373952	0.478469	0.930354
Condiment	ASV272_Eubacterium sp.	-0.0920768	-0.363853	0.194147	0.529193	0.947765
Condiment	ASV279_Parasutterella excrementihominis	0.0415328	-0.242496	0.319004	0.776911	0.981375
[truncated: 258 more rows]

## Sheet: LS_Nutrients-genera
Longitudinal correlation analysis of Nutrients and genus-level taxa in the LS group
measure1	measure2	rmcorr.r	lowerCI	upperCI	p-value	q-value
Protein	Bifidobacterium	-0.225137	-0.476187	0.0598489	0.119871	0.399473
Protein	Prevotella	0.228071	-0.0567665	0.478575	0.114995	0.391239
Protein	Parabacteroides	0.287943	0.00734026	0.526509	0.0448267	0.267012
Protein	Bacteroides	0.259463	-0.0234442	0.503895	0.0718094	0.319596
Protein	Eubacterium hallii	-0.119017	-0.387253	0.167796	0.415353	0.711771
Protein	Clostridia UCG-014	-0.138777	-0.4042	0.148203	0.34162	0.647154
Protein	Escherichia-Shigella	0.167091	-0.119732	0.42817	0.251163	0.559142
Protein	Comamonadaceae	-0.0890171	-0.361173	0.197114	0.543026	0.802978
Protein	NK4A214	0.042958	-0.241152	0.320286	0.769462	0.921352
Protein	Faecalibacterium	0.227897	-0.0569491	0.478434	0.11528	0.391347
Protein	Fusobacterium	-0.0260131	-0.304979	0.257064	0.859178	0.95341
Protein	Holdemanella	0.204462	-0.0814153	0.459254	0.158769	0.457751
Protein	Romboutsia	0.237096	-0.047251	0.485897	0.100941	0.369253
Protein	Lactobacillus	-0.353388	-0.577225	-0.0801564	0.0127456	0.149118
Protein	Lachnospiraceae1	-0.116327	-0.384932	0.170445	0.426046	0.722123
Protein	Blautia	-0.0708088	-0.345133	0.214662	0.628759	0.856571
Protein	Bacillus	-0.161437	-0.423413	0.125455	0.267786	0.574202
Protein	Alistipes	0.160812	-0.126086	0.422886	0.269667	0.575881
Protein	RF39	-0.088337	-0.360577	0.197772	0.546124	0.804655
Protein	Ruminococcus torques	0.120375	-0.166456	0.388424	0.410011	0.708548
Protein	Muribaculaceae	-0.113735	-0.382693	0.172994	0.436496	0.728206
Protein	Eubacterium coprostanoligenes	0.0624087	-0.222696	0.337679	0.670109	0.879709
Protein	UCG-002	0.0453805	-0.238864	0.322462	0.756848	0.916808
Protein	Neisseria	-0.129884	-0.396596	0.157049	0.373738	0.675334
Protein	Intestinibacter	-0.196451	-0.452643	0.0897005	0.176093	0.475694
Protein	Alloprevotella	-0.0436372	-0.320896	0.240511	0.76592	0.91991
Protein	Veillonella	0.247272	-0.0364592	0.494112	0.0867242	0.343983
Protein	Ruminococcus	-0.292269	-0.529914	-0.0120636	0.04157	0.257253
Protein	Listeria	-0.240342	-0.488523	0.0438155	0.096223	0.3613
Protein	Sutterella	0.151537	-0.13543	0.415048	0.298621	0.604477
Protein	Ruminococcaceae Incertae Sedis	-0.0585677	-0.334259	0.226357	0.689353	0.887174
Protein	Lachnospira	0.0869775	-0.199088	0.359384	0.552343	0.809291
Protein	Megasphaera	0.127891	-0.159024	0.394887	0.381175	0.682037
Protein	TM7x	0.0344818	-0.24913	0.312647	0.814045	0.939607
Protein	Barnesiella	-0.00384506	-0.284734	0.277652	0.979081	0.991144
Protein	Pseudomonas	0.270929	-0.0111138	0.51304	0.0597095	0.295405
Protein	Agathobacter	-0.151957	-0.415403	0.135008	0.297269	0.60377
Protein	Lachnospiraceae NK4A136	0.0632248	-0.221917	0.338405	0.666046	0.87737
Protein	Paraprevotella	0.141507	-0.145479	0.406527	0.332113	0.638688
Protein	Candidatus Arthromitus	-0.0464961	-0.323464	0.23781	0.75106	0.915034
Protein	Bacilli	-0.23017	-0.480281	0.0545579	0.1116	0.387052
Protein	UCG-005	-0.0013082	-0.282401	0.279991	0.992882	0.995438
Protein	Lachnoclostridium	0.0880421	-0.198058	0.360318	0.54747	0.805399
Protein	Monoglobus	0.144079	-0.142907	0.408717	0.323308	0.628352
Protein	Clostridium sensu stricto 1	0.13564	-0.151329	0.401522	0.352749	0.657949
Protein	Christensenellaceae R-7	0.0163047	-0.266112	0.296143	0.911463	0.971847
Protein	Fusicatenibacter	-0.100161	-0.370911	0.186282	0.493498	0.770932
Protein	Oscillospiraceae1	-0.122337	-0.390114	0.164519	0.402364	0.701554
Protein	Chloroplast	-0.148746	-0.412682	0.138232	0.307713	0.613402
Protein	Actinomyces	0.0323654	-0.251117	0.310734	0.825274	0.941751
Protein	Ruminococcus gauvreauii	-0.129903	-0.396612	0.157029	0.373666	0.675334
Protein	Brevundimonas	0.400764	0.134753	0.612891	0.00432266	0.0902956
Protein	Helicobacter	-0.146714	-0.410957	0.140269	0.314442	0.619342
Protein	Eubacterium eligens	-0.00906756	-0.289526	0.272825	0.950694	0.985761
Protein	Subdoligranulum	0.23887	-0.0453743	0.487333	0.098341	0.364731
Protein	CAG-352	0.00636993	-0.27532	0.287052	0.965352	0.988614
Protein	Parasutterella	0.0512268	-0.233331	0.327703	0.726669	0.903346
Protein	Roseburia	0.191648	-0.0946498	0.448665	0.187113	0.487606
Protein	Marinobacter	0.1999	-0.0861388	0.455493	0.168475	0.4689
Protein	Dialister	0.0495798	-0.234892	0.326228	0.735131	0.906596
Protein	Eubacterium nodatum	0.195643	-0.0905342	0.451975	0.177913	0.478295
Protein	Yersiniaceae	0.272405	-0.00952121	0.514213	0.0582794	0.292897
Protein	Eubacterium ventriosum	-0.0384034	-0.316186	0.245444	0.793336	0.933176
Protein	Acinetobacter	-0.183713	-0.442073	0.102794	0.20638	0.510127
Protein	Anaerostipes	-0.0975002	-0.368591	0.188875	0.505109	0.779658
Protein	Enterobacteriaceae	-0.247001	-0.493893	0.0367484	0.0870826	0.344539
Protein	Ruminococcaceae2	0.0533888	-0.23128	0.329637	0.715609	0.898135
Protein	Tyzzerella	0.0549073	-0.229838	0.330993	0.707875	0.893811
Protein	Saccharimonadaceae	0.00457582	-0.276977	0.285405	0.975107	0.990366
Protein	Gemella	0.134215	-0.152747	0.400303	0.357877	0.661962
Protein	Butyricicoccus	-0.110566	-0.37995	0.176106	0.449465	0.738142
Protein	Staphylococcus	-0.253922	-0.499457	0.0293715	0.0783143	0.330867
Protein	Akkermansia	-0.0331767	-0.311468	0.250356	0.820965	0.941718
Protein	Terrisporobacter	-0.0835674	-0.356389	0.202385	0.568087	0.817503
Protein	Sellimonas	-0.104488	-0.374676	0.182058	0.474921	0.754889
Protein	Dorea	0.127042	-0.159866	0.394157	0.384374	0.685286
Protein	Lachnospiraceae ND3007	-0.0862628	-0.358757	0.19978	0.555626	0.810616
Protein	Streptococcus	-0.051656	-0.328087	0.232924	0.724469	0.902606
Protein	Haemophilus	0.0400818	-0.243863	0.317698	0.784515	0.929214
Protein	Cupriavidus	-0.106745	-0.376636	0.17985	0.465381	0.750003
Protein	Collinsella	-0.0589012	-0.334557	0.226039	0.687674	0.886974
Protein	Planococcaceae	-0.114041	-0.382957	0.172694	0.435257	0.727852
Protein	Phascolarctobacterium	0.304905	0.0259313	0.539818	0.0331512	0.235464
Protein	Coprococcus	-0.00612163	-0.286824	0.275549	0.966702	0.988614
Protein	Megamonas	0.0943644	-0.191925	0.365853	0.518966	0.789454
Protein	CAG-56	-0.113123	-0.382163	0.173596	0.438986	0.730126
Protein	Turicibacter	-0.101302	-0.371905	0.185169	0.488564	0.767092
Protein	Granulicatella	0.254904	-0.0283222	0.500244	0.0771284	0.32858
Protein	Odoribacter	0.230473	-0.0542388	0.480527	0.111117	0.386435
Protein	Alcaligenes	0.0283879	-0.254843	0.307133	0.84647	0.950229
Protein	Ralstonia	-0.466879	-0.661262	-0.213744	0.000720296	0.0295267
Protein	Erysipelotrichaceae UCG-003	-0.0873404	-0.359703	0.198737	0.55068	0.807939
Protein	Ruminococcus gnavus	0.159738	-0.127171	0.42198	0.272923	0.57943
Protein	UBA1819	0.170301	-0.116473	0.430865	0.24204	0.55043
Fat	Bifidobacterium	0.16486	-0.121992	0.426295	0.257636	0.566512
Fat	Prevotella	0.161145	-0.12575	0.423166	0.268666	0.574882
Fat	Parabacteroides	0.0408161	-0.243171	0.318359	0.780665	0.927273
Fat	Bacteroides	0.0406029	-0.243372	0.318167	0.781782	0.928196
Fat	Eubacterium hallii	0.132151	-0.154798	0.398538	0.365384	0.669605
Fat	Clostridia UCG-014	0.054908	-0.229837	0.330994	0.707871	0.893811
Fat	Escherichia-Shigella	-0.057904	-0.333668	0.226989	0.692698	0.8884
Fat	Comamonadaceae	-0.0398908	-0.317526	0.244043	0.785518	0.929214
Fat	NK4A214	0.161201	-0.125693	0.423214	0.268497	0.574882
Fat	Faecalibacterium	-0.01526	-0.29519	0.267083	0.917115	0.975251
Fat	Fusobacterium	0.225909	-0.0590375	0.476816	0.118572	0.397084
Fat	Holdemanella	-0.0373107	-0.3152	0.246472	0.799093	0.935306
Fat	Romboutsia	0.0414447	-0.242579	0.318924	0.777372	0.92581
Fat	Lactobacillus	-0.0652327	-0.340189	0.219999	0.656091	0.871928
Fat	Lachnospiraceae1	-0.0927192	-0.364415	0.193523	0.526311	0.791423
Fat	Blautia	-0.0977347	-0.368796	0.188646	0.50408	0.778539
Fat	Bacillus	-0.126443	-0.393643	0.160459	0.386637	0.687388
Fat	Alistipes	-0.110904	-0.380242	0.175775	0.448075	0.738081
Fat	RF39	-0.208229	-0.462353	0.0775061	0.151069	0.446223
Fat	Ruminococcus torques	0.108376	-0.178253	0.378052	0.45855	0.745072
Fat	Muribaculaceae	0.026257	-0.256836	0.3052	0.857871	0.95341
Fat	Eubacterium coprostanoligenes	-0.0481762	-0.32497	0.23622	0.742368	0.910754
Fat	UCG-002	-0.151994	-0.415434	0.134972	0.297152	0.60377
Fat	Neisseria	0.160569	-0.126331	0.422681	0.270401	0.576319
Fat	Intestinibacter	-0.0833761	-0.356221	0.20257	0.568977	0.817947
Fat	Alloprevotella	0.0897707	-0.196383	0.361833	0.539603	0.800522
Fat	Veillonella	0.184357	-0.102134	0.442609	0.204767	0.507831
Fat	Ruminococcus	-0.398478	-0.61119	-0.132081	0.00457074	0.0922991
Fat	Listeria	0.00698241	-0.274754	0.287614	0.962023	0.988614
Fat	Sutterella	-0.0216678	-0.30103	0.26112	0.882519	0.963648
Fat	Ruminococcaceae Incertae Sedis	0.116277	-0.170494	0.384889	0.426246	0.722154
Fat	Lachnospira	-0.160531	-0.422649	0.12637	0.270518	0.576345
Fat	Megasphaera	-0.0454229	-0.3225	0.238824	0.756628	0.916808
Fat	TM7x	0.187257	-0.0991612	0.44502	0.19761	0.500864
Fat	Barnesiella	0.024278	-0.258685	0.303403	0.868485	0.957748
Fat	Pseudomonas	-0.0598082	-0.335365	0.225175	0.683116	0.886538
Fat	Agathobacter	0.0999093	-0.186528	0.370692	0.494592	0.771783
Fat	Lachnospiraceae NK4A136	-0.0824649	-0.35542	0.203449	0.573222	0.820796
Fat	Paraprevotella	0.0165944	-0.265843	0.296408	0.909896	0.971847
Fat	Candidatus Arthromitus	0.160641	-0.126259	0.422742	0.270184	0.576083
Fat	Bacilli	-0.0647412	-0.339753	0.220469	0.658523	0.872848
Fat	UCG-005	-0.009274	-0.289715	0.272634	0.949573	0.985761
Fat	Lachnoclostridium	-0.0795517	-0.352855	0.206259	0.58689	0.830235
Fat	Monoglobus	-0.0253217	-0.304351	0.25771	0.862884	0.95483
Fat	Clostridium sensu stricto 1	-0.0581339	-0.333873	0.22677	0.691539	0.887958
Fat	Christensenellaceae R-7	-0.0940199	-0.365552	0.19226	0.5205	0.790269
Fat	Fusicatenibacter	-0.0580966	-0.333839	0.226805	0.691727	0.88799
Fat	Oscillospiraceae1	0.00537963	-0.276235	0.286143	0.970736	0.988614
Fat	Chloroplast	0.0826359	-0.203284	0.35557	0.572424	0.82063
Fat	Actinomyces	0.198885	-0.0871876	0.454655	0.170691	0.471195
Fat	Ruminococcus gauvreauii	0.0537726	-0.230916	0.32998	0.713651	0.897124
Fat	Brevundimonas	0.0355697	-0.248108	0.313629	0.808287	0.938073
Fat	Helicobacter	0.0381076	-0.245722	0.315919	0.794893	0.933973
Fat	Eubacterium eligens	-0.187518	-0.445238	0.0988929	0.196974	0.500342
Fat	Subdoligranulum	0.0441009	-0.240073	0.321313	0.763503	0.919033
Fat	CAG-352	-0.366348	-0.587068	-0.0949313	0.00962743	0.131222
Fat	Parasutterella	-0.160676	-0.422771	0.126224	0.270079	0.576083
Fat	Roseburia	0.0179532	-0.264579	0.297647	0.902552	0.970731
Fat	Marinobacter	0.0189757	-0.263628	0.298579	0.897031	0.970638
Fat	Dialister	-0.064565	-0.339596	0.220637	0.659396	0.872848
Fat	Eubacterium nodatum	0.0495754	-0.234896	0.326224	0.735154	0.906596
Fat	Yersiniaceae	0.0307893	-0.252594	0.309308	0.833659	0.945173
Fat	Eubacterium ventriosum	-0.0277187	-0.306526	0.255469	0.850047	0.951499
Fat	Acinetobacter	-0.00332622	-0.284257	0.278131	0.981904	0.991616
Fat	Anaerostipes	-0.020268	-0.299756	0.262424	0.89006	0.966078
Fat	Enterobacteriaceae	-0.191884	-0.448861	0.0944068	0.18656	0.487217
Fat	Ruminococcaceae2	-0.194208	-0.450787	0.0920135	0.181179	0.482698
Fat	Tyzzerella	0.0685931	-0.216785	0.343171	0.639564	0.862454
Fat	Saccharimonadaceae	0.112455	-0.174252	0.381585	0.441709	0.731753
Fat	Gemella	0.0934022	-0.19286	0.365012	0.523256	0.791154
Fat	Butyricicoccus	0.0517225	-0.232861	0.328146	0.724128	0.902387
Fat	Staphylococcus	0.0157944	-0.266586	0.295678	0.914223	0.973505
Fat	Akkermansia	-0.124918	-0.392334	0.161968	0.392433	0.693532
Fat	Terrisporobacter	-0.00160942	-0.282678	0.279714	0.991243	0.994458
Fat	Sellimonas	0.0131245	-0.269065	0.293239	0.928681	0.979702
Fat	Dorea	0.0743995	-0.211216	0.348309	0.611413	0.846007
Fat	Lachnospiraceae ND3007	-0.0261756	-0.305126	0.256912	0.858307	0.95341
Fat	Streptococcus	-0.039246	-0.316945	0.244651	0.788905	0.931379
Fat	Haemophilus	0.0146755	-0.267625	0.294656	0.920279	0.977472
Fat	Cupriavidus	-0.194104	-0.450701	0.0921206	0.181418	0.482776
Fat	Collinsella	0.1229	-0.163963	0.390598	0.400189	0.700426
Fat	Planococcaceae	0.0181698	-0.264378	0.297845	0.901383	0.970638
Fat	Phascolarctobacterium	-0.0583208	-0.334039	0.226592	0.690596	0.887793
Fat	Coprococcus	0.0138259	-0.268414	0.29388	0.924881	0.978535
Fat	Megamonas	-0.107066	-0.376915	0.179536	0.464034	0.74916
Fat	CAG-56	-0.0953126	-0.366681	0.191003	0.514756	0.7859
Fat	Turicibacter	0.0192789	-0.263345	0.298855	0.895395	0.969937
Fat	Granulicatella	0.0930118	-0.193239	0.364671	0.525001	0.791423
Fat	Odoribacter	-0.00725755	-0.287867	0.274499	0.960527	0.988614
Fat	Alcaligenes	0.221668	-0.063486	0.473359	0.125836	0.405711
Fat	Ralstonia	0.0550561	-0.229697	0.331126	0.707119	0.893811
Fat	Erysipelotrichaceae UCG-003	-0.0112265	-0.291503	0.270825	0.938974	0.982966
Fat	Ruminococcus gnavus	-0.0589839	-0.33463	0.22596	0.687258	0.886974
Fat	UBA1819	-0.0434463	-0.320725	0.240691	0.766915	0.91993
Carbohydrates	Bifidobacterium	-0.0942844	-0.365783	0.192003	0.519322	0.789775
Carbohydrates	Prevotella	-0.210258	-0.46402	0.0753968	0.147038	0.440034
Carbohydrates	Parabacteroides	-0.110461	-0.379859	0.176209	0.449898	0.738142
Carbohydrates	Bacteroides	-0.0910728	-0.362974	0.195121	0.533713	0.797115
Carbohydrates	Eubacterium hallii	-0.085034	-0.357678	0.200968	0.561291	0.812746
Carbohydrates	Clostridia UCG-014	-0.00731359	-0.287918	0.274447	0.960223	0.988614
Carbohydrates	Escherichia-Shigella	0.00400897	-0.2775	0.284884	0.97819	0.991144
Carbohydrates	Comamonadaceae	0.046248	-0.238044	0.323241	0.752346	0.915782
Carbohydrates	NK4A214	-0.147937	-0.411995	0.139043	0.310381	0.614958
Carbohydrates	Faecalibacterium	-0.0444482	-0.321625	0.239745	0.761696	0.91854
Carbohydrates	Fusobacterium	-0.198577	-0.4544	0.0875056	0.171368	0.472026
Carbohydrates	Holdemanella	-0.0341979	-0.31239	0.249397	0.815549	0.940111
Carbohydrates	Romboutsia	-0.138915	-0.404318	0.148066	0.341135	0.646817
Carbohydrates	Lactobacillus	0.163963	-0.1229	0.42554	0.26027	0.56726
Carbohydrates	Lachnospiraceae1	0.125236	-0.161654	0.392606	0.391222	0.692514
Carbohydrates	Blautia	0.102829	-0.183678	0.373234	0.481999	0.760596
Carbohydrates	Bacillus	0.161559	-0.125331	0.423516	0.267419	0.574202
Carbohydrates	Alistipes	0.0586463	-0.226282	0.334329	0.688957	0.887174
Carbohydrates	RF39	0.218021	-0.0673016	0.47038	0.132345	0.416292
Carbohydrates	Ruminococcus torques	-0.131994	-0.398403	0.154954	0.36596	0.670435
Carbohydrates	Muribaculaceae	-0.00423458	-0.285092	0.277292	0.976963	0.990774
Carbohydrates	Eubacterium coprostanoligenes	0.0338652	-0.249709	0.31209	0.817313	0.941036
Carbohydrates	UCG-002	0.134627	-0.152336	0.400656	0.356387	0.661117
Carbohydrates	Neisseria	-0.103084	-0.373456	0.183429	0.480907	0.759753
Carbohydrates	Intestinibacter	0.129791	-0.157141	0.396516	0.374084	0.675334
Carbohydrates	Alloprevotella	-0.0573024	-0.333131	0.227561	0.695736	0.890519
Carbohydrates	Veillonella	-0.246431	-0.493435	0.0373543	0.0878372	0.344665
Carbohydrates	Ruminococcus	0.44871	0.191701	0.648128	0.00122194	0.0427052
Carbohydrates	Listeria	0.0530857	-0.231568	0.329366	0.717156	0.898873
Carbohydrates	Sutterella	-0.016791	-0.296587	0.26566	0.908833	0.971847
Carbohydrates	Ruminococcaceae Incertae Sedis	-0.0565282	-0.33244	0.228297	0.699651	0.892684
Carbohydrates	Lachnospira	0.132538	-0.154413	0.398869	0.363968	0.668583
Carbohydrates	Megasphaera	0.0122924	-0.269837	0.292478	0.933193	0.981386
Carbohydrates	TM7x	-0.152752	-0.416077	0.13421	0.29472	0.60201
Carbohydrates	Barnesiella	-0.040094	-0.317709	0.243852	0.784452	0.929214
Carbohydrates	Pseudomonas	-0.0163551	-0.296189	0.266065	0.91119	0.971847
Carbohydrates	Agathobacter	-0.0375096	-0.31538	0.246285	0.798045	0.935306
Carbohydrates	Lachnospiraceae NK4A136	0.064748	-0.220462	0.339759	0.658489	0.872848
Carbohydrates	Paraprevotella	-0.0562855	-0.332224	0.228528	0.700881	0.892733
Carbohydrates	Candidatus Arthromitus	-0.136282	-0.402071	0.150689	0.350451	0.655233
Carbohydrates	Bacilli	0.126428	-0.160473	0.393631	0.386691	0.687388
Carbohydrates	UCG-005	-0.00886957	-0.289345	0.273008	0.951769	0.985761
Carbohydrates	Lachnoclostridium	0.0619385	-0.223145	0.337261	0.672453	0.881486
Carbohydrates	Monoglobus	-0.020174	-0.299671	0.262512	0.890567	0.966243
Carbohydrates	Clostridium sensu stricto 1	0.0122586	-0.269868	0.292447	0.933376	0.981386
Carbohydrates	Christensenellaceae R-7	0.0669645	-0.218344	0.341726	0.647553	0.865272
Carbohydrates	Fusicatenibacter	0.0997815	-0.186652	0.37058	0.495147	0.771783
Carbohydrates	Oscillospiraceae1	0.0217943	-0.261002	0.301145	0.881838	0.963648
Carbohydrates	Chloroplast	-0.0266129	-0.305523	0.256503	0.855965	0.95341
Carbohydrates	Actinomyces	-0.202312	-0.457482	0.0836432	0.163291	0.465619
Carbohydrates	Ruminococcus gauvreauii	-0.0298959	-0.308499	0.253431	0.83842	0.946873
Carbohydrates	Brevundimonas	-0.150399	-0.414083	0.136574	0.302309	0.607514
Carbohydrates	Helicobacter	-0.00554934	-0.286299	0.276078	0.969813	0.988614
Carbohydrates	Eubacterium eligens	0.180305	-0.10628	0.439232	0.215069	0.518872
Carbohydrates	Subdoligranulum	-0.0886308	-0.360834	0.197488	0.544785	0.804269
Carbohydrates	CAG-352	0.330649	0.0545212	0.559797	0.020315	0.184097
Carbohydrates	Parasutterella	0.12571	-0.161184	0.393014	0.389418	0.690556
Carbohydrates	Roseburia	-0.0584811	-0.334182	0.226439	0.689789	0.887174
Carbohydrates	Marinobacter	-0.0769693	-0.350578	0.208745	0.599126	0.83669
Carbohydrates	Dialister	0.0312944	-0.252121	0.309765	0.83097	0.943843
Carbohydrates	Eubacterium nodatum	-0.0948982	-0.36632	0.191406	0.516594	0.787823
Carbohydrates	Yersiniaceae	-0.147558	-0.411673	0.139424	0.311637	0.615595
Carbohydrates	Eubacterium ventriosum	0.0390938	-0.244794	0.316808	0.789705	0.931715
Carbohydrates	Acinetobacter	0.0543606	-0.230357	0.330505	0.710656	0.894738
Carbohydrates	Anaerostipes	0.0356832	-0.248002	0.313732	0.807687	0.938073
Carbohydrates	Enterobacteriaceae	0.24565	-0.0381844	0.492805	0.0888798	0.345994
Carbohydrates	Ruminococcaceae2	0.18825	-0.098142	0.445845	0.195201	0.498703
Carbohydrates	Tyzzerella	-0.0482325	-0.325021	0.236167	0.742078	0.910754
Carbohydrates	Saccharimonadaceae	-0.0970624	-0.368209	0.189301	0.507032	0.781182
Carbohydrates	Gemella	-0.119088	-0.387315	0.167725	0.41507	0.711771
Carbohydrates	Butyricicoccus	-0.00731267	-0.287917	0.274448	0.960228	0.988614
Carbohydrates	Staphylococcus	0.0561879	-0.228621	0.332137	0.701375	0.892733
Carbohydrates	Akkermansia	0.0971085	-0.189256	0.368249	0.50683	0.781182
Carbohydrates	Terrisporobacter	0.0315991	-0.251835	0.310041	0.829348	0.943771
Carbohydrates	Sellimonas	0.0144173	-0.267865	0.29442	0.921678	0.977624
Carbohydrates	Dorea	-0.10692	-0.376788	0.179679	0.464647	0.749927
Carbohydrates	Lachnospiraceae ND3007	0.0518542	-0.232736	0.328264	0.723453	0.902241
Carbohydrates	Streptococcus	0.0561673	-0.22864	0.332118	0.701479	0.892733
Carbohydrates	Haemophilus	-0.0560614	-0.332024	0.228741	0.702016	0.893019
Carbohydrates	Cupriavidus	0.194425	-0.0917903	0.450966	0.180684	0.481941
Carbohydrates	Collinsella	-0.0918539	-0.363658	0.194363	0.530196	0.794086
Carbohydrates	Planococcaceae	0.0113628	-0.270699	0.291628	0.938235	0.982847
Carbohydrates	Phascolarctobacterium	-0.0142733	-0.294289	0.267999	0.922457	0.977706
Carbohydrates	Coprococcus	-0.00370449	-0.284605	0.277781	0.979846	0.991171
Carbohydrates	Megamonas	0.0632803	-0.221864	0.338454	0.66577	0.87737
Carbohydrates	CAG-56	0.128289	-0.15863	0.395228	0.379683	0.680932
Carbohydrates	Turicibacter	0.00929363	-0.272615	0.289733	0.949466	0.985761
Carbohydrates	Granulicatella	-0.151518	-0.415032	0.135449	0.298682	0.604477
Carbohydrates	Odoribacter	-0.047298	-0.324183	0.237051	0.746907	0.912414
Carbohydrates	Alcaligenes	-0.221314	-0.473071	0.063856	0.126456	0.407224
Carbohydrates	Ralstonia	0.086671	-0.199385	0.359115	0.55375	0.810186
Carbohydrates	Erysipelotrichaceae UCG-003	0.0489078	-0.235528	0.325626	0.738593	0.908551
Carbohydrates	Ruminococcus gnavus	0.00650813	-0.275192	0.287179	0.9646	0.988614
Carbohydrates	UBA1819	0.00238405	-0.279	0.283391	0.987029	0.9933
Total sugars	Bifidobacterium	-0.259214	-0.503696	0.0237107	0.0720919	0.320069
Total sugars	Prevotella	-0.0706277	-0.344973	0.214836	0.62964	0.856599
Total sugars	Parabacteroides	0.113771	-0.172959	0.382724	0.436351	0.728186
Total sugars	Bacteroides	0.191178	-0.0951325	0.448276	0.188216	0.48785
Total sugars	Eubacterium hallii	-0.0103154	-0.290669	0.271669	0.943919	0.984721
Total sugars	Clostridia UCG-014	-0.0343983	-0.312571	0.249209	0.814487	0.939607
Total sugars	Escherichia-Shigella	0.178384	-0.108242	0.437629	0.220079	0.526489
Total sugars	Comamonadaceae	-0.105326	-0.375404	0.181239	0.471369	0.753467
Total sugars	NK4A214	0.219875	-0.065363	0.471895	0.129005	0.411308
Total sugars	Faecalibacterium	0.239716	-0.0444787	0.488017	0.0971196	0.362853
Total sugars	Fusobacterium	-0.146311	-0.410614	0.140673	0.31579	0.620651
Total sugars	Holdemanella	0.172941	-0.113789	0.433077	0.234709	0.542907
Total sugars	Romboutsia	0.0240271	-0.258919	0.303175	0.869833	0.958821
Total sugars	Lactobacillus	-0.30247	-0.537915	-0.023251	0.034653	0.23915
Total sugars	Lachnospiraceae1	0.0905673	-0.195611	0.362531	0.535996	0.798001
Total sugars	Blautia	0.0543062	-0.230409	0.330456	0.710933	0.894738
Total sugars	Bacillus	-0.11798	-0.386359	0.168818	0.419457	0.716236
Total sugars	Alistipes	0.0296556	-0.253656	0.308281	0.839702	0.947641
Total sugars	RF39	-0.163517	-0.425164	0.123351	0.261587	0.56899
Total sugars	Ruminococcus torques	0.148499	-0.13848	0.412472	0.308526	0.614123
Total sugars	Muribaculaceae	-0.111942	-0.381141	0.174756	0.443809	0.73396
Total sugars	Eubacterium coprostanoligenes	0.0182218	-0.264329	0.297892	0.901102	0.970638
Total sugars	UCG-002	0.10324	-0.183277	0.373591	0.480241	0.75936
Total sugars	Neisseria	-0.107925	-0.37766	0.178695	0.460436	0.745734
Total sugars	Intestinibacter	-0.135071	-0.401036	0.151895	0.354789	0.659949
Total sugars	Alloprevotella	0.0741257	-0.211479	0.348067	0.612729	0.846792
Total sugars	Veillonella	0.172485	-0.114253	0.432695	0.235966	0.54489
Total sugars	Ruminococcus	-0.0766502	-0.350297	0.209052	0.600646	0.837525
Total sugars	Listeria	-0.10504	-0.375155	0.181518	0.47258	0.754132
Total sugars	Sutterella	-0.186536	-0.444421	0.0999008	0.199372	0.502765
Total sugars	Ruminococcaceae Incertae Sedis	-0.158366	-0.420823	0.128555	0.277115	0.582883
Total sugars	Lachnospira	0.156307	-0.130631	0.419083	0.28349	0.59037
Total sugars	Megasphaera	-0.0553727	-0.331409	0.229396	0.70551	0.89369
Total sugars	TM7x	-0.242583	-0.490332	0.0414401	0.0930673	0.353837
Total sugars	Barnesiella	-0.0472404	-0.324131	0.237106	0.747206	0.912414
Total sugars	Pseudomonas	-0.0325479	-0.310899	0.250945	0.824304	0.941733
Total sugars	Agathobacter	-0.0413431	-0.318833	0.242675	0.777904	0.92581
Total sugars	Lachnospiraceae NK4A136	0.161513	-0.125378	0.423476	0.267559	0.574202
Total sugars	Paraprevotella	0.243324	-0.0406542	0.49093	0.0920419	0.351902
Total sugars	Candidatus Arthromitus	0.0058585	-0.275792	0.286583	0.968132	0.988614
Total sugars	Bacilli	-0.0422242	-0.319626	0.241844	0.773295	0.923549
Total sugars	UCG-005	0.0991155	-0.187301	0.37	0.498045	0.773381
Total sugars	Lachnoclostridium	0.0496162	-0.234857	0.326261	0.734944	0.906596
Total sugars	Monoglobus	0.169774	-0.117009	0.430422	0.243522	0.551364
Total sugars	Clostridium sensu stricto 1	0.155063	-0.131884	0.418032	0.287388	0.593817
Total sugars	Christensenellaceae R-7	0.105472	-0.181096	0.375531	0.470751	0.753312
Total sugars	Fusicatenibacter	0.0964354	-0.189911	0.367662	0.509793	0.782395
Total sugars	Oscillospiraceae1	-0.0189659	-0.29857	0.263637	0.897084	0.970638
Total sugars	Chloroplast	-0.178611	-0.437818	0.10801	0.219483	0.526299
Total sugars	Actinomyces	-0.174974	-0.434778	0.11172	0.22917	0.535319
Total sugars	Ruminococcus gauvreauii	-0.12312	-0.390787	0.163745	0.399336	0.699703
Total sugars	Brevundimonas	0.173001	-0.113728	0.433127	0.234544	0.542756
Total sugars	Helicobacter	0.0220972	-0.260719	0.301421	0.880208	0.963311
Total sugars	Eubacterium eligens	0.0288274	-0.254432	0.307531	0.844122	0.949485
Total sugars	Subdoligranulum	0.166352	-0.12048	0.427549	0.253294	0.561771
Total sugars	CAG-352	0.178257	-0.108372	0.437523	0.220413	0.526846
Total sugars	Parasutterella	0.0540171	-0.230683	0.330198	0.712405	0.89615
Total sugars	Roseburia	0.0611083	-0.223936	0.336522	0.676601	0.883399
Total sugars	Marinobacter	-0.0419445	-0.319374	0.242108	0.774757	0.924486
Total sugars	Dialister	-0.104702	-0.374862	0.181848	0.474011	0.754132
Total sugars	Eubacterium nodatum	-0.00188238	-0.282929	0.279462	0.989758	0.994308
Total sugars	Yersiniaceae	0.0706394	-0.214824	0.344983	0.629583	0.856599
Total sugars	Eubacterium ventriosum	0.168757	-0.118041	0.429569	0.2464	0.554629
Total sugars	Acinetobacter	-0.0559021	-0.331882	0.228893	0.702824	0.89329
Total sugars	Anaerostipes	0.0624313	-0.222674	0.337699	0.669996	0.879709
Total sugars	Enterobacteriaceae	-0.0573661	-0.333188	0.2275	0.695413	0.890519
Total sugars	Ruminococcaceae2	0.0621416	-0.222951	0.337442	0.67144	0.880821
Total sugars	Tyzzerella	-0.0994202	-0.370265	0.187004	0.496718	0.773117
Total sugars	Saccharimonadaceae	-0.120168	-0.388246	0.16666	0.410821	0.709112
Total sugars	Gemella	-0.1591	-0.421442	0.127815	0.274868	0.581636
Total sugars	Butyricicoccus	0.0202044	-0.262483	0.299698	0.890403	0.966243
Total sugars	Staphylococcus	-0.24134	-0.489329	0.0427587	0.0948084	0.358955
Total sugars	Akkermansia	0.107946	-0.178674	0.377679	0.460346	0.745734
Total sugars	Terrisporobacter	0.00569934	-0.275939	0.286437	0.968997	0.988614
Total sugars	Sellimonas	-0.0825438	-0.355489	0.203373	0.572854	0.820796
Total sugars	Dorea	0.186827	-0.0996026	0.444663	0.19866	0.501898
Total sugars	Lachnospiraceae ND3007	0.175078	-0.111613	0.434866	0.228888	0.535235
Total sugars	Streptococcus	-0.147862	-0.411931	0.139119	0.31063	0.614958
Total sugars	Haemophilus	0.0332356	-0.2503	0.311521	0.820653	0.941718
Total sugars	Cupriavidus	0.142157	-0.144829	0.407081	0.329873	0.635501
Total sugars	Collinsella	0.0665845	-0.218707	0.341389	0.649423	0.865685
Total sugars	Planococcaceae	-0.0316955	-0.310128	0.251745	0.828835	0.943384
Total sugars	Phascolarctobacterium	0.14922	-0.137756	0.413084	0.306156	0.611639
Total sugars	Coprococcus	0.0644731	-0.220725	0.339514	0.659851	0.872969
Total sugars	Megamonas	-0.0132312	-0.293336	0.268966	0.928103	0.979702
Total sugars	CAG-56	0.00776672	-0.274028	0.288334	0.95776	0.988614
Total sugars	Turicibacter	-0.186092	-0.444052	0.100356	0.200462	0.503123
Total sugars	Granulicatella	0.208437	-0.0772893	0.462525	0.150651	0.446223
Total sugars	Odoribacter	0.103855	-0.182676	0.374126	0.477616	0.756966
Total sugars	Alcaligenes	0.0128661	-0.269305	0.293003	0.930082	0.980001
Total sugars	Ralstonia	-0.29625	-0.533042	-0.0164211	0.038747	0.249113
Total sugars	Erysipelotrichaceae UCG-003	-0.0130723	-0.293191	0.269113	0.928964	0.979702
Total sugars	Ruminococcus gnavus	0.313823	0.0357843	0.546769	0.0281024	0.219504
Total sugars	UBA1819	0.175573	-0.111109	0.435279	0.227555	0.534063
Fructose	Bifidobacterium	-0.164952	-0.426371	0.121899	0.257368	0.566252
Fructose	Prevotella	-0.35486	-0.578346	-0.0818289	0.0123526	0.147321
Fructose	Parabacteroides	-0.233955	-0.483353	0.0505685	0.105673	0.377296
Fructose	Bacteroides	-0.114632	-0.383468	0.172112	0.432863	0.726378
Fructose	Eubacterium hallii	-0.00644544	-0.287122	0.27525	0.964941	0.988614
Fructose	Clostridia UCG-014	0.223412	-0.0616585	0.474781	0.12281	0.403349
Fructose	Escherichia-Shigella	-0.0446575	-0.321813	0.239547	0.760606	0.918402
Fructose	Comamonadaceae	0.00901874	-0.27287	0.289481	0.950959	0.985761
Fructose	NK4A214	0.115623	-0.171137	0.384325	0.428869	0.72445
Fructose	Faecalibacterium	-0.0219576	-0.301294	0.26085	0.880959	0.963648
Fructose	Fusobacterium	-0.0728282	-0.34692	0.212725	0.618979	0.849829
Fructose	Holdemanella	0.210126	-0.0755335	0.463912	0.147297	0.440034
Fructose	Romboutsia	0.0543651	-0.230353	0.330509	0.710633	0.894738
Fructose	Lactobacillus	0.0513555	-0.233209	0.327818	0.726009	0.90308
Fructose	Lachnospiraceae1	0.0529625	-0.231685	0.329256	0.717785	0.898873
Fructose	Blautia	0.0235475	-0.259366	0.30274	0.872409	0.959728
Fructose	Bacillus	0.0648955	-0.220322	0.33989	0.657759	0.872744
Fructose	Alistipes	-0.228532	-0.47895	0.0562812	0.114242	0.391239
Fructose	RF39	0.00249115	-0.278901	0.283489	0.986446	0.9933
Fructose	Ruminococcus torques	-0.0108218	-0.291132	0.2712	0.94117	0.983789
Fructose	Muribaculaceae	0.0283789	-0.254851	0.307125	0.846518	0.950229
Fructose	Eubacterium coprostanoligenes	-0.184605	-0.442815	0.10188	0.204147	0.507648
Fructose	UCG-002	-0.0938198	-0.365377	0.192454	0.521392	0.790463
Fructose	Neisseria	0.134982	-0.151983	0.40096	0.355109	0.660318
Fructose	Intestinibacter	0.103714	-0.182814	0.374003	0.478218	0.757259
Fructose	Alloprevotella	0.200808	-0.0851992	0.456242	0.166509	0.467471
Fructose	Veillonella	0.0267841	-0.256343	0.305678	0.855048	0.953123
Fructose	Ruminococcus	0.0287236	-0.254529	0.307437	0.844677	0.949601
Fructose	Listeria	0.051838	-0.232751	0.32825	0.723537	0.902241
Fructose	Sutterella	-0.255878	-0.501025	0.0272813	0.0759668	0.326119
Fructose	Ruminococcaceae Incertae Sedis	-0.269583	-0.511969	0.0125662	0.0610393	0.299515
Fructose	Lachnospira	-0.0979139	-0.368952	0.188472	0.503295	0.778312
Fructose	Megasphaera	0.015574	-0.266791	0.295477	0.915416	0.973921
Fructose	TM7x	-0.268443	-0.511062	0.0137954	0.062184	0.301091
Fructose	Barnesiella	-0.286449	-0.525331	-0.00571266	0.045998	0.26813
Fructose	Pseudomonas	-0.0687177	-0.343281	0.216666	0.638954	0.862197
Fructose	Agathobacter	-0.100294	-0.371027	0.186152	0.492922	0.770252
Fructose	Lachnospiraceae NK4A136	0.114014	-0.17272	0.382933	0.435367	0.727852
Fructose	Paraprevotella	0.0319355	-0.25152	0.310345	0.827559	0.943055
Fructose	Candidatus Arthromitus	0.169368	-0.117421	0.430081	0.244669	0.552812
Fructose	Bacilli	0.177973	-0.108662	0.437285	0.221161	0.526998
Fructose	UCG-005	0.147844	-0.139136	0.411916	0.310688	0.614958
Fructose	Lachnoclostridium	-0.139747	-0.405027	0.147236	0.338222	0.643875
Fructose	Monoglobus	0.0492654	-0.235189	0.325947	0.736751	0.907133
Fructose	Clostridium sensu stricto 1	0.144963	-0.142023	0.409468	0.320317	0.625043
Fructose	Christensenellaceae R-7	0.122644	-0.164216	0.390377	0.401179	0.701034
Fructose	Fusicatenibacter	0.0288635	-0.254398	0.307564	0.843929	0.949464
Fructose	Oscillospiraceae1	0.190225	-0.0961131	0.447485	0.19047	0.491495
Fructose	Chloroplast	-0.0120859	-0.292289	0.270028	0.934312	0.981458
Fructose	Actinomyces	-0.105075	-0.375186	0.181484	0.47243	0.754132
Fructose	Ruminococcus gauvreauii	-0.0859855	-0.358514	0.200048	0.556901	0.811533
Fructose	Brevundimonas	-0.230321	-0.480404	0.0543991	0.11136	0.386462
Fructose	Helicobacter	0.215664	-0.0697635	0.468452	0.136685	0.423637
Fructose	Eubacterium eligens	-0.131499	-0.397979	0.155446	0.367775	0.672191
Fructose	Subdoligranulum	-0.0717319	-0.34595	0.213777	0.624281	0.853669
Fructose	CAG-352	0.0325671	-0.250927	0.310916	0.824202	0.941733
Fructose	Parasutterella	-0.199215	-0.454927	0.0868465	0.169968	0.470035
Fructose	Roseburia	-0.0545137	-0.330642	0.230212	0.709877	0.894738
Fructose	Marinobacter	0.0905462	-0.195631	0.362513	0.536092	0.798001
Fructose	Dialister	-0.189151	-0.446594	0.0972166	0.193032	0.495953
Fructose	Eubacterium nodatum	-0.211039	-0.464661	0.0745837	0.145507	0.438768
Fructose	Yersiniaceae	0.0649735	-0.220247	0.339959	0.657373	0.87257
Fructose	Eubacterium ventriosum	0.168089	-0.118719	0.429008	0.248302	0.557099
Fructose	Acinetobacter	0.192028	-0.0942583	0.448981	0.186223	0.486948
Fructose	Anaerostipes	0.161592	-0.125298	0.423543	0.267321	0.574202
Fructose	Enterobacteriaceae	0.116112	-0.170656	0.384747	0.426907	0.722736
Fructose	Ruminococcaceae2	-0.0168911	-0.296679	0.265567	0.908292	0.971847
Fructose	Tyzzerella	-0.0803895	-0.353593	0.205451	0.582944	0.827242
Fructose	Saccharimonadaceae	-0.150561	-0.414221	0.136411	0.301782	0.607351
Fructose	Gemella	-0.284575	-0.523852	-0.00367201	0.0475034	0.269956
Fructose	Butyricicoccus	0.0496223	-0.234851	0.326266	0.734913	0.906596
Fructose	Staphylococcus	0.0625123	-0.222597	0.337771	0.669592	0.879709
Fructose	Akkermansia	0.268629	-0.013594	0.51121	0.0619952	0.301091
Fructose	Terrisporobacter	0.242589	-0.0414339	0.490337	0.0930591	0.353837
Fructose	Sellimonas	-0.0457146	-0.322762	0.238549	0.755113	0.916808
Fructose	Dorea	0.0664894	-0.218798	0.341305	0.649891	0.866098
Fructose	Lachnospiraceae ND3007	0.203312	-0.0826072	0.458307	0.161176	0.461638
Fructose	Streptococcus	-0.140206	-0.405419	0.146777	0.336622	0.642598
Fructose	Haemophilus	-0.106021	-0.376008	0.180559	0.468431	0.75183
Fructose	Cupriavidus	0.0425509	-0.241536	0.31992	0.771588	0.922724
Fructose	Collinsella	-0.19246	-0.449339	0.0938133	0.185215	0.486177
Fructose	Planococcaceae	0.168777	-0.118021	0.429585	0.246343	0.554629
Fructose	Phascolarctobacterium	-0.0496829	-0.326321	0.234794	0.734601	0.906596
Fructose	Coprococcus	0.0592829	-0.225676	0.334897	0.685754	0.886974
Fructose	Megamonas	-0.280652	-0.520752	0.000591451	0.0507838	0.275496
Fructose	CAG-56	0.0775995	-0.208139	0.351134	0.59613	0.83534
Fructose	Turicibacter	0.0437032	-0.240448	0.320955	0.765575	0.91991
Fructose	Granulicatella	0.0266199	-0.256497	0.305529	0.855927	0.95341
Fructose	Odoribacter	-0.169505	-0.430196	0.117282	0.244282	0.552166
Fructose	Alcaligenes	0.139647	-0.147335	0.404942	0.33857	0.644064
Fructose	Ralstonia	0.0453348	-0.238907	0.322421	0.757086	0.916808
Fructose	Erysipelotrichaceae UCG-003	0.0954981	-0.190823	0.366844	0.513934	0.785306
Fructose	Ruminococcus gnavus	0.201544	-0.0844383	0.456849	0.164929	0.466871
Fructose	UBA1819	0.0126278	-0.269526	0.292785	0.931374	0.980659
Glucose	Bifidobacterium	-0.202258	-0.457438	0.0836988	0.163405	0.465701
Glucose	Prevotella	-0.26276	-0.50653	0.0199079	0.068147	0.311954
Glucose	Parabacteroides	-0.147605	-0.411713	0.139377	0.311483	0.615514
Glucose	Bacteroides	-0.0438901	-0.321123	0.240272	0.764602	0.919262
Glucose	Eubacterium hallii	-0.0133132	-0.293411	0.26889	0.927659	0.979585
Glucose	Clostridia UCG-014	0.0895547	-0.196593	0.361644	0.540583	0.800696
Glucose	Escherichia-Shigella	0.0341961	-0.249399	0.312389	0.815558	0.940111
Glucose	Comamonadaceae	-0.0232096	-0.302432	0.259682	0.874225	0.960942
Glucose	NK4A214	0.155114	-0.131833	0.418075	0.287227	0.593817
Glucose	Faecalibacterium	0.0333268	-0.250215	0.311603	0.820169	0.941718
Glucose	Fusobacterium	0.0046187	-0.276938	0.285445	0.974874	0.990313
Glucose	Holdemanella	0.233663	-0.0508762	0.483117	0.106121	0.377906
Glucose	Romboutsia	0.00520016	-0.276401	0.285979	0.971712	0.988614
Glucose	Lactobacillus	0.0145646	-0.267728	0.294555	0.92088	0.977585
Glucose	Lachnospiraceae1	0.0809764	-0.204886	0.35411	0.580187	0.825034
Glucose	Blautia	-0.0231203	-0.302351	0.259765	0.874705	0.960943
Glucose	Bacillus	0.0509908	-0.233555	0.327492	0.727879	0.903346
Glucose	Alistipes	-0.161027	-0.423067	0.125869	0.269019	0.574947
Glucose	RF39	0.00600772	-0.275655	0.28672	0.967321	0.988614
Glucose	Ruminococcus torques	-0.0710648	-0.34536	0.214416	0.627516	0.85546
Glucose	Muribaculaceae	0.0678417	-0.217504	0.342504	0.643245	0.864431
Glucose	Eubacterium coprostanoligenes	-0.134412	-0.400472	0.15255	0.357164	0.661455
Glucose	UCG-002	-0.0669493	-0.341713	0.218358	0.647627	0.865272
Glucose	Neisseria	0.126647	-0.160257	0.393818	0.385866	0.686599
Glucose	Intestinibacter	-0.00381444	-0.284706	0.27768	0.979248	0.991144
Glucose	Alloprevotella	0.230399	-0.054317	0.480467	0.111235	0.386435
Glucose	Veillonella	0.0891099	-0.197024	0.361254	0.542604	0.802748
Glucose	Ruminococcus	0.0429593	-0.24115	0.320287	0.769455	0.921352
Glucose	Listeria	-0.00731732	-0.287921	0.274444	0.960202	0.988614
Glucose	Sutterella	-0.20108	-0.456466	0.0849184	0.165924	0.467471
Glucose	Ruminococcaceae Incertae Sedis	-0.289237	-0.527528	-0.0087522	0.0438311	0.264052
Glucose	Lachnospira	-0.056535	-0.332446	0.228291	0.699617	0.892684
Glucose	Megasphaera	0.0222905	-0.260539	0.301597	0.879168	0.962688
Glucose	TM7x	-0.295342	-0.532329	-0.0154268	0.0393763	0.250794
Glucose	Barnesiella	-0.236217	-0.485186	0.0481803	0.102249	0.371641
Glucose	Pseudomonas	-0.0436772	-0.320932	0.240473	0.765711	0.91991
Glucose	Agathobacter	-0.104987	-0.37511	0.18157	0.472804	0.754132
Glucose	Lachnospiraceae NK4A136	0.0772135	-0.20851	0.350794	0.597965	0.835924
Glucose	Paraprevotella	0.0930505	-0.193201	0.364704	0.524828	0.791423
Glucose	Candidatus Arthromitus	0.145967	-0.141018	0.410321	0.316942	0.621347
Glucose	Bacilli	0.182188	-0.104355	0.440802	0.210238	0.514
Glucose	UCG-005	0.192481	-0.0937922	0.449356	0.185167	0.486177
Glucose	Lachnoclostridium	-0.102761	-0.373175	0.183745	0.482291	0.760836
Glucose	Monoglobus	0.0175237	-0.264979	0.297256	0.904873	0.970966
Glucose	Clostridium sensu stricto 1	0.122948	-0.163916	0.390639	0.400002	0.700324
Glucose	Christensenellaceae R-7	0.0935621	-0.192704	0.365152	0.522542	0.790862
Glucose	Fusicatenibacter	0.0183529	-0.264207	0.298012	0.900393	0.970638
Glucose	Oscillospiraceae1	0.162727	-0.124151	0.424499	0.263931	0.571013
Glucose	Chloroplast	-0.0732949	-0.347333	0.212277	0.616728	0.848957
Glucose	Actinomyces	-0.15048	-0.414152	0.136493	0.302046	0.607353
Glucose	Ruminococcus gauvreauii	-0.101302	-0.371905	0.185169	0.488564	0.767092
Glucose	Brevundimonas	-0.112571	-0.381686	0.174137	0.441235	0.731578
Glucose	Helicobacter	0.199456	-0.0865978	0.455126	0.169442	0.46941
Glucose	Eubacterium eligens	-0.0985824	-0.369535	0.187821	0.500371	0.776108
Glucose	Subdoligranulum	-0.0231111	-0.302343	0.259774	0.874754	0.960943
Glucose	CAG-352	0.0796017	-0.206211	0.352899	0.586654	0.830116
Glucose	Parasutterella	-0.0881971	-0.360454	0.197908	0.546763	0.80501
Glucose	Roseburia	-0.0380416	-0.315859	0.245784	0.795241	0.933973
Glucose	Marinobacter	0.0945311	-0.191763	0.365999	0.518225	0.788987
Glucose	Dialister	-0.14908	-0.412965	0.137897	0.306616	0.612109
Glucose	Eubacterium nodatum	-0.190172	-0.447442	0.0961669	0.190595	0.491543
Glucose	Yersiniaceae	0.0599948	-0.224998	0.335531	0.682179	0.885955
Glucose	Eubacterium ventriosum	0.233882	-0.0506455	0.483294	0.105785	0.377449
Glucose	Acinetobacter	0.151934	-0.135032	0.415384	0.297345	0.60377
Glucose	Anaerostipes	0.0539461	-0.230751	0.330135	0.712767	0.896219
Glucose	Enterobacteriaceae	-0.00465094	-0.285474	0.276908	0.974698	0.990313
Glucose	Ruminococcaceae2	0.00582566	-0.275823	0.286553	0.968311	0.988614
Glucose	Tyzzerella	-0.0994497	-0.370291	0.186976	0.49659	0.773117
Glucose	Saccharimonadaceae	-0.199837	-0.455441	0.0862038	0.168612	0.4689
Glucose	Gemella	-0.227587	-0.478182	0.0572749	0.115788	0.392586
Glucose	Butyricicoccus	0.00119961	-0.280091	0.282301	0.993473	0.995611
Glucose	Staphylococcus	-0.055156	-0.331216	0.229602	0.706611	0.893811
Glucose	Akkermansia	0.200032	-0.0860016	0.455602	0.168187	0.468791
Glucose	Terrisporobacter	0.176023	-0.110651	0.435656	0.226347	0.532604
Glucose	Sellimonas	-0.0294123	-0.308061	0.253884	0.841	0.948125
Glucose	Dorea	0.0780677	-0.207688	0.351547	0.593908	0.833942
Glucose	Lachnospiraceae ND3007	0.198672	-0.0874074	0.454479	0.171158	0.472026
Glucose	Streptococcus	-0.171499	-0.431869	0.115256	0.238694	0.547569
Glucose	Haemophilus	-0.0228367	-0.302093	0.26003	0.87623	0.961208
Glucose	Cupriavidus	0.017808	-0.264714	0.297515	0.903337	0.970807
Glucose	Collinsella	-0.130141	-0.396816	0.156793	0.372785	0.675334
Glucose	Planococcaceae	0.127486	-0.159425	0.394539	0.382698	0.68364
Glucose	Phascolarctobacterium	0.0347387	-0.248889	0.312879	0.812684	0.939426
Glucose	Coprococcus	0.0639118	-0.221261	0.339016	0.662634	0.8752
Glucose	Megamonas	-0.259919	-0.50426	0.0229549	0.0712931	0.318598
Glucose	CAG-56	0.0287103	-0.254541	0.307425	0.844747	0.949601
Glucose	Turicibacter	-0.040447	-0.318027	0.243519	0.7826	0.928341
Glucose	Granulicatella	0.0574152	-0.227454	0.333232	0.695166	0.890519
Glucose	Odoribacter	-0.0919474	-0.363739	0.194272	0.529775	0.793934
Glucose	Alcaligenes	0.108003	-0.178618	0.377728	0.460108	0.745734
Glucose	Ralstonia	-0.0392743	-0.31697	0.244624	0.788756	0.931379
Glucose	Erysipelotrichaceae UCG-003	0.0262276	-0.256863	0.305174	0.858028	0.95341
Glucose	Ruminococcus gnavus	0.154283	-0.132669	0.417372	0.289849	0.596548
Glucose	UBA1819	-0.0409498	-0.318479	0.243045	0.779964	0.927047
Maltose	Bifidobacterium	-0.0670344	-0.341788	0.218277	0.647209	0.865272
Maltose	Prevotella	-0.125645	-0.392958	0.161248	0.389663	0.690556
Maltose	Parabacteroides	-0.055887	-0.331868	0.228907	0.7029	0.89329
Maltose	Bacteroides	0.0933706	-0.19289	0.364984	0.523397	0.791154
Maltose	Eubacterium hallii	-0.0455535	-0.322618	0.238701	0.755949	0.916808
Maltose	Clostridia UCG-014	-0.0373834	-0.315266	0.246403	0.79871	0.935306
Maltose	Escherichia-Shigella	0.16901	-0.117784	0.429782	0.24568	0.553949
Maltose	Comamonadaceae	0.0947272	-0.191572	0.36617	0.517353	0.7881
Maltose	NK4A214	-0.0549906	-0.331068	0.229759	0.707451	0.893811
Maltose	Faecalibacterium	0.134026	-0.152934	0.400143	0.358558	0.662557
Maltose	Fusobacterium	-0.0344136	-0.312585	0.249194	0.814406	0.939607
Maltose	Holdemanella	-0.151432	-0.414959	0.135536	0.298961	0.604524
Maltose	Romboutsia	-0.00568345	-0.286422	0.275954	0.969084	0.988614
Maltose	Lactobacillus	-0.090908	-0.36283	0.195281	0.534457	0.797184
Maltose	Lachnospiraceae1	0.173478	-0.113243	0.433526	0.233239	0.540883
Maltose	Blautia	-0.0475142	-0.324377	0.236847	0.74579	0.912283
Maltose	Bacillus	-0.148549	-0.412514	0.13843	0.308362	0.614123
Maltose	Alistipes	-0.0382516	-0.316049	0.245587	0.794135	0.933512
Maltose	RF39	-0.0405039	-0.318078	0.243466	0.782301	0.928277
Maltose	Ruminococcus torques	-0.0591209	-0.334752	0.22583	0.686569	0.886974
Maltose	Muribaculaceae	0.00557448	-0.276055	0.286322	0.969676	0.988614
Maltose	Eubacterium coprostanoligenes	0.0423145	-0.241759	0.319707	0.772823	0.923357
Maltose	UCG-002	0.0427862	-0.241314	0.320131	0.770359	0.921861
Maltose	Neisseria	-0.118347	-0.386675	0.168456	0.418002	0.714852
Maltose	Intestinibacter	-0.00876616	-0.28925	0.273104	0.952331	0.985968
Maltose	Alloprevotella	-0.0279263	-0.306714	0.255275	0.848937	0.95133
Maltose	Veillonella	0.245982	-0.0378318	0.493073	0.0884356	0.345876
Maltose	Ruminococcus	-0.00231644	-0.283328	0.279062	0.987397	0.9933
Maltose	Listeria	0.174808	-0.111889	0.43464	0.229618	0.535625
Maltose	Sutterella	-0.166345	-0.427543	0.120488	0.253315	0.561771
Maltose	Ruminococcaceae Incertae Sedis	-0.148895	-0.412808	0.138083	0.307223	0.612832
Maltose	Lachnospira	0.17763	-0.109012	0.436999	0.222068	0.528466
Maltose	Megasphaera	-0.138571	-0.404024	0.148409	0.342344	0.647667
Maltose	TM7x	-0.0622648	-0.337551	0.222833	0.670826	0.880227
Maltose	Barnesiella	0.0386881	-0.245176	0.316442	0.791838	0.932017
Maltose	Pseudomonas	-0.0829032	-0.355805	0.203026	0.571178	0.819706
Maltose	Agathobacter	0.26134	-0.0214312	0.505396	0.0697051	0.315036
Maltose	Lachnospiraceae NK4A136	0.0758866	-0.209787	0.349623	0.60429	0.840885
Maltose	Paraprevotella	0.0710599	-0.214421	0.345356	0.62754	0.85546
Maltose	Candidatus Arthromitus	0.145988	-0.140997	0.41034	0.31687	0.621347
Maltose	Bacilli	0.026571	-0.256542	0.305485	0.856189	0.95341
Maltose	UCG-005	-0.182637	-0.441176	0.103895	0.209097	0.512588
Maltose	Lachnoclostridium	0.00780905	-0.273989	0.288372	0.95753	0.988614
Maltose	Monoglobus	0.129874	-0.157058	0.396587	0.373774	0.675334
Maltose	Clostridium sensu stricto 1	0.0628582	-0.222267	0.338079	0.66787	0.878548
Maltose	Christensenellaceae R-7	-0.0227891	-0.30205	0.260074	0.876486	0.961295
Maltose	Fusicatenibacter	0.106032	-0.180548	0.376017	0.468385	0.75183
Maltose	Oscillospiraceae1	-0.13001	-0.396703	0.156924	0.373272	0.675334
Maltose	Chloroplast	-0.0113339	-0.291601	0.270725	0.938392	0.982847
Maltose	Actinomyces	-0.281949	-0.521777	-0.000816878	0.0496796	0.273313
Maltose	Ruminococcus gauvreauii	-0.0162799	-0.296121	0.266135	0.911597	0.971847
Maltose	Brevundimonas	-0.0209085	-0.300339	0.261827	0.886609	0.964847
Maltose	Helicobacter	0.186051	-0.100398	0.444018	0.200565	0.503123
Maltose	Eubacterium eligens	-0.0454751	-0.322547	0.238775	0.756357	0.916808
Maltose	Subdoligranulum	-0.0209312	-0.30036	0.261806	0.886486	0.964847
Maltose	CAG-352	0.234461	-0.0500348	0.483763	0.1049	0.376013
Maltose	Parasutterella	0.0428989	-0.241207	0.320233	0.769771	0.921359
Maltose	Roseburia	-0.0365044	-0.314473	0.24723	0.803347	0.937219
Maltose	Marinobacter	-0.202021	-0.457243	0.083944	0.163909	0.466373
Maltose	Dialister	0.125467	-0.161424	0.392805	0.39034	0.691401
Maltose	Eubacterium nodatum	0.0215645	-0.261216	0.300936	0.883075	0.963869
Maltose	Yersiniaceae	0.0188178	-0.263775	0.298435	0.897884	0.970638
Maltose	Eubacterium ventriosum	0.171501	-0.115254	0.431871	0.238689	0.547569
Maltose	Acinetobacter	0.0448825	-0.239335	0.322015	0.759436	0.918263
Maltose	Anaerostipes	0.0646483	-0.220558	0.33967	0.658983	0.872848
Maltose	Enterobacteriaceae	0.160094	-0.126811	0.42228	0.271841	0.578032
Maltose	Ruminococcaceae2	-0.00423572	-0.285093	0.277291	0.976957	0.990774
Maltose	Tyzzerella	-0.23511	-0.484289	0.0493492	0.103914	0.373213
Maltose	Saccharimonadaceae	-0.121191	-0.389126	0.165651	0.406823	0.706369
Maltose	Gemella	-0.205188	-0.459852	0.080663	0.157264	0.455822
Maltose	Butyricicoccus	0.124134	-0.162743	0.39166	0.395435	0.69677
Maltose	Staphylococcus	-0.0691592	-0.343672	0.216243	0.636796	0.861065
Maltose	Akkermansia	-0.00661818	-0.28728	0.27509	0.964002	0.988614
Maltose	Terrisporobacter	-0.131318	-0.397825	0.155625	0.36844	0.672267
Maltose	Sellimonas	-0.155213	-0.418159	0.131733	0.286916	0.593649
Maltose	Dorea	-0.0671394	-0.341881	0.218176	0.646693	0.865272
Maltose	Lachnospiraceae ND3007	0.00545947	-0.276161	0.286217	0.970302	0.988614
Maltose	Streptococcus	-0.31586	-0.548353	-0.0380423	0.027044	0.214849
Maltose	Haemophilus	0.00978562	-0.27216	0.290184	0.946795	0.985637
Maltose	Cupriavidus	0.235177	-0.0492786	0.484343	0.103812	0.373095
Maltose	Collinsella	0.131392	-0.155552	0.397888	0.368169	0.672267
Maltose	Planococcaceae	-0.0277329	-0.306539	0.255456	0.849971	0.951499
Maltose	Phascolarctobacterium	-0.104941	-0.37507	0.181615	0.472999	0.754132
Maltose	Coprococcus	-0.0128803	-0.293016	0.269292	0.930006	0.980001
Maltose	Megamonas	0.0527708	-0.231866	0.329084	0.718764	0.899404
Maltose	CAG-56	0.138685	-0.148295	0.404122	0.341942	0.64754
Maltose	Turicibacter	-0.0562372	-0.332181	0.228574	0.701125	0.892733
Maltose	Granulicatella	-0.177228	-0.436663	0.109422	0.223133	0.529501
Maltose	Odoribacter	-0.0467597	-0.3237	0.23756	0.749694	0.914208
Maltose	Alcaligenes	0.190671	-0.0956543	0.447855	0.189413	0.489654
Maltose	Ralstonia	0.0733204	-0.212252	0.347355	0.616605	0.848957
Maltose	Erysipelotrichaceae UCG-003	0.164067	-0.122795	0.425627	0.259966	0.56726
Maltose	Ruminococcus gnavus	0.0317959	-0.251651	0.310219	0.828302	0.943333
Maltose	UBA1819	-0.173997	-0.433961	0.112714	0.231819	0.538738
Sucrose	Bifidobacterium	-0.120259	-0.388324	0.16657	0.410466	0.708856
Sucrose	Prevotella	0.385579	0.117077	0.601553	0.006218	0.108308
Sucrose	Parabacteroides	0.582426	0.360226	0.742087	1.13e-05	0.00205359
Sucrose	Bacteroides	0.563444	0.335386	0.72912	2.5e-05	0.00358684
Sucrose	Eubacterium hallii	0.0715427	-0.213958	0.345783	0.625198	0.854055
Sucrose	Clostridia UCG-014	-0.361713	-0.583555	-0.089633	0.0106572	0.138949
Sucrose	Escherichia-Shigella	0.38664	0.118306	0.602348	0.00606532	0.106958
Sucrose	Comamonadaceae	-0.234464	-0.483766	0.0500313	0.104895	0.376013
Sucrose	NK4A214	0.234331	-0.050172	0.483658	0.105099	0.37626
Sucrose	Faecalibacterium	0.556027	0.325765	0.724021	3.36e-05	0.00418813
Sucrose	Fusobacterium	-0.25337	-0.499013	0.0299617	0.0789878	0.332029
Sucrose	Holdemanella	0.00567078	-0.275966	0.286411	0.969153	0.988614
Sucrose	Romboutsia	0.010528	-0.271472	0.290863	0.942765	0.984393
Sucrose	Lactobacillus	-0.660689	-0.794315	-0.466083	2.39e-07	0.000285685
Sucrose	Lachnospiraceae1	0.0522742	-0.232338	0.32864	0.721304	0.901134
Sucrose	Blautia	0.180283	-0.106303	0.439213	0.215128	0.518872
Sucrose	Bacillus	-0.39399	-0.607845	-0.126847	0.00509425	0.097895
Sucrose	Alistipes	0.408987	0.144397	0.618996	0.00352514	0.0798736
Sucrose	RF39	-0.357284	-0.580191	-0.0845855	0.0117282	0.145644
Sucrose	Ruminococcus torques	0.394542	0.12749	0.608256	0.00502718	0.0977204
Sucrose	Muribaculaceae	-0.414851	-0.623333	-0.151305	0.00303852	0.0749593
Sucrose	Eubacterium coprostanoligenes	0.284937	0.00406576	0.524138	0.0472097	0.269798
Sucrose	UCG-002	0.333228	0.0574113	0.561784	0.0192998	0.181106
Sucrose	Neisseria	-0.477895	-0.669167	-0.227235	0.000515309	0.0246444
Sucrose	Intestinibacter	-0.273083	-0.514752	0.00878794	0.0576307	0.292826
Sucrose	Alloprevotella	-0.237363	-0.486114	0.0469685	0.100546	0.368873
Sucrose	Veillonella	0.274718	-0.00702053	0.51605	0.056092	0.288977
Sucrose	Ruminococcus	-0.263109	-0.50681	0.0195322	0.0677672	0.311954
Sucrose	Listeria	-0.299614	-0.535679	-0.020112	0.036486	0.242824
Sucrose	Sutterella	-0.00383396	-0.284724	0.277662	0.979142	0.991144
Sucrose	Ruminococcaceae Incertae Sedis	0.238927	-0.0453135	0.487379	0.0982577	0.364671
Sucrose	Lachnospira	0.484754	0.235684	0.674068	0.000415916	0.0218036
Sucrose	Megasphaera	-0.180784	-0.439632	0.10579	0.213833	0.518641
Sucrose	TM7x	0.0388019	-0.245069	0.316545	0.79124	0.931715
Sucrose	Barnesiella	0.337162	0.0618276	0.56481	0.0178344	0.175511
Sucrose	Pseudomonas	0.0672059	-0.218113	0.34194	0.646366	0.865272
Sucrose	Agathobacter	0.129965	-0.156968	0.396665	0.373437	0.675334
Sucrose	Lachnospiraceae NK4A136	0.107813	-0.178804	0.377563	0.460901	0.745759
Sucrose	Paraprevotella	0.393948	0.126797	0.607813	0.00509944	0.097895
Sucrose	Candidatus Arthromitus	-0.294818	-0.531918	-0.0148528	0.0397436	0.251717
Sucrose	Bacilli	-0.422031	-0.628627	-0.159799	0.00252405	0.0671275
Sucrose	UCG-005	-0.153808	-0.416971	0.133147	0.291352	0.597717
Sucrose	Lachnoclostridium	0.35975	0.0873942	0.582065	0.0111211	0.143
Sucrose	Monoglobus	0.37577	0.105748	0.594182	0.00779601	0.120495
Sucrose	Clostridium sensu stricto 1	0.133942	-0.153018	0.40007	0.358865	0.662557
Sucrose	Christensenellaceae R-7	0.0229314	-0.259941	0.30218	0.87572	0.961208
Sucrose	Fusicatenibacter	0.221273	-0.0638998	0.473036	0.126529	0.407224
Sucrose	Oscillospiraceae1	-0.354368	-0.577971	-0.0812695	0.0124828	0.147321
Sucrose	Chloroplast	-0.343588	-0.569739	-0.0690642	0.0156439	0.162768
Sucrose	Actinomyces	-0.137478	-0.403092	0.149498	0.346201	0.652658
Sucrose	Ruminococcus gauvreauii	-0.123904	-0.391462	0.16297	0.396318	0.697683
Sucrose	Brevundimonas	0.614455	0.402867	0.763698	2.65e-06	0.000878734
Sucrose	Helicobacter	-0.347241	-0.572534	-0.0731913	0.0145039	0.157207
Sucrose	Eubacterium eligens	0.242591	-0.0414314	0.490339	0.0930559	0.353837
Sucrose	Subdoligranulum	0.489939	0.242096	0.677761	0.000352665	0.0196197
Sucrose	CAG-352	0.274824	-0.00690652	0.516134	0.055994	0.288977
Sucrose	Parasutterella	0.318729	0.0412277	0.55058	0.0256099	0.208858
Sucrose	Roseburia	0.250536	-0.0329843	0.496738	0.0825127	0.336469
Sucrose	Marinobacter	-0.242375	-0.490165	0.0416606	0.0933566	0.35469
Sucrose	Dialister	0.0251109	-0.257907	0.30416	0.864015	0.955693
Sucrose	Eubacterium nodatum	0.358856	0.0863756	0.581386	0.011338	0.143755
Sucrose	Yersiniaceae	-0.0223975	-0.301694	0.260439	0.878592	0.962638
Sucrose	Eubacterium ventriosum	0.00172136	-0.279611	0.282781	0.990634	0.994308
Sucrose	Acinetobacter	-0.423485	-0.629696	-0.161523	0.00242982	0.0658611
Sucrose	Anaerostipes	-0.0124701	-0.292641	0.269672	0.932229	0.980991
Sucrose	Enterobacteriaceae	-0.207489	-0.461745	0.0782743	0.152559	0.44911
Sucrose	Ruminococcaceae2	0.115266	-0.171489	0.384016	0.430307	0.725643
Sucrose	Tyzzerella	0.0589392	-0.226003	0.33459	0.687483	0.886974
Sucrose	Saccharimonadaceae	0.0725769	-0.212966	0.346698	0.620192	0.851045
Sucrose	Gemella	0.0937273	-0.192544	0.365296	0.521804	0.790463
Sucrose	Butyricicoccus	0.0346199	-0.249001	0.312772	0.813313	0.939607
Sucrose	Staphylococcus	-0.489032	-0.677116	-0.240973	0.000363059	0.019794
Sucrose	Akkermansia	-0.194358	-0.450911	0.0918589	0.180836	0.482111
Sucrose	Terrisporobacter	-0.293089	-0.530559	-0.0129601	0.0409753	0.255896
Sucrose	Sellimonas	-0.0668139	-0.341593	0.218488	0.648294	0.865272
Sucrose	Dorea	0.305163	0.0262157	0.54002	0.0329952	0.234843
Sucrose	Lachnospiraceae ND3007	0.0601976	-0.224804	0.335711	0.681162	0.8859
Sucrose	Streptococcus	0.00633706	-0.27535	0.287022	0.96553	0.988614
Sucrose	Haemophilus	0.0864886	-0.199561	0.358955	0.554587	0.810402
Sucrose	Cupriavidus	0.224779	-0.0602241	0.475896	0.120476	0.399777
Sucrose	Collinsella	0.43383	0.17384	0.637283	0.00184453	0.0534913
Sucrose	Planococcaceae	-0.338136	-0.565558	-0.0629227	0.0174865	0.173655
Sucrose	Phascolarctobacterium	0.362758	0.0908262	0.584347	0.0104172	0.137516
Sucrose	Coprococcus	0.0283447	-0.254883	0.307094	0.846701	0.950229
Sucrose	Megamonas	0.439695	0.18086	0.641567	0.00157165	0.0493791
Sucrose	CAG-56	-0.0587005	-0.334378	0.22623	0.688684	0.887174
Sucrose	Turicibacter	-0.412312	-0.621457	-0.148311	0.00324141	0.0758463
Sucrose	Granulicatella	0.413655	0.149894	0.62245	0.00313262	0.0758463
Sucrose	Odoribacter	0.462306	0.208172	0.657968	0.000825044	0.0325674
Sucrose	Alcaligenes	-0.225207	-0.476244	0.0597747	0.119752	0.399319
Sucrose	Ralstonia	-0.649641	-0.78706	-0.450794	4.41e-07	0.000300541
Sucrose	Erysipelotrichaceae UCG-003	-0.0563964	-0.332323	0.228423	0.700319	0.892733
Sucrose	Ruminococcus gnavus	0.389334	0.121432	0.604365	0.00569215	0.103445
Sucrose	UBA1819	0.386388	0.118014	0.60216	0.00610126	0.106958
Water-insoluble fiber	Bifidobacterium	-0.239153	-0.487561	0.0450753	0.0979318	0.364272
Water-insoluble fiber	Prevotella	0.247463	-0.0362562	0.494266	0.0864735	0.343876
Water-insoluble fiber	Parabacteroides	0.35378	0.0806017	0.577523	0.0126399	0.14847
Water-insoluble fiber	Bacteroides	0.371448	0.100778	0.590923	0.00859482	0.124455
Water-insoluble fiber	Eubacterium hallii	-0.0134969	-0.293579	0.26872	0.926664	0.979225
Water-insoluble fiber	Clostridia UCG-014	-0.375	-0.593602	-0.104861	0.00793348	0.120495
Water-insoluble fiber	Escherichia-Shigella	0.345055	0.0707206	0.570862	0.0151772	0.161298
Water-insoluble fiber	Comamonadaceae	-0.064832	-0.339833	0.220382	0.658074	0.872848
Water-insoluble fiber	NK4A214	0.0760772	-0.209603	0.349791	0.60338	0.840477
Water-insoluble fiber	Faecalibacterium	0.33518	0.0596006	0.563286	0.0185607	0.177843
Water-insoluble fiber	Fusobacterium	-0.0397512	-0.3174	0.244175	0.786251	0.929655
Water-insoluble fiber	Holdemanella	0.109912	-0.176747	0.379383	0.452169	0.740307
Water-insoluble fiber	Romboutsia	-0.0450479	-0.322164	0.239178	0.758576	0.917479
Water-insoluble fiber	Lactobacillus	-0.408924	-0.618949	-0.144323	0.00353073	0.0798736
Water-insoluble fiber	Lachnospiraceae1	0.0959738	-0.19036	0.367259	0.51183	0.783848
Water-insoluble fiber	Blautia	0.017848	-0.264677	0.297551	0.90312	0.970783
Water-insoluble fiber	Bacillus	-0.222251	-0.473835	0.062875	0.124818	0.404392
Water-insoluble fiber	Alistipes	0.246752	-0.0370124	0.493694	0.0874107	0.344665
Water-insoluble fiber	RF39	-0.357574	-0.580411	-0.0849152	0.0116555	0.145383
Water-insoluble fiber	Ruminococcus torques	0.0535103	-0.231165	0.329745	0.714989	0.898135
Water-insoluble fiber	Muribaculaceae	-0.104633	-0.374802	0.181916	0.474306	0.754132
Water-insoluble fiber	Eubacterium coprostanoligenes	0.159649	-0.127261	0.421905	0.273193	0.579552
Water-insoluble fiber	UCG-002	0.184832	-0.101648	0.443003	0.203583	0.507403
Water-insoluble fiber	Neisseria	-0.259997	-0.504322	0.0228719	0.0712058	0.318522
Water-insoluble fiber	Intestinibacter	-0.229837	-0.480011	0.054908	0.112133	0.387531
Water-insoluble fiber	Alloprevotella	-0.0507721	-0.327296	0.233762	0.729002	0.903916
Water-insoluble fiber	Veillonella	0.39834	0.13192	0.611087	0.00458612	0.0922991
Water-insoluble fiber	Ruminococcus	-0.255542	-0.500755	0.0276412	0.0763668	0.326355
Water-insoluble fiber	Listeria	-0.096264	-0.367512	0.190078	0.510549	0.782944
Water-insoluble fiber	Sutterella	-0.0440372	-0.321256	0.240133	0.763835	0.919097
Water-insoluble fiber	Ruminococcaceae Incertae Sedis	0.0559737	-0.228824	0.331946	0.702461	0.89329
Water-insoluble fiber	Lachnospira	0.298589	0.018986	0.534876	0.0371634	0.244409
Water-insoluble fiber	Megasphaera	-0.0572857	-0.333116	0.227577	0.69582	0.890519
Water-insoluble fiber	TM7x	-0.127399	-0.394464	0.159512	0.383026	0.683778
Water-insoluble fiber	Barnesiella	0.231566	-0.0530872	0.481415	0.109385	0.384155
Water-insoluble fiber	Pseudomonas	0.0156839	-0.266689	0.295577	0.914821	0.973921
Water-insoluble fiber	Agathobacter	0.0556069	-0.229173	0.331618	0.704321	0.893311
Water-insoluble fiber	Lachnospiraceae NK4A136	0.0291351	-0.254144	0.30781	0.84248	0.948384
Water-insoluble fiber	Paraprevotella	0.336416	0.0609891	0.564237	0.0181049	0.175685
Water-insoluble fiber	Candidatus Arthromitus	-0.0641618	-0.339238	0.221023	0.661394	0.874162
Water-insoluble fiber	Bacilli	-0.140211	-0.405423	0.146772	0.336603	0.642598
Water-insoluble fiber	UCG-005	-0.0782583	-0.351715	0.207505	0.593004	0.833593
Water-insoluble fiber	Lachnoclostridium	0.191531	-0.0947694	0.448569	0.187386	0.487606
Water-insoluble fiber	Monoglobus	0.180251	-0.106336	0.439187	0.215211	0.518872
Water-insoluble fiber	Clostridium sensu stricto 1	0.0150969	-0.267234	0.295041	0.917998	0.975999
Water-insoluble fiber	Christensenellaceae R-7	-0.0395609	-0.317229	0.244354	0.78725	0.930433
Water-insoluble fiber	Fusicatenibacter	0.167204	-0.119616	0.428265	0.250836	0.558871
Water-insoluble fiber	Oscillospiraceae1	-0.302332	-0.537807	-0.0230992	0.0347398	0.239446
Water-insoluble fiber	Chloroplast	-0.15097	-0.414567	0.136	0.300456	0.606025
Water-insoluble fiber	Actinomyces	-0.256664	-0.501654	0.0264413	0.07504	0.324028
Water-insoluble fiber	Ruminococcus gauvreauii	-0.113434	-0.382432	0.17329	0.43772	0.729133
Water-insoluble fiber	Brevundimonas	0.449506	0.192662	0.648706	0.0011947	0.0424439
Water-insoluble fiber	Helicobacter	-0.10153	-0.372103	0.184947	0.487583	0.766745
Water-insoluble fiber	Eubacterium eligens	0.0744315	-0.211185	0.348337	0.61126	0.846007
Water-insoluble fiber	Subdoligranulum	0.307376	0.028656	0.541747	0.0316823	0.230428
Water-insoluble fiber	CAG-352	0.238934	-0.0453065	0.487385	0.0982481	0.364671
Water-insoluble fiber	Parasutterella	0.212182	-0.0733939	0.465598	0.143289	0.434972
Water-insoluble fiber	Roseburia	0.13658	-0.150393	0.402325	0.349391	0.655047
Water-insoluble fiber	Marinobacter	-0.184609	-0.442818	0.101876	0.204139	0.507648
Water-insoluble fiber	Dialister	0.0730086	-0.212552	0.34708	0.618108	0.849525
Water-insoluble fiber	Eubacterium nodatum	0.121658	-0.16519	0.389528	0.405004	0.704283
Water-insoluble fiber	Yersiniaceae	0.0694802	-0.215935	0.343957	0.635229	0.859786
Water-insoluble fiber	Eubacterium ventriosum	0.0683054	-0.21706	0.342916	0.640972	0.863206
Water-insoluble fiber	Acinetobacter	-0.193519	-0.450216	0.0927234	0.182763	0.48329
Water-insoluble fiber	Anaerostipes	-0.0597123	-0.335279	0.225267	0.683597	0.886551
Water-insoluble fiber	Enterobacteriaceae	-0.110324	-0.37974	0.176344	0.450467	0.738853
Water-insoluble fiber	Ruminococcaceae2	0.00843695	-0.273408	0.288948	0.954119	0.986933
Water-insoluble fiber	Tyzzerella	-0.0459524	-0.322976	0.238324	0.753879	0.916421
Water-insoluble fiber	Saccharimonadaceae	-0.14958	-0.413389	0.137396	0.30498	0.610348
Water-insoluble fiber	Gemella	-0.0445365	-0.321704	0.239661	0.761236	0.918402
Water-insoluble fiber	Butyricicoccus	0.0856457	-0.200377	0.358215	0.558467	0.811862
Water-insoluble fiber	Staphylococcus	-0.453008	-0.651246	-0.196892	0.00108116	0.040373
Water-insoluble fiber	Akkermansia	-0.0984472	-0.369417	0.187952	0.500961	0.776486
Water-insoluble fiber	Terrisporobacter	-0.211406	-0.464962	0.0742013	0.144791	0.437826
Water-insoluble fiber	Sellimonas	-0.163183	-0.424883	0.123689	0.262576	0.569274
Water-insoluble fiber	Dorea	0.184882	-0.101597	0.443045	0.203459	0.507403
Water-insoluble fiber	Lachnospiraceae ND3007	-0.0897903	-0.361851	0.196364	0.539514	0.800522
Water-insoluble fiber	Streptococcus	-0.0646377	-0.339661	0.220568	0.659035	0.872848
Water-insoluble fiber	Haemophilus	0.207129	-0.0786482	0.461449	0.153288	0.450566
Water-insoluble fiber	Cupriavidus	0.198304	-0.0877883	0.454174	0.171971	0.472097
Water-insoluble fiber	Collinsella	0.272889	-0.00899801	0.514598	0.0578159	0.292897
Water-insoluble fiber	Planococcaceae	-0.175026	-0.434822	0.111667	0.229029	0.535235
Water-insoluble fiber	Phascolarctobacterium	0.269477	-0.01268	0.511885	0.0611445	0.299515
Water-insoluble fiber	Coprococcus	0.0138814	-0.268363	0.293931	0.92458	0.978535
Water-insoluble fiber	Megamonas	0.199737	-0.0863066	0.455359	0.168828	0.4689
Water-insoluble fiber	CAG-56	-0.0489193	-0.325636	0.235517	0.738534	0.908551
Water-insoluble fiber	Turicibacter	-0.259112	-0.503614	0.0238206	0.0722087	0.320327
Water-insoluble fiber	Granulicatella	0.222084	-0.0630504	0.473698	0.125109	0.404649
Water-insoluble fiber	Odoribacter	0.270588	-0.011482	0.512769	0.0600443	0.296792
Water-insoluble fiber	Alcaligenes	-0.0067628	-0.287413	0.274957	0.963216	0.988614
Water-insoluble fiber	Ralstonia	-0.464818	-0.659778	-0.21123	0.000765931	0.0307048
Water-insoluble fiber	Erysipelotrichaceae UCG-003	-0.0850936	-0.35773	0.20091	0.561015	0.812746
Water-insoluble fiber	Ruminococcus gnavus	0.195196	-0.0909956	0.451604	0.178927	0.479602
Water-insoluble fiber	UBA1819	0.223437	-0.0616322	0.474802	0.122767	0.403349
Water-soluble fiber	Bifidobacterium	-0.252721	-0.498493	0.0306535	0.0797834	0.332505
Water-soluble fiber	Prevotella	-0.0935384	-0.365131	0.192727	0.522648	0.790862
Water-soluble fiber	Parabacteroides	0.0235377	-0.259376	0.302731	0.872462	0.959728
Water-soluble fiber	Bacteroides	0.0932648	-0.192993	0.364892	0.52387	0.791174
Water-soluble fiber	Eubacterium hallii	-0.0275502	-0.306373	0.255627	0.850949	0.951499
Water-soluble fiber	Clostridia UCG-014	-0.0841356	-0.356889	0.201836	0.56545	0.815323
Water-soluble fiber	Escherichia-Shigella	0.187943	-0.0984566	0.445591	0.195942	0.499194
Water-soluble fiber	Comamonadaceae	0.0330057	-0.250516	0.311313	0.821873	0.941733
Water-soluble fiber	NK4A214	-0.0164022	-0.296233	0.266021	0.910935	0.971847
Water-soluble fiber	Faecalibacterium	0.119006	-0.167806	0.387244	0.415395	0.711771
Water-soluble fiber	Fusobacterium	-0.0139244	-0.29397	0.268323	0.924347	0.978535
Water-soluble fiber	Holdemanella	0.183089	-0.103433	0.441553	0.207953	0.511395
Water-soluble fiber	Romboutsia	-0.0454296	-0.322506	0.238818	0.756593	0.916808
Water-soluble fiber	Lactobacillus	-0.154227	-0.417325	0.132725	0.290024	0.596684
Water-soluble fiber	Lachnospiraceae1	0.0752334	-0.210415	0.349046	0.607414	0.843103
Water-soluble fiber	Blautia	-0.0596076	-0.335186	0.225366	0.684123	0.886579
Water-soluble fiber	Bacillus	-0.0476828	-0.324528	0.236687	0.744917	0.912088
Water-soluble fiber	Alistipes	-0.0394951	-0.317169	0.244416	0.787596	0.930438
Water-soluble fiber	RF39	-0.153423	-0.416645	0.133534	0.292576	0.599446
Water-soluble fiber	Ruminococcus torques	-0.118145	-0.386502	0.168654	0.4188	0.715767
Water-soluble fiber	Muribaculaceae	0.0291533	-0.254127	0.307826	0.842382	0.948384
Water-soluble fiber	Eubacterium coprostanoligenes	-0.036878	-0.31481	0.246879	0.801375	0.936155
Water-soluble fiber	UCG-002	0.0174952	-0.265005	0.29723	0.905027	0.970966
Water-soluble fiber	Neisseria	-0.0380144	-0.315835	0.24581	0.795384	0.933973
Water-soluble fiber	Intestinibacter	-0.0679518	-0.342602	0.217399	0.642705	0.864431
Water-soluble fiber	Alloprevotella	0.073608	-0.211976	0.34761	0.615219	0.848064
Water-soluble fiber	Veillonella	0.291271	0.0109726	0.529129	0.0423037	0.259146
Water-soluble fiber	Ruminococcus	-0.120478	-0.388512	0.166355	0.409609	0.708426
Water-soluble fiber	Listeria	0.0860412	-0.199994	0.358563	0.556645	0.811533
Water-soluble fiber	Sutterella	-0.144211	-0.408829	0.142776	0.322861	0.628208
Water-soluble fiber	Ruminococcaceae Incertae Sedis	-0.159356	-0.421658	0.127556	0.274084	0.580461
Water-soluble fiber	Lachnospira	0.0598821	-0.225105	0.33543	0.682745	0.886268
Water-soluble fiber	Megasphaera	0.0165275	-0.265905	0.296347	0.910258	0.971847
Water-soluble fiber	TM7x	-0.200755	-0.456198	0.0852548	0.166624	0.467471
Water-soluble fiber	Barnesiella	-0.0761078	-0.349818	0.209574	0.603233	0.840477
Water-soluble fiber	Pseudomonas	-0.019983	-0.299497	0.26269	0.891597	0.966784
Water-soluble fiber	Agathobacter	-0.0235206	-0.302715	0.259392	0.872553	0.959728
Water-soluble fiber	Lachnospiraceae NK4A136	0.0278919	-0.255307	0.306683	0.849121	0.95133
Water-soluble fiber	Paraprevotella	0.158628	-0.128291	0.421044	0.276311	0.58164
Water-soluble fiber	Candidatus Arthromitus	0.135244	-0.151723	0.401183	0.354169	0.659246
Water-soluble fiber	Bacilli	0.0479133	-0.236469	0.324735	0.743726	0.911492
Water-soluble fiber	UCG-005	-0.0130802	-0.293198	0.269106	0.928922	0.979702
Water-soluble fiber	Lachnoclostridium	-0.0409982	-0.318523	0.243	0.77971	0.926948
Water-soluble fiber	Monoglobus	0.0903452	-0.195826	0.362337	0.537001	0.798398
Water-soluble fiber	Clostridium sensu stricto 1	0.0581738	-0.226732	0.333908	0.691337	0.887958
Water-soluble fiber	Christensenellaceae R-7	0.0166577	-0.265784	0.296466	0.909554	0.971847
Water-soluble fiber	Fusicatenibacter	0.0979706	-0.188417	0.369002	0.503046	0.778266
Water-soluble fiber	Oscillospiraceae1	-0.10007	-0.370831	0.186371	0.493896	0.771332
Water-soluble fiber	Chloroplast	-0.0181335	-0.297812	0.264411	0.901578	0.970657
Water-soluble fiber	Actinomyces	-0.268508	-0.511113	0.0137253	0.0621183	0.301091
Water-soluble fiber	Ruminococcus gauvreauii	-0.0632193	-0.3384	0.221922	0.666074	0.87737
Water-soluble fiber	Brevundimonas	0.0739592	-0.211639	0.34792	0.613529	0.847374
Water-soluble fiber	Helicobacter	0.115969	-0.170797	0.384623	0.42748	0.722898
Water-soluble fiber	Eubacterium eligens	-0.0867109	-0.35915	0.199346	0.553566	0.810186
Water-soluble fiber	Subdoligranulum	0.10684	-0.179757	0.376719	0.464983	0.750003
Water-soluble fiber	CAG-352	0.155582	-0.131361	0.418471	0.285756	0.592942
Water-soluble fiber	Parasutterella	-0.00625762	-0.286949	0.275424	0.965962	0.988614
Water-soluble fiber	Roseburia	0.0072752	-0.274483	0.287883	0.960431	0.988614
Water-soluble fiber	Marinobacter	-0.0110733	-0.291363	0.270967	0.939805	0.98316
Water-soluble fiber	Dialister	0.0212291	-0.261529	0.300631	0.884881	0.964559
Water-soluble fiber	Eubacterium nodatum	-0.0609544	-0.336385	0.224083	0.677371	0.883499
Water-soluble fiber	Yersiniaceae	0.130942	-0.155999	0.397502	0.369826	0.673243
Water-soluble fiber	Eubacterium ventriosum	0.0955755	-0.190747	0.366911	0.513592	0.785222
Water-soluble fiber	Acinetobacter	0.0939511	-0.192327	0.365492	0.520807	0.790269
Water-soluble fiber	Anaerostipes	0.0453712	-0.238873	0.322454	0.756896	0.916808
Water-soluble fiber	Enterobacteriaceae	0.0884358	-0.197677	0.360663	0.545674	0.804655
Water-soluble fiber	Ruminococcaceae2	-0.0464546	-0.323426	0.237849	0.751275	0.915092
Water-soluble fiber	Tyzzerella	-0.0915193	-0.363365	0.194688	0.531701	0.795727
Water-soluble fiber	Saccharimonadaceae	-0.245337	-0.492553	0.0385169	0.0893002	0.346276
Water-soluble fiber	Gemella	-0.216297	-0.46897	0.0691026	0.135509	0.421256
Water-soluble fiber	Butyricicoccus	0.105223	-0.181339	0.375314	0.471804	0.753671
Water-soluble fiber	Staphylococcus	-0.213551	-0.466721	0.0719672	0.140664	0.430393
Water-soluble fiber	Akkermansia	0.156756	-0.130179	0.419463	0.282092	0.588807
Water-soluble fiber	Terrisporobacter	0.0370991	-0.246671	0.315009	0.800209	0.935468
Water-soluble fiber	Sellimonas	-0.158242	-0.420718	0.12868	0.277496	0.583235
Water-soluble fiber	Dorea	0.0675096	-0.217822	0.34221	0.644874	0.865122
Water-soluble fiber	Lachnospiraceae ND3007	-0.0149841	-0.294938	0.267339	0.918609	0.976458
Water-soluble fiber	Streptococcus	-0.167155	-0.428223	0.119667	0.250979	0.558962
Water-soluble fiber	Haemophilus	0.0668582	-0.218445	0.341632	0.648076	0.865272
Water-soluble fiber	Cupriavidus	0.09446	-0.191832	0.365937	0.518541	0.789038
Water-soluble fiber	Collinsella	0.0515558	-0.233019	0.327997	0.724982	0.902805
Water-soluble fiber	Planococcaceae	0.0617297	-0.223344	0.337075	0.673496	0.881583
Water-soluble fiber	Phascolarctobacterium	0.0173561	-0.265134	0.297103	0.905778	0.971087
Water-soluble fiber	Coprococcus	0.0444173	-0.239774	0.321597	0.761856	0.91854
Water-soluble fiber	Megamonas	-0.0963918	-0.367624	0.189953	0.509985	0.782395
Water-soluble fiber	CAG-56	0.0413675	-0.242652	0.318855	0.777776	0.92581
Water-soluble fiber	Turicibacter	-0.0546786	-0.330789	0.230055	0.709038	0.894418
Water-soluble fiber	Granulicatella	0.00772781	-0.274064	0.288298	0.957972	0.988614
Water-soluble fiber	Odoribacter	-0.00718006	-0.287796	0.274571	0.960948	0.988614
Water-soluble fiber	Alcaligenes	0.159039	-0.127877	0.42139	0.275054	0.581636
Water-soluble fiber	Ralstonia	-0.152733	-0.416061	0.134228	0.294779	0.60201
Water-soluble fiber	Erysipelotrichaceae UCG-003	0.0167511	-0.265697	0.296551	0.909049	0.971847
Water-soluble fiber	Ruminococcus gnavus	0.119417	-0.167401	0.387598	0.413773	0.711771
Water-soluble fiber	UBA1819	0.0569507	-0.227896	0.332817	0.697514	0.891849
Insoluble/soluble dietary fiber ratio	Bifidobacterium	-0.0554053	-0.331438	0.229365	0.705345	0.89369
Insoluble/soluble dietary fiber ratio	Prevotella	0.538165	0.30279	0.711665	6.65e-05	0.00593565
Insoluble/soluble dietary fiber ratio	Parabacteroides	0.528971	0.29107	0.705263	9.33e-05	0.00748046
Insoluble/soluble dietary fiber ratio	Bacteroides	0.448446	0.191384	0.647937	0.00123109	0.0427508
Insoluble/soluble dietary fiber ratio	Eubacterium hallii	0.000140723	-0.281067	0.281326	0.999234	0.999461
Insoluble/soluble dietary fiber ratio	Clostridia UCG-014	-0.499538	-0.684573	-0.254023	0.00025804	0.0159868
Insoluble/soluble dietary fiber ratio	Escherichia-Shigella	0.272604	-0.00930629	0.514371	0.0580886	0.292897
Insoluble/soluble dietary fiber ratio	Comamonadaceae	-0.0933002	-0.364923	0.192959	0.523711	0.791154
Insoluble/soluble dietary fiber ratio	NK4A214	0.199754	-0.0862894	0.455372	0.168792	0.4689
Insoluble/soluble dietary fiber ratio	Faecalibacterium	0.322306	0.0452061	0.553351	0.023912	0.200566
Insoluble/soluble dietary fiber ratio	Fusobacterium	-0.0214373	-0.300821	0.261335	0.88376	0.964066
Insoluble/soluble dietary fiber ratio	Holdemanella	-0.0803875	-0.353591	0.205453	0.582953	0.827242
Insoluble/soluble dietary fiber ratio	Romboutsia	-0.0500823	-0.326678	0.234416	0.732546	0.906455
Insoluble/soluble dietary fiber ratio	Lactobacillus	-0.359181	-0.581632	-0.0867458	0.0112587	0.143541
Insoluble/soluble dietary fiber ratio	Lachnospiraceae1	0.0773311	-0.208397	0.350897	0.597406	0.835571
Insoluble/soluble dietary fiber ratio	Blautia	0.0927938	-0.193451	0.36448	0.525977	0.791423
Insoluble/soluble dietary fiber ratio	Bacillus	-0.254102	-0.499601	0.0291796	0.0780962	0.330401
Insoluble/soluble dietary fiber ratio	Alistipes	0.449799	0.193016	0.648919	0.00118479	0.0424439
Insoluble/soluble dietary fiber ratio	RF39	-0.345093	-0.570891	-0.0707635	0.0151653	0.161298
Insoluble/soluble dietary fiber ratio	Ruminococcus torques	0.260033	-0.0228332	0.504351	0.0711652	0.318522
Insoluble/soluble dietary fiber ratio	Muribaculaceae	-0.157141	-0.419788	0.129791	0.280897	0.586987
Insoluble/soluble dietary fiber ratio	Eubacterium coprostanoligenes	0.319397	0.0419697	0.551098	0.0252855	0.206992
Insoluble/soluble dietary fiber ratio	UCG-002	0.277639	-0.00385888	0.518366	0.0534259	0.281317
Insoluble/soluble dietary fiber ratio	Neisseria	-0.342896	-0.569209	-0.0682836	0.0158682	0.164474
Insoluble/soluble dietary fiber ratio	Intestinibacter	-0.247639	-0.494407	0.0360694	0.0862432	0.343712
Insoluble/soluble dietary fiber ratio	Alloprevotella	-0.133945	-0.400073	0.153014	0.358851	0.662557
Insoluble/soluble dietary fiber ratio	Veillonella	0.138406	-0.148573	0.403883	0.342924	0.647825
Insoluble/soluble dietary fiber ratio	Ruminococcus	-0.230119	-0.48024	0.0546118	0.111682	0.38709
Insoluble/soluble dietary fiber ratio	Listeria	-0.278376	-0.51895	0.00306033	0.0527697	0.280958
Insoluble/soluble dietary fiber ratio	Sutterella	0.15031	-0.136663	0.414008	0.302598	0.607873
Insoluble/soluble dietary fiber ratio	Ruminococcaceae Incertae Sedis	0.384703	0.116062	0.600896	0.00634664	0.108959
Insoluble/soluble dietary fiber ratio	Lachnospira	0.373118	0.102697	0.592183	0.00827807	0.122301
Insoluble/soluble dietary fiber ratio	Megasphaera	-0.0684788	-0.343069	0.216894	0.640123	0.862697
Insoluble/soluble dietary fiber ratio	TM7x	0.07791	-0.20784	0.351408	0.594656	0.834355
Insoluble/soluble dietary fiber ratio	Barnesiella	0.46559	0.212172	0.660334	0.000748532	0.030436
Insoluble/soluble dietary fiber ratio	Pseudomonas	0.0384101	-0.245437	0.316192	0.793301	0.933176
Insoluble/soluble dietary fiber ratio	Agathobacter	0.0738258	-0.211767	0.347802	0.614171	0.847374
Insoluble/soluble dietary fiber ratio	Lachnospiraceae NK4A136	0.021816	-0.260982	0.301165	0.881721	0.963648
Insoluble/soluble dietary fiber ratio	Paraprevotella	0.279603	-0.00172936	0.519922	0.0516911	0.27856
Insoluble/soluble dietary fiber ratio	Candidatus Arthromitus	-0.312572	-0.545796	-0.0343989	0.0287693	0.222284
Insoluble/soluble dietary fiber ratio	Bacilli	-0.229758	-0.479946	0.0549918	0.112261	0.387531
Insoluble/soluble dietary fiber ratio	UCG-005	-0.0858911	-0.358431	0.200139	0.557336	0.811533
Insoluble/soluble dietary fiber ratio	Lachnoclostridium	0.404299	0.138893	0.615519	0.00396224	0.0845893
Insoluble/soluble dietary fiber ratio	Monoglobus	0.115084	-0.171668	0.383859	0.431039	0.725763
Insoluble/soluble dietary fiber ratio	Clostridium sensu stricto 1	-0.0617936	-0.337132	0.223283	0.673177	0.881575
Insoluble/soluble dietary fiber ratio	Christensenellaceae R-7	-0.0822007	-0.355187	0.203704	0.574455	0.820796
Insoluble/soluble dietary fiber ratio	Fusicatenibacter	0.127809	-0.159106	0.394816	0.381485	0.682144
Insoluble/soluble dietary fiber ratio	Oscillospiraceae1	-0.309975	-0.543774	-0.0315268	0.0301958	0.226448
Insoluble/soluble dietary fiber ratio	Chloroplast	-0.160343	-0.422491	0.12656	0.271085	0.577326
Insoluble/soluble dietary fiber ratio	Actinomyces	-0.00512484	-0.285909	0.27647	0.972121	0.988807
Insoluble/soluble dietary fiber ratio	Ruminococcus gauvreauii	-0.126173	-0.393412	0.160726	0.387658	0.68844
Insoluble/soluble dietary fiber ratio	Brevundimonas	0.572137	0.346722	0.735073	1.75e-05	0.00280618
Insoluble/soluble dietary fiber ratio	Helicobacter	-0.356322	-0.579459	-0.0834911	0.0119727	0.146685
Insoluble/soluble dietary fiber ratio	Eubacterium eligens	0.189518	-0.0968388	0.446899	0.192152	0.494206
Insoluble/soluble dietary fiber ratio	Subdoligranulum	0.292968	0.0128284	0.530464	0.0410622	0.256146
Insoluble/soluble dietary fiber ratio	CAG-352	0.108881	-0.177758	0.378489	0.456449	0.744025
Insoluble/soluble dietary fiber ratio	Parasutterella	0.368634	0.0975497	0.588797	0.00915201	0.12794
Insoluble/soluble dietary fiber ratio	Roseburia	0.182413	-0.104124	0.44099	0.209666	0.51306
Insoluble/soluble dietary fiber ratio	Marinobacter	-0.2885	-0.526948	-0.00794779	0.044396	0.266571
Insoluble/soluble dietary fiber ratio	Dialister	0.0271924	-0.255961	0.306049	0.852863	0.952373
Insoluble/soluble dietary fiber ratio	Eubacterium nodatum	0.237686	-0.0466275	0.486375	0.100071	0.368255
Insoluble/soluble dietary fiber ratio	Yersiniaceae	-0.128452	-0.395368	0.158468	0.379073	0.680499
Insoluble/soluble dietary fiber ratio	Eubacterium ventriosum	-0.109514	-0.379039	0.177137	0.453816	0.741639
Insoluble/soluble dietary fiber ratio	Acinetobacter	-0.441346	-0.642771	-0.182841	0.00150161	0.0481576
Insoluble/soluble dietary fiber ratio	Anaerostipes	-0.199178	-0.454896	0.0868852	0.17005	0.470035
Insoluble/soluble dietary fiber ratio	Enterobacteriaceae	-0.328436	-0.55809	-0.0520462	0.0212212	0.189049
Insoluble/soluble dietary fiber ratio	Ruminococcaceae2	0.116092	-0.170676	0.384729	0.426987	0.722736
Insoluble/soluble dietary fiber ratio	Tyzzerella	0.0643724	-0.220821	0.339425	0.660349	0.873417
Insoluble/soluble dietary fiber ratio	Saccharimonadaceae	0.108371	-0.178258	0.378047	0.458571	0.745072
Insoluble/soluble dietary fiber ratio	Gemella	0.252448	-0.0309448	0.498274	0.0801204	0.332686
Insoluble/soluble dietary fiber ratio	Butyricicoccus	-0.109613	-0.379124	0.17704	0.453407	0.741567
Insoluble/soluble dietary fiber ratio	Staphylococcus	-0.354364	-0.577968	-0.0812647	0.0124839	0.147321
Insoluble/soluble dietary fiber ratio	Akkermansia	-0.37214	-0.591445	-0.101573	0.00846229	0.12369
Insoluble/soluble dietary fiber ratio	Terrisporobacter	-0.416831	-0.624795	-0.153643	0.00288815	0.0719004
Insoluble/soluble dietary fiber ratio	Sellimonas	-0.0910887	-0.362988	0.195105	0.533642	0.797115
Insoluble/soluble dietary fiber ratio	Dorea	0.152643	-0.134319	0.415984	0.295068	0.60201
Insoluble/soluble dietary fiber ratio	Lachnospiraceae ND3007	-0.109232	-0.378793	0.177414	0.45499	0.742474
Insoluble/soluble dietary fiber ratio	Streptococcus	0.171987	-0.114759	0.432278	0.23734	0.546218
Insoluble/soluble dietary fiber ratio	Haemophilus	0.217978	-0.0673462	0.470345	0.132423	0.416292
Insoluble/soluble dietary fiber ratio	Cupriavidus	0.233266	-0.0512957	0.482794	0.106734	0.379099
Insoluble/soluble dietary fiber ratio	Collinsella	0.336977	0.0616191	0.564667	0.0179013	0.175536
Insoluble/soluble dietary fiber ratio	Planococcaceae	-0.349484	-0.574247	-0.0757292	0.0138398	0.154501
Insoluble/soluble dietary fiber ratio	Phascolarctobacterium	0.429719	0.168936	0.634273	0.00206012	0.0584988
Insoluble/soluble dietary fiber ratio	Coprococcus	-0.0596467	-0.335221	0.225329	0.683926	0.886551
Insoluble/soluble dietary fiber ratio	Megamonas	0.447543	0.190295	0.647281	0.00126288	0.0427654
Insoluble/soluble dietary fiber ratio	CAG-56	-0.177165	-0.43661	0.109486	0.2233	0.529501
Insoluble/soluble dietary fiber ratio	Turicibacter	-0.302077	-0.537608	-0.0228187	0.0349007	0.239887
Insoluble/soluble dietary fiber ratio	Granulicatella	0.389547	0.121679	0.604524	0.00566355	0.103357
Insoluble/soluble dietary fiber ratio	Odoribacter	0.399077	0.132781	0.611637	0.0045045	0.0922991
Insoluble/soluble dietary fiber ratio	Alcaligenes	-0.254824	-0.50018	0.0284078	0.0772246	0.328656
Insoluble/soluble dietary fiber ratio	Ralstonia	-0.491612	-0.678951	-0.24417	0.000334192	0.0192899
Insoluble/soluble dietary fiber ratio	Erysipelotrichaceae UCG-003	-0.136834	-0.402542	0.150139	0.348484	0.654218
Insoluble/soluble dietary fiber ratio	Ruminococcus gnavus	0.135145	-0.151821	0.401099	0.354524	0.65968
Insoluble/soluble dietary fiber ratio	UBA1819	0.332948	0.057097	0.561568	0.019408	0.181497
Saturated fatty acids	Bifidobacterium	0.258968	-0.0239749	0.503499	0.0723729	0.320417
Saturated fatty acids	Prevotella	-0.00435806	-0.285205	0.277178	0.976291	0.990774
Saturated fatty acids	Parabacteroides	-0.103359	-0.373694	0.183161	0.479733	0.759218
Saturated fatty acids	Bacteroides	-0.140291	-0.405491	0.146692	0.336325	0.642482
Saturated fatty acids	Eubacterium hallii	0.17619	-0.110481	0.435795	0.225899	0.532604
Saturated fatty acids	Clostridia UCG-014	0.060321	-0.224687	0.335821	0.680543	0.885771
Saturated fatty acids	Escherichia-Shigella	-0.168876	-0.429669	0.11792	0.246062	0.55458
Saturated fatty acids	Comamonadaceae	0.137866	-0.149111	0.403423	0.344828	0.650745
Saturated fatty acids	NK4A214	0.099775	-0.186659	0.370575	0.495176	0.771783
Saturated fatty acids	Faecalibacterium	-0.168041	-0.428968	0.118768	0.248439	0.557099
Saturated fatty acids	Fusobacterium	0.318282	0.040731	0.550233	0.0258291	0.209554
Saturated fatty acids	Holdemanella	-0.0839993	-0.356769	0.201968	0.566082	0.815613
Saturated fatty acids	Romboutsia	0.00364004	-0.277841	0.284545	0.980196	0.991174
Saturated fatty acids	Lactobacillus	0.07757	-0.208167	0.351108	0.59627	0.83534
Saturated fatty acids	Lachnospiraceae1	-0.143041	-0.407833	0.143946	0.326844	0.631674
Saturated fatty acids	Blautia	-0.132358	-0.398715	0.154593	0.364627	0.668892
Saturated fatty acids	Bacillus	0.0579804	-0.226916	0.333736	0.692313	0.888324
Saturated fatty acids	Alistipes	-0.261416	-0.505457	0.0213501	0.0696214	0.315001
Saturated fatty acids	RF39	-0.0294273	-0.308075	0.25387	0.84092	0.948125
Saturated fatty acids	Ruminococcus torques	0.02312	-0.259765	0.302351	0.874706	0.960943
Saturated fatty acids	Muribaculaceae	0.158803	-0.128115	0.421191	0.275776	0.581636
Saturated fatty acids	Eubacterium coprostanoligenes	-0.287654	-0.526281	-0.00702589	0.0450509	0.267136
Saturated fatty acids	UCG-002	-0.314218	-0.547077	-0.0362223	0.0278943	0.218552
Saturated fatty acids	Neisseria	0.257156	-0.0259148	0.502048	0.074464	0.322571
Saturated fatty acids	Intestinibacter	0.0896514	-0.196499	0.361729	0.540144	0.800696
Saturated fatty acids	Alloprevotella	0.0815437	-0.204338	0.354609	0.577528	0.822702
Saturated fatty acids	Veillonella	0.132663	-0.154289	0.398976	0.363513	0.667971
Saturated fatty acids	Ruminococcus	-0.267158	-0.510039	0.0151784	0.0634935	0.304456
Saturated fatty acids	Listeria	0.222881	-0.0622143	0.474349	0.123724	0.404392
Saturated fatty acids	Sutterella	0.00921846	-0.272685	0.289664	0.949874	0.985761
Saturated fatty acids	Ruminococcaceae Incertae Sedis	-0.01789	-0.29759	0.264638	0.902894	0.970731
Saturated fatty acids	Lachnospira	-0.270268	-0.512515	0.0118269	0.0603594	0.297809
Saturated fatty acids	Megasphaera	-0.0874327	-0.359784	0.198648	0.550257	0.807564
Saturated fatty acids	TM7x	0.0612043	-0.223845	0.336608	0.676121	0.883399
Saturated fatty acids	Barnesiella	-0.0820832	-0.355084	0.203818	0.575004	0.820875
Saturated fatty acids	Pseudomonas	-0.157811	-0.420354	0.129115	0.278824	0.585122
Saturated fatty acids	Agathobacter	0.0997777	-0.186656	0.370577	0.495164	0.771783
Saturated fatty acids	Lachnospiraceae NK4A136	-0.297977	-0.534396	-0.0183146	0.0375725	0.245315
Saturated fatty acids	Paraprevotella	-0.148891	-0.412805	0.138087	0.307236	0.612832
Saturated fatty acids	Candidatus Arthromitus	0.32977	0.0535375	0.559119	0.0206711	0.185665
Saturated fatty acids	Bacilli	0.0501687	-0.234334	0.326756	0.732102	0.906173
Saturated fatty acids	UCG-005	-0.0724125	-0.346553	0.213124	0.620987	0.851514
Saturated fatty acids	Lachnoclostridium	-0.240601	-0.488732	0.0435415	0.0958547	0.36081
Saturated fatty acids	Monoglobus	-0.0780596	-0.35154	0.207696	0.593947	0.833942
Saturated fatty acids	Clostridium sensu stricto 1	-0.069343	-0.343835	0.216067	0.635899	0.860064
Saturated fatty acids	Christensenellaceae R-7	-0.222449	-0.473996	0.0626679	0.124474	0.404392
Saturated fatty acids	Fusicatenibacter	-0.0852139	-0.357836	0.200794	0.56046	0.812746
Saturated fatty acids	Oscillospiraceae1	0.0518683	-0.232723	0.328277	0.723381	0.902241
Saturated fatty acids	Chloroplast	0.0987048	-0.187701	0.369642	0.499836	0.77572
Saturated fatty acids	Actinomyces	0.153891	-0.133064	0.417041	0.29109	0.597717
Saturated fatty acids	Ruminococcus gauvreauii	-0.0262795	-0.305221	0.256815	0.85775	0.95341
Saturated fatty acids	Brevundimonas	-0.129083	-0.395909	0.157843	0.376717	0.677779
Saturated fatty acids	Helicobacter	0.219107	-0.0661664	0.471268	0.130381	0.413688
Saturated fatty acids	Eubacterium eligens	-0.395778	-0.609179	-0.128931	0.00487968	0.0963915
Saturated fatty acids	Subdoligranulum	-0.142596	-0.407455	0.14439	0.328366	0.633491
Saturated fatty acids	CAG-352	-0.219412	-0.471517	0.0658471	0.129833	0.412788
Saturated fatty acids	Parasutterella	-0.268242	-0.510902	0.0140116	0.0623872	0.301271
Saturated fatty acids	Roseburia	-0.176084	-0.435707	0.110588	0.226181	0.532604
Saturated fatty acids	Marinobacter	-0.0459799	-0.323	0.238298	0.753736	0.916421
Saturated fatty acids	Dialister	-0.0902772	-0.362277	0.195892	0.537308	0.798638
Saturated fatty acids	Eubacterium nodatum	-0.143592	-0.408302	0.143395	0.324964	0.629359
Saturated fatty acids	Yersiniaceae	0.307348	0.0286251	0.541726	0.0316987	0.230428
Saturated fatty acids	Eubacterium ventriosum	-0.139447	-0.404772	0.147534	0.339269	0.644717
Saturated fatty acids	Acinetobacter	0.285818	0.00502539	0.524833	0.0465004	0.268615
Saturated fatty acids	Anaerostipes	0.0964653	-0.189882	0.367688	0.509661	0.782395
Saturated fatty acids	Enterobacteriaceae	0.0323553	-0.251126	0.310725	0.825328	0.941751
Saturated fatty acids	Ruminococcaceae2	-0.346514	-0.571978	-0.0723694	0.0147249	0.158343
Saturated fatty acids	Tyzzerella	0.0063612	-0.275328	0.287044	0.965399	0.988614
Saturated fatty acids	Saccharimonadaceae	0.00059202	-0.280651	0.281742	0.996779	0.997511
Saturated fatty acids	Gemella	-0.00341142	-0.284335	0.278052	0.98144	0.991616
Saturated fatty acids	Butyricicoccus	0.067133	-0.218182	0.341876	0.646724	0.865272
Saturated fatty acids	Staphylococcus	0.0874288	-0.198652	0.35978	0.550275	0.807564
Saturated fatty acids	Akkermansia	-0.0589489	-0.334599	0.225994	0.687434	0.886974
Saturated fatty acids	Terrisporobacter	0.112647	-0.174063	0.381752	0.440924	0.731578
Saturated fatty acids	Sellimonas	-0.00523156	-0.286007	0.276372	0.971541	0.988614
Saturated fatty acids	Dorea	-0.0280057	-0.306786	0.255201	0.848512	0.95133
Saturated fatty acids	Lachnospiraceae ND3007	-0.0184056	-0.29806	0.264158	0.900109	0.970638
Saturated fatty acids	Streptococcus	0.165926	-0.120912	0.427191	0.254528	0.562321
Saturated fatty acids	Haemophilus	0.124429	-0.162452	0.391913	0.394306	0.695265
Saturated fatty acids	Cupriavidus	-0.249264	-0.495715	0.0343393	0.0841345	0.340283
Saturated fatty acids	Collinsella	-6.34e-05	-0.281255	0.281138	0.999655	0.999655
Saturated fatty acids	Planococcaceae	0.264352	-0.0181974	0.507801	0.0664322	0.311163
Saturated fatty acids	Phascolarctobacterium	-0.22298	-0.474429	0.0621109	0.123554	0.404392
Saturated fatty acids	Coprococcus	-0.0754969	-0.349278	0.210161	0.606153	0.842189
Saturated fatty acids	Megamonas	-0.0930645	-0.364717	0.193188	0.524765	0.791423
Saturated fatty acids	CAG-56	-0.172319	-0.432556	0.114422	0.236423	0.545023
Saturated fatty acids	Turicibacter	0.108531	-0.178101	0.378186	0.457904	0.745072
Saturated fatty acids	Granulicatella	-0.137916	-0.403465	0.149062	0.344652	0.650638
Saturated fatty acids	Odoribacter	-0.187453	-0.445183	0.0989601	0.197133	0.500357
Saturated fatty acids	Alcaligenes	0.326831	0.0502526	0.556851	0.0218999	0.192222
Saturated fatty acids	Ralstonia	0.191877	-0.0944138	0.448855	0.186576	0.487217
Saturated fatty acids	Erysipelotrichaceae UCG-003	-0.0335091	-0.311768	0.250044	0.819201	0.941718
Saturated fatty acids	Ruminococcus gnavus	-0.0768204	-0.350447	0.208888	0.599835	0.837006
Saturated fatty acids	UBA1819	-0.19851	-0.454345	0.0875754	0.171516	0.472026
Monounsaturated fatty acids	Bifidobacterium	0.166217	-0.120617	0.427435	0.253685	0.562004
Monounsaturated fatty acids	Prevotella	0.175458	-0.111226	0.435183	0.227864	0.534256
Monounsaturated fatty acids	Parabacteroides	0.141209	-0.145776	0.406274	0.33314	0.639184
Monounsaturated fatty acids	Bacteroides	0.205565	-0.0802721	0.460162	0.156486	0.454919
Monounsaturated fatty acids	Eubacterium hallii	0.151405	-0.135563	0.414936	0.299049	0.604524
Monounsaturated fatty acids	Clostridia UCG-014	-0.0942426	-0.365747	0.192043	0.519508	0.789838
Monounsaturated fatty acids	Escherichia-Shigella	0.0799671	-0.205859	0.353221	0.584932	0.82923
Monounsaturated fatty acids	Comamonadaceae	-0.0672806	-0.342007	0.218041	0.645999	0.865272
Monounsaturated fatty acids	NK4A214	0.246819	-0.0369413	0.493747	0.0873222	0.344665
Monounsaturated fatty acids	Faecalibacterium	0.167045	-0.119778	0.428131	0.251295	0.559209
Monounsaturated fatty acids	Fusobacterium	0.163945	-0.122918	0.425525	0.260323	0.56726
Monounsaturated fatty acids	Holdemanella	-0.169101	-0.429857	0.117692	0.245424	0.553601
Monounsaturated fatty acids	Romboutsia	0.025486	-0.257556	0.3045	0.862004	0.954715
Monounsaturated fatty acids	Lactobacillus	-0.194469	-0.451003	0.0917441	0.180581	0.481903
Monounsaturated fatty acids	Lachnospiraceae1	0.0175943	-0.264913	0.29732	0.904491	0.970966
Monounsaturated fatty acids	Blautia	-0.122233	-0.390024	0.164622	0.40277	0.701791
Monounsaturated fatty acids	Bacillus	-0.108621	-0.378264	0.178013	0.45753	0.745021
Monounsaturated fatty acids	Alistipes	-0.0212553	-0.300655	0.261504	0.884741	0.964559
Monounsaturated fatty acids	RF39	-0.16403	-0.425596	0.122832	0.260074	0.56726
Monounsaturated fatty acids	Ruminococcus torques	0.123241	-0.163626	0.390891	0.398872	0.699703
Monounsaturated fatty acids	Muribaculaceae	-0.0373267	-0.315215	0.246457	0.799009	0.935306
Monounsaturated fatty acids	Eubacterium coprostanoligenes	-0.0694572	-0.343936	0.215957	0.635341	0.859786
Monounsaturated fatty acids	UCG-002	-0.0877745	-0.360084	0.198317	0.548693	0.80611
Monounsaturated fatty acids	Neisseria	0.0137617	-0.268474	0.293821	0.925229	0.978535
Monounsaturated fatty acids	Intestinibacter	-0.0966331	-0.367835	0.189719	0.508922	0.78203
Monounsaturated fatty acids	Alloprevotella	-0.0325508	-0.310902	0.250943	0.824289	0.941733
Monounsaturated fatty acids	Veillonella	0.322146	0.0450287	0.553228	0.0239855	0.200874
Monounsaturated fatty acids	Ruminococcus	-0.395429	-0.608918	-0.128523	0.00492096	0.0968559
Monounsaturated fatty acids	Listeria	0.091398	-0.194805	0.363259	0.532247	0.796326
Monounsaturated fatty acids	Sutterella	0.11496	-0.17179	0.383752	0.431539	0.725763
Monounsaturated fatty acids	Ruminococcaceae Incertae Sedis	0.00304954	-0.278386	0.284003	0.983409	0.991909
Monounsaturated fatty acids	Lachnospira	-0.0359685	-0.313989	0.247734	0.806179	0.938073
Monounsaturated fatty acids	Megasphaera	-0.0608987	-0.336336	0.224136	0.67765	0.883651
Monounsaturated fatty acids	TM7x	0.144495	-0.142491	0.40907	0.321899	0.62691
Monounsaturated fatty acids	Barnesiella	0.0684085	-0.216962	0.343007	0.640467	0.862819
Monounsaturated fatty acids	Pseudomonas	-0.042659	-0.320017	0.241434	0.771023	0.922251
Monounsaturated fatty acids	Agathobacter	0.137442	-0.149534	0.403061	0.346328	0.652673
Monounsaturated fatty acids	Lachnospiraceae NK4A136	-0.256637	-0.501633	0.0264701	0.0750717	0.324028
Monounsaturated fatty acids	Paraprevotella	0.0947334	-0.191566	0.366176	0.517326	0.7881
Monounsaturated fatty acids	Candidatus Arthromitus	0.164247	-0.122613	0.425779	0.259435	0.567049
Monounsaturated fatty acids	Bacilli	-0.174815	-0.434645	0.111882	0.2296	0.535625
Monounsaturated fatty acids	UCG-005	-0.145593	-0.410004	0.141393	0.318197	0.623042
Monounsaturated fatty acids	Lachnoclostridium	-0.0136795	-0.293746	0.26855	0.925674	0.978816
Monounsaturated fatty acids	Monoglobus	0.0658169	-0.219441	0.340708	0.653206	0.869665
Monounsaturated fatty acids	Clostridium sensu stricto 1	0.0227431	-0.260117	0.302008	0.876733	0.961373
Monounsaturated fatty acids	Christensenellaceae R-7	-0.286158	-0.525101	-0.00539561	0.0462292	0.26813
Monounsaturated fatty acids	Fusicatenibacter	-0.0701534	-0.344553	0.21529	0.631947	0.858126
Monounsaturated fatty acids	Oscillospiraceae1	-0.16484	-0.426278	0.122012	0.257694	0.566512
Monounsaturated fatty acids	Chloroplast	-0.0414094	-0.318893	0.242612	0.777557	0.92581
Monounsaturated fatty acids	Actinomyces	0.00586014	-0.275791	0.286584	0.968123	0.988614
Monounsaturated fatty acids	Ruminococcus gauvreauii	-0.124712	-0.392156	0.162172	0.393223	0.694299
Monounsaturated fatty acids	Brevundimonas	0.155438	-0.131507	0.418349	0.286209	0.592942
Monounsaturated fatty acids	Helicobacter	0.0164287	-0.265997	0.296257	0.910792	0.971847
Monounsaturated fatty acids	Eubacterium eligens	-0.167565	-0.428568	0.119251	0.249801	0.557705
Monounsaturated fatty acids	Subdoligranulum	0.137149	-0.149826	0.402811	0.347366	0.653291
Monounsaturated fatty acids	CAG-352	-0.0968497	-0.368024	0.189508	0.507968	0.781224
Monounsaturated fatty acids	Parasutterella	-0.0660219	-0.34089	0.219245	0.652195	0.868531
Monounsaturated fatty acids	Roseburia	0.0100626	-0.271903	0.290437	0.945291	0.984851
Monounsaturated fatty acids	Marinobacter	-0.010198	-0.290561	0.271778	0.944556	0.984721
Monounsaturated fatty acids	Dialister	0.114099	-0.172636	0.383007	0.43502	0.727852
Monounsaturated fatty acids	Eubacterium nodatum	0.027283	-0.255877	0.306131	0.852378	0.952147
Monounsaturated fatty acids	Yersiniaceae	0.153792	-0.133163	0.416957	0.291403	0.597717
Monounsaturated fatty acids	Eubacterium ventriosum	0.0580537	-0.226846	0.333801	0.691943	0.888058
Monounsaturated fatty acids	Acinetobacter	0.00707906	-0.274664	0.287703	0.961497	0.988614
Monounsaturated fatty acids	Anaerostipes	0.0404172	-0.243547	0.318	0.782756	0.928341
Monounsaturated fatty acids	Enterobacteriaceae	-0.139709	-0.404995	0.147273	0.338353	0.643875
Monounsaturated fatty acids	Ruminococcaceae2	-0.203703	-0.458629	0.082202	0.160354	0.460375
Monounsaturated fatty acids	Tyzzerella	0.0161376	-0.266267	0.295991	0.912366	0.972287
Monounsaturated fatty acids	Saccharimonadaceae	0.0477086	-0.236663	0.324551	0.744784	0.912088
Monounsaturated fatty acids	Gemella	0.0829596	-0.202972	0.355855	0.570915	0.819544
Monounsaturated fatty acids	Butyricicoccus	0.131325	-0.155619	0.39783	0.368415	0.672267
Monounsaturated fatty acids	Staphylococcus	-0.0467565	-0.323697	0.237564	0.749711	0.914208
Monounsaturated fatty acids	Akkermansia	-0.248222	-0.494877	0.0354485	0.0854815	0.342177
Monounsaturated fatty acids	Terrisporobacter	-0.0688659	-0.343412	0.216524	0.638229	0.862197
Monounsaturated fatty acids	Sellimonas	-0.00519313	-0.285972	0.276407	0.97175	0.988614
Monounsaturated fatty acids	Dorea	0.0676377	-0.217699	0.342323	0.644246	0.864491
Monounsaturated fatty acids	Lachnospiraceae ND3007	-0.00605939	-0.286767	0.275607	0.96704	0.988614
Monounsaturated fatty acids	Streptococcus	0.0375456	-0.246251	0.315412	0.797854	0.935306
Monounsaturated fatty acids	Haemophilus	0.0354201	-0.248249	0.313494	0.809078	0.938131
Monounsaturated fatty acids	Cupriavidus	-0.16609	-0.427329	0.120745	0.254052	0.56216
Monounsaturated fatty acids	Collinsella	0.0674363	-0.217892	0.342145	0.645234	0.865266
Monounsaturated fatty acids	Planococcaceae	0.0335216	-0.250032	0.311779	0.819135	0.941718
Monounsaturated fatty acids	Phascolarctobacterium	-0.0235294	-0.302723	0.259383	0.872506	0.959728
Monounsaturated fatty acids	Coprococcus	-0.00083283	-0.281963	0.280429	0.995469	0.996931
Monounsaturated fatty acids	Megamonas	0.0357092	-0.247977	0.313755	0.807549	0.938073
Monounsaturated fatty acids	CAG-56	-0.138608	-0.404056	0.148371	0.342211	0.647667
Monounsaturated fatty acids	Turicibacter	-0.0998287	-0.370621	0.186606	0.494942	0.771783
Monounsaturated fatty acids	Granulicatella	0.0135626	-0.268659	0.293639	0.926307	0.979106
Monounsaturated fatty acids	Odoribacter	0.0941313	-0.192151	0.365649	0.520004	0.790269
Monounsaturated fatty acids	Alcaligenes	0.192176	-0.0941059	0.449103	0.185877	0.486913
Monounsaturated fatty acids	Ralstonia	-0.0600845	-0.335611	0.224912	0.681729	0.885955
Monounsaturated fatty acids	Erysipelotrichaceae UCG-003	0.0347208	-0.248906	0.312863	0.812779	0.939426
Monounsaturated fatty acids	Ruminococcus gnavus	0.0259189	-0.257152	0.304893	0.859683	0.953519
Monounsaturated fatty acids	UBA1819	-0.107527	-0.377315	0.179085	0.462101	0.746703
Polyunsaturated fatty acids	Bifidobacterium	0.204803	-0.0810615	0.459535	0.158059	0.45643
Polyunsaturated fatty acids	Prevotella	0.0872142	-0.198859	0.359592	0.551258	0.808136
Polyunsaturated fatty acids	Parabacteroides	0.0641537	-0.22103	0.339231	0.661434	0.874162
Polyunsaturated fatty acids	Bacteroides	0.105706	-0.180867	0.375734	0.46976	0.752387
Polyunsaturated fatty acids	Eubacterium hallii	0.122675	-0.164185	0.390405	0.401056	0.701034
Polyunsaturated fatty acids	Clostridia UCG-014	-0.0993705	-0.370222	0.187053	0.496935	0.773117
Polyunsaturated fatty acids	Escherichia-Shigella	0.148344	-0.138635	0.412341	0.309037	0.614236
Polyunsaturated fatty acids	Comamonadaceae	-0.110108	-0.379553	0.176555	0.451356	0.739866
Polyunsaturated fatty acids	NK4A214	0.0649544	-0.220265	0.339942	0.657468	0.87257
Polyunsaturated fatty acids	Faecalibacterium	0.153545	-0.133411	0.416748	0.292188	0.598876
Polyunsaturated fatty acids	Fusobacterium	0.125098	-0.16179	0.392488	0.391748	0.69277
Polyunsaturated fatty acids	Holdemanella	-0.123389	-0.391018	0.16348	0.398302	0.699596
Polyunsaturated fatty acids	Romboutsia	-0.070614	-0.344961	0.214849	0.629706	0.856599
Polyunsaturated fatty acids	Lactobacillus	-0.0377082	-0.315559	0.246098	0.796997	0.935262
Polyunsaturated fatty acids	Lachnospiraceae1	-0.071466	-0.345715	0.214032	0.62557	0.854055
Polyunsaturated fatty acids	Blautia	-0.0905452	-0.362512	0.195632	0.536096	0.798001
Polyunsaturated fatty acids	Bacillus	-0.0969339	-0.368097	0.189426	0.507597	0.781182
Polyunsaturated fatty acids	Alistipes	-0.0611338	-0.336545	0.223912	0.676473	0.883399
Polyunsaturated fatty acids	RF39	-0.104101	-0.37434	0.182436	0.476567	0.756196
Polyunsaturated fatty acids	Ruminococcus torques	0.0308141	-0.252571	0.30933	0.833527	0.945173
Polyunsaturated fatty acids	Muribaculaceae	-0.0615642	-0.336928	0.223502	0.674322	0.882267
Polyunsaturated fatty acids	Eubacterium coprostanoligenes	-0.0815839	-0.354645	0.2043	0.57734	0.822702
Polyunsaturated fatty acids	UCG-002	-0.162959	-0.424694	0.123916	0.263242	0.569974
Polyunsaturated fatty acids	Neisseria	-0.00643833	-0.287115	0.275257	0.96498	0.988614
Polyunsaturated fatty acids	Intestinibacter	-0.0148923	-0.294854	0.267424	0.919105	0.976605
Polyunsaturated fatty acids	Alloprevotella	-0.0481763	-0.324971	0.23622	0.742368	0.910754
Polyunsaturated fatty acids	Veillonella	0.361511	0.0894031	0.583402	0.0107041	0.138949
Polyunsaturated fatty acids	Ruminococcus	-0.330533	-0.559708	-0.0543922	0.0203614	0.184097
Polyunsaturated fatty acids	Listeria	0.16662	-0.120209	0.427774	0.25252	0.561018
Polyunsaturated fatty acids	Sutterella	0.0399437	-0.243993	0.317573	0.78524	0.929214
Polyunsaturated fatty acids	Ruminococcaceae Incertae Sedis	0.134335	-0.152627	0.400406	0.357442	0.661703
Polyunsaturated fatty acids	Lachnospira	-0.0481274	-0.324927	0.236267	0.74262	0.910859
Polyunsaturated fatty acids	Megasphaera	-0.143666	-0.408365	0.14332	0.324711	0.629248
Polyunsaturated fatty acids	TM7x	0.120371	-0.16646	0.38842	0.410027	0.708548
Polyunsaturated fatty acids	Barnesiella	0.0140624	-0.268195	0.294096	0.9236	0.978374
Polyunsaturated fatty acids	Pseudomonas	-0.117084	-0.385586	0.1697	0.423021	0.719285
Polyunsaturated fatty acids	Agathobacter	0.199482	-0.0865708	0.455148	0.169385	0.46941
Polyunsaturated fatty acids	Lachnospiraceae NK4A136	-0.128158	-0.395116	0.15876	0.380175	0.681478
Polyunsaturated fatty acids	Paraprevotella	-0.00230295	-0.283316	0.279074	0.98747	0.9933
Polyunsaturated fatty acids	Candidatus Arthromitus	0.162872	-0.124004	0.424622	0.263499	0.570304
Polyunsaturated fatty acids	Bacilli	-0.0977504	-0.368809	0.188631	0.504011	0.778539
Polyunsaturated fatty acids	UCG-005	-0.193724	-0.450386	0.0925122	0.182291	0.483176
Polyunsaturated fatty acids	Lachnoclostridium	-0.102596	-0.373031	0.183906	0.483	0.761514
Polyunsaturated fatty acids	Monoglobus	-0.0470253	-0.323938	0.237309	0.748319	0.913123
Polyunsaturated fatty acids	Clostridium sensu stricto 1	0.0352551	-0.248404	0.313345	0.809951	0.938298
Polyunsaturated fatty acids	Christensenellaceae R-7	-0.19372	-0.450383	0.0925158	0.182299	0.483176
Polyunsaturated fatty acids	Fusicatenibacter	0.0697041	-0.215721	0.344155	0.634137	0.859259
Polyunsaturated fatty acids	Oscillospiraceae1	-0.226925	-0.477643	0.0579705	0.11688	0.39384
Polyunsaturated fatty acids	Chloroplast	0.0301922	-0.253154	0.308767	0.836841	0.946453
Polyunsaturated fatty acids	Actinomyces	0.0830669	-0.202868	0.355949	0.570416	0.819259
Polyunsaturated fatty acids	Ruminococcus gauvreauii	0.0281785	-0.255039	0.306943	0.847589	0.950841
Polyunsaturated fatty acids	Brevundimonas	0.0185811	-0.263995	0.298219	0.899161	0.970638
Polyunsaturated fatty acids	Helicobacter	0.0909892	-0.195202	0.362901	0.534091	0.797115
Polyunsaturated fatty acids	Eubacterium eligens	-0.183689	-0.442052	0.102819	0.206442	0.510127
Polyunsaturated fatty acids	Subdoligranulum	0.0879017	-0.198194	0.360195	0.548112	0.805691
Polyunsaturated fatty acids	CAG-352	-0.011399	-0.291661	0.270665	0.938038	0.982847
Polyunsaturated fatty acids	Parasutterella	-0.147317	-0.411468	0.139666	0.312438	0.616415
Polyunsaturated fatty acids	Roseburia	-0.144734	-0.409274	0.142252	0.321091	0.625991
Polyunsaturated fatty acids	Marinobacter	-0.14938	-0.41322	0.137596	0.305632	0.61104
Polyunsaturated fatty acids	Dialister	0.00802519	-0.273789	0.288571	0.956356	0.988443
Polyunsaturated fatty acids	Eubacterium nodatum	0.00433811	-0.277197	0.285187	0.9764	0.990774
Polyunsaturated fatty acids	Yersiniaceae	0.042663	-0.24143	0.32002	0.771002	0.922251
Polyunsaturated fatty acids	Eubacterium ventriosum	0.0530322	-0.231618	0.329318	0.717429	0.898873
Polyunsaturated fatty acids	Acinetobacter	-0.00416288	-0.285026	0.277358	0.977353	0.990801
Polyunsaturated fatty acids	Anaerostipes	0.0974719	-0.188902	0.368567	0.505233	0.779658
Polyunsaturated fatty acids	Enterobacteriaceae	-0.022886	-0.302138	0.259984	0.875964	0.961208
Polyunsaturated fatty acids	Ruminococcaceae2	-0.273955	-0.515444	0.00784565	0.056806	0.2904
Polyunsaturated fatty acids	Tyzzerella	-0.016777	-0.296574	0.265673	0.908909	0.971847
Polyunsaturated fatty acids	Saccharimonadaceae	0.0514309	-0.233137	0.327886	0.725622	0.902805
Polyunsaturated fatty acids	Gemella	-0.0275768	-0.306397	0.255602	0.850806	0.951499
Polyunsaturated fatty acids	Butyricicoccus	0.0996055	-0.186824	0.370427	0.495912	0.772711
Polyunsaturated fatty acids	Staphylococcus	-0.00670862	-0.287363	0.275007	0.963511	0.988614
Polyunsaturated fatty acids	Akkermansia	-0.218309	-0.470615	0.0670009	0.131823	0.415748
Polyunsaturated fatty acids	Terrisporobacter	-0.0473397	-0.32422	0.237012	0.746692	0.912414
Polyunsaturated fatty acids	Sellimonas	0.0163785	-0.266043	0.296211	0.911063	0.971847
Polyunsaturated fatty acids	Dorea	0.0553894	-0.22938	0.331424	0.705425	0.89369
Polyunsaturated fatty acids	Lachnospiraceae ND3007	-0.0219096	-0.30125	0.260894	0.881217	0.963648
Polyunsaturated fatty acids	Streptococcus	0.030067	-0.253271	0.308654	0.837508	0.946873
Polyunsaturated fatty acids	Haemophilus	0.120792	-0.166044	0.388783	0.408379	0.707564
Polyunsaturated fatty acids	Cupriavidus	-0.0586017	-0.33429	0.226324	0.689181	0.887174
Polyunsaturated fatty acids	Collinsella	0.230374	-0.0543425	0.480447	0.111274	0.386435
Polyunsaturated fatty acids	Planococcaceae	0.0745908	-0.211032	0.348478	0.610495	0.845711
Polyunsaturated fatty acids	Phascolarctobacterium	-0.0602822	-0.335787	0.224724	0.680738	0.885771
Polyunsaturated fatty acids	Coprococcus	-0.0169752	-0.296755	0.265489	0.907837	0.971847
Polyunsaturated fatty acids	Megamonas	0.121863	-0.164987	0.389705	0.404205	0.703434
Polyunsaturated fatty acids	CAG-56	0.120782	-0.166055	0.388774	0.408419	0.707564
Polyunsaturated fatty acids	Turicibacter	-0.105363	-0.375437	0.181202	0.47121	0.753467
Polyunsaturated fatty acids	Granulicatella	-0.0337401	-0.311977	0.249827	0.817976	0.941416
Polyunsaturated fatty acids	Odoribacter	-0.0121685	-0.292365	0.269952	0.933865	0.981386
Polyunsaturated fatty acids	Alcaligenes	0.149839	-0.137136	0.413608	0.304134	0.610058
Polyunsaturated fatty acids	Ralstonia	0.0714774	-0.214021	0.345725	0.625514	0.854055
Polyunsaturated fatty acids	Erysipelotrichaceae UCG-003	0.20822	-0.0775154	0.462346	0.151087	0.446223
Polyunsaturated fatty acids	Ruminococcus gnavus	0.0347592	-0.24887	0.312897	0.812576	0.939426
Polyunsaturated fatty acids	UBA1819	-0.119202	-0.387413	0.167612	0.41462	0.711771
Choline	Bifidobacterium	0.0686967	-0.216686	0.343262	0.639057	0.862197
Choline	Prevotella	0.0986642	-0.187741	0.369606	0.500014	0.775775
Choline	Parabacteroides	0.284537	0.00363052	0.523822	0.0475344	0.269956
Choline	Bacteroides	0.229533	-0.0552284	0.479764	0.112622	0.388127
Choline	Eubacterium hallii	0.184346	-0.102145	0.4426	0.204794	0.507831
Choline	Clostridia UCG-014	0.105923	-0.180654	0.375923	0.468844	0.75183
Choline	Escherichia-Shigella	-0.0278783	-0.306671	0.25532	0.849194	0.95133
Choline	Comamonadaceae	-0.176488	-0.436045	0.110176	0.225102	0.532201
Choline	NK4A214	0.219771	-0.0654719	0.47181	0.129191	0.41166
Choline	Faecalibacterium	0.123973	-0.162902	0.391521	0.396054	0.697443
Choline	Fusobacterium	-0.226374	-0.477195	0.0585493	0.117796	0.395944
Choline	Holdemanella	-0.231774	-0.481584	0.0528677	0.109057	0.383666
Choline	Romboutsia	0.0138578	-0.268385	0.293909	0.924708	0.978535
Choline	Lactobacillus	-0.476351	-0.668062	-0.225338	0.000540442	0.0256217
Choline	Lachnospiraceae1	-0.0242626	-0.303389	0.258699	0.868568	0.957748
Choline	Blautia	0.309596	0.031108	0.543479	0.0304088	0.227108
Choline	Bacillus	-0.210585	-0.464288	0.0750564	0.146395	0.439555
Choline	Alistipes	0.231082	-0.0535975	0.481022	0.11015	0.385453
Choline	RF39	-0.198316	-0.454185	0.0877751	0.171943	0.472097
Choline	Ruminococcus torques	0.325384	0.048638	0.555733	0.0225269	0.195231
Choline	Muribaculaceae	-0.141303	-0.406354	0.145682	0.332816	0.639184
Choline	Eubacterium coprostanoligenes	0.118835	-0.167975	0.387096	0.41607	0.711771
Choline	UCG-002	0.314077	0.0360655	0.546967	0.0279686	0.218773
Choline	Neisseria	-0.247251	-0.494095	0.0364824	0.0867529	0.343983
Choline	Intestinibacter	-0.117786	-0.386191	0.169009	0.420228	0.717264
Choline	Alloprevotella	-0.201177	-0.456547	0.0848176	0.165715	0.467471
Choline	Veillonella	-0.0611858	-0.336591	0.223862	0.676213	0.883399
Choline	Ruminococcus	-0.0138602	-0.293911	0.268382	0.924695	0.978535
Choline	Listeria	-0.191227	-0.448316	0.0950828	0.188102	0.48785
Choline	Sutterella	-0.119869	-0.387988	0.166955	0.411996	0.710374
Choline	Ruminococcaceae Incertae Sedis	0.249531	-0.034055	0.49593	0.083792	0.340094
Choline	Lachnospira	0.286575	0.00584969	0.52543	0.0458984	0.26813
Choline	Megasphaera	-0.121264	-0.389189	0.165579	0.406537	0.706294
Choline	TM7x	0.107899	-0.17872	0.377637	0.460544	0.745734
Choline	Barnesiella	0.150858	-0.136113	0.414472	0.300818	0.606306
Choline	Pseudomonas	-0.116967	-0.385485	0.169815	0.423488	0.719424
Choline	Agathobacter	0.130126	-0.156808	0.396803	0.372841	0.675334
Choline	Lachnospiraceae NK4A136	0.20195	-0.0840178	0.457184	0.164061	0.466373
Choline	Paraprevotella	0.225566	-0.0593984	0.476536	0.119148	0.397946
Choline	Candidatus Arthromitus	-0.216814	-0.469393	0.0685627	0.134554	0.419434
Choline	Bacilli	-0.384645	-0.600853	-0.115994	0.0063553	0.108959
Choline	UCG-005	0.0599174	-0.225071	0.335462	0.682568	0.886249
Choline	Lachnoclostridium	0.180654	-0.105924	0.439523	0.214169	0.518641
Choline	Monoglobus	0.312205	0.0339932	0.545511	0.0289672	0.222749
Choline	Clostridium sensu stricto 1	-0.173925	-0.433901	0.112788	0.232017	0.538859
Choline	Christensenellaceae R-7	0.100874	-0.185587	0.371532	0.490414	0.767874
Choline	Fusicatenibacter	0.36256	0.0905999	0.584197	0.0104623	0.137779
Choline	Oscillospiraceae1	-0.110796	-0.380149	0.17588	0.448516	0.738081
Choline	Chloroplast	-0.245471	-0.492661	0.0383745	0.0891199	0.346154
Choline	Actinomyces	-0.0358165	-0.313852	0.247877	0.806982	0.938073
Choline	Ruminococcus gauvreauii	-0.113612	-0.382586	0.173115	0.436997	0.728819
Choline	Brevundimonas	0.413409	0.149604	0.622268	0.00315232	0.0758463
Choline	Helicobacter	-0.243562	-0.491122	0.0404021	0.091715	0.351145
Choline	Eubacterium eligens	0.224503	-0.0605142	0.47567	0.120945	0.400527
Choline	Subdoligranulum	0.242716	-0.0412989	0.49044	0.0928823	0.353837
Choline	CAG-352	0.0545237	-0.230202	0.330651	0.709826	0.894738
Choline	Parasutterella	0.136625	-0.150348	0.402364	0.349228	0.654968
Choline	Roseburia	0.149662	-0.137313	0.413458	0.304711	0.610095
Choline	Marinobacter	-0.248135	-0.494806	0.0355417	0.0855955	0.342382
Choline	Dialister	0.0859651	-0.200068	0.358496	0.556995	0.811533
Choline	Eubacterium nodatum	0.214411	-0.0710708	0.467425	0.139035	0.427052
Choline	Yersiniaceae	-0.075544	-0.34932	0.210116	0.605928	0.84209
Choline	Eubacterium ventriosum	-0.0214324	-0.300816	0.261339	0.883787	0.964066
Choline	Acinetobacter	-0.219488	-0.471579	0.0657674	0.129696	0.412788
Choline	Anaerostipes	0.197171	-0.088958	0.453238	0.174483	0.474357
Choline	Enterobacteriaceae	-0.107966	-0.377696	0.178655	0.460263	0.745734
Choline	Ruminococcaceae2	0.214075	-0.0714213	0.46715	0.13967	0.428039
Choline	Tyzzerella	0.0948043	-0.191497	0.366237	0.517011	0.788019
Choline	Saccharimonadaceae	0.107953	-0.178667	0.377685	0.460316	0.745734
Choline	Gemella	0.0382688	-0.24557	0.316064	0.794045	0.933512
Choline	Butyricicoccus	0.178446	-0.108179	0.43768	0.219917	0.526437
Choline	Staphylococcus	-0.387343	-0.602875	-0.119121	0.00596594	0.105949
Choline	Akkermansia	-0.0315285	-0.309977	0.251901	0.829724	0.943843
Choline	Terrisporobacter	-0.222226	-0.473814	0.0629012	0.124861	0.404392
Choline	Sellimonas	0.0822598	-0.203647	0.355239	0.574179	0.820796
Choline	Dorea	0.187831	-0.0985716	0.445498	0.196213	0.499341
Choline	Lachnospiraceae ND3007	-0.0142867	-0.294301	0.267986	0.922385	0.977706
Choline	Streptococcus	0.254634	-0.0286114	0.500027	0.0774538	0.329023
Choline	Haemophilus	-0.0133944	-0.293486	0.268815	0.927219	0.9795
Choline	Cupriavidus	-0.0200276	-0.299537	0.262648	0.891356	0.966715
Choline	Collinsella	0.173115	-0.113612	0.433223	0.234231	0.542263
Choline	Planococcaceae	-0.165506	-0.426837	0.121338	0.255752	0.564289
Choline	Phascolarctobacterium	0.111827	-0.174868	0.381042	0.444279	0.734448
Choline	Coprococcus	0.0458636	-0.238408	0.322896	0.75434	0.916572
Choline	Megamonas	0.417747	0.154726	0.62547	0.00282084	0.0710777
Choline	CAG-56	-0.186659	-0.444523	0.0997749	0.199072	0.5025
Choline	Turicibacter	-0.279807	-0.520083	0.00150808	0.0515136	0.278347
Choline	Granulicatella	0.198048	-0.0880524	0.453963	0.172536	0.473171
Choline	Odoribacter	0.249987	-0.0335689	0.496297	0.0832092	0.338803
Choline	Alcaligenes	-0.175284	-0.435038	0.111404	0.228332	0.534291
Choline	Ralstonia	-0.393378	-0.607388	-0.126134	0.00516959	0.098455
Choline	Erysipelotrichaceae UCG-003	-0.0655145	-0.340439	0.21973	0.654699	0.871015
Choline	Ruminococcus gnavus	0.146072	-0.140913	0.410411	0.316589	0.621347
Choline	UBA1819	0.422149	0.159938	0.628713	0.00251632	0.0671275
Dietary fiber	Bifidobacterium	-0.17544	-0.435168	0.111245	0.227912	0.534256
Dietary fiber	Prevotella	0.14621	-0.140774	0.410528	0.316126	0.621089
Dietary fiber	Parabacteroides	0.38189	0.112807	0.598785	0.00677543	0.113661
Dietary fiber	Bacteroides	0.377763	0.108043	0.595683	0.00744996	0.120019
Dietary fiber	Eubacterium hallii	-0.0324599	-0.310819	0.251028	0.824772	0.941751
Dietary fiber	Clostridia UCG-014	-0.253376	-0.499019	0.0299545	0.0789795	0.332029
Dietary fiber	Escherichia-Shigella	0.266422	-0.0159707	0.509452	0.0642539	0.30675
Dietary fiber	Comamonadaceae	-0.287235	-0.525951	-0.00656926	0.0453783	0.267249
Dietary fiber	NK4A214	0.00911606	-0.27278	0.28957	0.95043	0.985761
Dietary fiber	Faecalibacterium	0.258638	-0.0243283	0.503235	0.0727502	0.320745
Dietary fiber	Fusobacterium	-0.243754	-0.491277	0.0401982	0.0914513	0.350998
Dietary fiber	Holdemanella	-0.0380577	-0.315874	0.245769	0.795157	0.933973
Dietary fiber	Romboutsia	0.153959	-0.132995	0.417098	0.290875	0.597717
Dietary fiber	Lactobacillus	-0.475233	-0.667261	-0.223966	0.000559321	0.0262881
Dietary fiber	Lachnospiraceae1	-0.149341	-0.413186	0.137636	0.305761	0.611074
Dietary fiber	Blautia	0.0962036	-0.190137	0.36746	0.510816	0.782954
Dietary fiber	Bacillus	-0.193347	-0.450074	0.0929001	0.183159	0.483809
Dietary fiber	Alistipes	0.298272	0.018639	0.534628	0.0373744	0.245205
Dietary fiber	RF39	-0.257575	-0.502384	0.0254662	0.073976	0.322506
Dietary fiber	Ruminococcus torques	0.275288	-0.00640385	0.516502	0.0555634	0.288232
Dietary fiber	Muribaculaceae	-0.279281	-0.519667	0.00207887	0.0519725	0.279167
Dietary fiber	Eubacterium coprostanoligenes	0.0407334	-0.243249	0.318284	0.781098	0.927586
Dietary fiber	UCG-002	0.170579	-0.116191	0.431097	0.241262	0.549852
Dietary fiber	Neisseria	-0.330725	-0.559855	-0.0546063	0.0202845	0.184097
Dietary fiber	Intestinibacter	-0.254086	-0.499588	0.0291968	0.0781158	0.330401
Dietary fiber	Alloprevotella	-0.163707	-0.425324	0.123159	0.261027	0.568338
Dietary fiber	Veillonella	0.250811	-0.0326912	0.496959	0.0821653	0.335522
Dietary fiber	Ruminococcus	-0.164238	-0.425771	0.122622	0.259462	0.567049
Dietary fiber	Listeria	-0.0817507	-0.354791	0.204139	0.576559	0.822234
Dietary fiber	Sutterella	0.0687048	-0.216678	0.34327	0.639017	0.862197
Dietary fiber	Ruminococcaceae Incertae Sedis	0.0291086	-0.254168	0.307786	0.842621	0.948384
Dietary fiber	Lachnospira	0.370244	0.0993952	0.590013	0.00882962	0.126019
Dietary fiber	Megasphaera	0.0626825	-0.222435	0.337923	0.668745	0.879189
Dietary fiber	TM7x	-0.115532	-0.384246	0.171227	0.429235	0.724742
Dietary fiber	Barnesiella	0.235813	-0.0486064	0.484859	0.102853	0.372775
Dietary fiber	Pseudomonas	-0.076745	-0.35038	0.208961	0.600195	0.83711
Dietary fiber	Agathobacter	0.137593	-0.149383	0.40319	0.345793	0.652115
Dietary fiber	Lachnospiraceae NK4A136	0.180631	-0.105947	0.439504	0.214228	0.518641
Dietary fiber	Paraprevotella	0.268028	-0.0142414	0.510732	0.0626039	0.30205
Dietary fiber	Candidatus Arthromitus	-0.065628	-0.34054	0.219622	0.654138	0.870482
Dietary fiber	Bacilli	-0.325604	-0.555903	-0.0488828	0.0224308	0.195045
Dietary fiber	UCG-005	-0.117759	-0.386168	0.169035	0.420334	0.717264
Dietary fiber	Lachnoclostridium	0.14541	-0.141576	0.409848	0.318812	0.623668
Dietary fiber	Monoglobus	0.181712	-0.104842	0.440405	0.211452	0.51535
Dietary fiber	Clostridium sensu stricto 1	0.10481	-0.181743	0.374956	0.473554	0.754132
Dietary fiber	Christensenellaceae R-7	-0.0144637	-0.294463	0.267822	0.921426	0.977585
Dietary fiber	Fusicatenibacter	0.157453	-0.129477	0.420051	0.279932	0.58587
Dietary fiber	Oscillospiraceae1	-0.344704	-0.570593	-0.070324	0.0152878	0.16143
Dietary fiber	Chloroplast	-0.170335	-0.430893	0.116439	0.241945	0.55043
Dietary fiber	Actinomyces	-0.16336	-0.425032	0.12351	0.262052	0.569186
Dietary fiber	Ruminococcus gauvreauii	-0.0162957	-0.296135	0.26612	0.911512	0.971847
Dietary fiber	Brevundimonas	0.532042	0.294977	0.707405	8.34e-05	0.00710464
Dietary fiber	Helicobacter	-0.0984288	-0.369401	0.18797	0.501042	0.776486
Dietary fiber	Eubacterium eligens	0.275065	-0.00664589	0.516325	0.0557704	0.288977
Dietary fiber	Subdoligranulum	0.232427	-0.0521796	0.482114	0.108036	0.381978
Dietary fiber	CAG-352	0.224123	-0.0609121	0.475361	0.121591	0.401827
Dietary fiber	Parasutterella	0.235673	-0.0487545	0.484745	0.103064	0.372775
Dietary fiber	Roseburia	0.169784	-0.116999	0.430431	0.243494	0.551364
Dietary fiber	Marinobacter	-0.19084	-0.447996	0.0954799	0.189012	0.488849
Dietary fiber	Dialister	0.200271	-0.0857546	0.455799	0.167669	0.468305
Dietary fiber	Eubacterium nodatum	0.130456	-0.156481	0.397086	0.371618	0.674679
Dietary fiber	Yersiniaceae	0.146442	-0.140542	0.410725	0.315351	0.620459
Dietary fiber	Eubacterium ventriosum	-0.0478548	-0.324682	0.236525	0.744028	0.91156
Dietary fiber	Acinetobacter	-0.306492	-0.541058	-0.0276811	0.0322013	0.232532
Dietary fiber	Anaerostipes	0.161142	-0.125752	0.423164	0.268672	0.574882
Dietary fiber	Enterobacteriaceae	-0.113052	-0.382101	0.173666	0.439276	0.730163
Dietary fiber	Ruminococcaceae2	-0.0600157	-0.335549	0.224978	0.682074	0.885955
Dietary fiber	Tyzzerella	0.108704	-0.177931	0.378336	0.457183	0.744938
Dietary fiber	Saccharimonadaceae	0.0687957	-0.216591	0.34335	0.638573	0.862197
Dietary fiber	Gemella	0.0854068	-0.200608	0.358006	0.559569	0.812239
Dietary fiber	Butyricicoccus	0.00933262	-0.272579	0.289769	0.949254	0.985761
Dietary fiber	Staphylococcus	-0.489581	-0.677507	-0.241653	0.000356731	0.0196454
Dietary fiber	Akkermansia	-0.13301	-0.399273	0.153944	0.362247	0.66632
Dietary fiber	Terrisporobacter	-0.279586	-0.519908	0.00174821	0.0517063	0.27856
Dietary fiber	Sellimonas	-0.208638	-0.46269	0.0770804	0.150249	0.445436
Dietary fiber	Dorea	0.290107	0.00970211	0.528214	0.043172	0.261818
Dietary fiber	Lachnospiraceae ND3007	-0.0517368	-0.328159	0.232847	0.724055	0.902387
Dietary fiber	Streptococcus	0.0145173	-0.267772	0.294512	0.921136	0.977585
Dietary fiber	Haemophilus	0.284267	0.00333683	0.523609	0.0477546	0.270642
Dietary fiber	Cupriavidus	0.164632	-0.122223	0.426103	0.258304	0.567049
Dietary fiber	Collinsella	0.257299	-0.0257617	0.502163	0.0742972	0.322506
Dietary fiber	Planococcaceae	-0.183047	-0.441518	0.103476	0.208059	0.511423
Dietary fiber	Phascolarctobacterium	0.217254	-0.0681027	0.469753	0.133745	0.417867
Dietary fiber	Coprococcus	-0.0493942	-0.326062	0.235067	0.736087	0.907119
Dietary fiber	Megamonas	0.251563	-0.0318892	0.497563	0.081221	0.335083
Dietary fiber	CAG-56	0.0293302	-0.253961	0.307987	0.841438	0.948183
Dietary fiber	Turicibacter	-0.253077	-0.498779	0.0302736	0.0793456	0.332505
Dietary fiber	Granulicatella	0.263014	-0.0196349	0.506733	0.0678708	0.311954
Dietary fiber	Odoribacter	0.208844	-0.0768663	0.462859	0.149838	0.444669
Dietary fiber	Alcaligenes	-0.0301787	-0.308755	0.253166	0.836913	0.946453
Dietary fiber	Ralstonia	-0.545914	-0.717038	-0.312723	4.97e-05	0.00501786
Dietary fiber	Erysipelotrichaceae UCG-003	-0.0703318	-0.344711	0.215119	0.631079	0.857374
Dietary fiber	Ruminococcus gnavus	0.263935	-0.0186455	0.507468	0.0668779	0.311663
Dietary fiber	UBA1819	0.276234	-0.00538002	0.517253	0.054695	0.285356
Sodium	Bifidobacterium	-0.141064	-0.40615	0.145921	0.333642	0.639737
Sodium	Prevotella	0.326853	0.0502777	0.556868	0.0218902	0.192222
Sodium	Parabacteroides	0.373022	0.102586	0.592111	0.00829608	0.122301
Sodium	Bacteroides	0.407357	0.142481	0.617788	0.00367203	0.0815583
Sodium	Eubacterium hallii	0.0929452	-0.193304	0.364612	0.525299	0.791423
Sodium	Clostridia UCG-014	-0.248018	-0.494712	0.0356664	0.0857481	0.342741
Sodium	Escherichia-Shigella	0.237066	-0.0472821	0.485874	0.100984	0.369253
Sodium	Comamonadaceae	-0.257163	-0.502054	0.0259075	0.074456	0.322571
Sodium	NK4A214	0.333895	0.0581591	0.562298	0.0190445	0.180575
Sodium	Faecalibacterium	0.325516	0.0487848	0.555835	0.0224693	0.195068
Sodium	Fusobacterium	-0.0682304	-0.342849	0.217132	0.641339	0.863206
Sodium	Holdemanella	-0.0249787	-0.30404	0.25803	0.864724	0.956045
Sodium	Romboutsia	0.0931163	-0.193137	0.364762	0.524534	0.791423
Sodium	Lactobacillus	-0.512325	-0.693599	-0.27003	0.000167728	0.011052
Sodium	Lachnospiraceae1	-0.0269151	-0.305797	0.256221	0.854347	0.953123
Sodium	Blautia	0.0389333	-0.244945	0.316663	0.790549	0.931715
Sodium	Bacillus	-0.121273	-0.389198	0.16557	0.4065	0.706294
Sodium	Alistipes	0.175864	-0.110812	0.435523	0.226771	0.533371
Sodium	RF39	-0.405448	-0.616372	-0.14024	0.00385094	0.0836467
Sodium	Ruminococcus torques	0.281958	0.000826803	0.521784	0.0496719	0.273313
Sodium	Muribaculaceae	-0.169201	-0.429942	0.11759	0.24514	0.553418
Sodium	Eubacterium coprostanoligenes	0.1642	-0.12266	0.425739	0.259574	0.567049
Sodium	UCG-002	0.158178	-0.128745	0.420664	0.277693	0.58337
Sodium	Neisseria	-0.204877	-0.459596	0.0809852	0.157907	0.45643
Sodium	Intestinibacter	-0.272392	-0.514203	0.00953497	0.0582916	0.292897
Sodium	Alloprevotella	-0.0242954	-0.303419	0.258668	0.868391	0.957748
Sodium	Veillonella	0.389767	0.121935	0.604689	0.00563404	0.103357
Sodium	Ruminococcus	-0.322739	-0.553687	-0.0456886	0.0237128	0.200566
Sodium	Listeria	-0.215608	-0.468406	0.0698222	0.13679	0.423637
Sodium	Sutterella	0.0496959	-0.234782	0.326332	0.734534	0.906596
Sodium	Ruminococcaceae Incertae Sedis	0.0841363	-0.201835	0.356889	0.565446	0.815323
Sodium	Lachnospira	0.188037	-0.09836	0.445669	0.195714	0.499174
Sodium	Megasphaera	-0.00550552	-0.286259	0.276119	0.970051	0.988614
Sodium	TM7x	-0.0329066	-0.311223	0.250609	0.822399	0.941733
Sodium	Barnesiella	0.0924417	-0.193792	0.364172	0.527555	0.792065
Sodium	Pseudomonas	-0.052982	-0.329273	0.231666	0.717685	0.898873
Sodium	Agathobacter	0.0373738	-0.246412	0.315257	0.79876	0.935306
Sodium	Lachnospiraceae NK4A136	0.134633	-0.152331	0.400661	0.356368	0.661117
Sodium	Paraprevotella	0.25811	-0.0248932	0.502813	0.0733566	0.321547
Sodium	Candidatus Arthromitus	-0.0187986	-0.298418	0.263792	0.897987	0.970638
Sodium	Bacilli	-0.303033	-0.538355	-0.0238706	0.0343007	0.23853
Sodium	UCG-005	0.00432873	-0.277205	0.285178	0.976451	0.990774
Sodium	Lachnoclostridium	0.154392	-0.132559	0.417465	0.289503	0.596061
Sodium	Monoglobus	0.116315	-0.170457	0.384922	0.426095	0.722123
Sodium	Clostridium sensu stricto 1	0.0332678	-0.25027	0.31155	0.820482	0.941718
Sodium	Christensenellaceae R-7	0.000979295	-0.280294	0.282098	0.994672	0.996316
Sodium	Fusicatenibacter	0.228361	-0.0564615	0.478811	0.114522	0.391239
Sodium	Oscillospiraceae1	-0.240931	-0.488999	0.0431914	0.0953856	0.360375
Sodium	Chloroplast	-0.201855	-0.457106	0.0841159	0.164264	0.466373
Sodium	Actinomyces	-0.0970333	-0.368184	0.189329	0.50716	0.781182
Sodium	Ruminococcus gauvreauii	-0.162293	-0.424134	0.124589	0.265224	0.571993
Sodium	Brevundimonas	0.550864	0.319095	0.72046	4.11e-05	0.004814
Sodium	Helicobacter	-0.161198	-0.423211	0.125696	0.268504	0.574882
[truncated: 3,895 more rows]

## Sheet: LS_Nutrients-ASVs
Longitudinal correlation analysis of Nutrients and ASV-level taxa in the LS group
[truncated: 8,179 more rows]

[truncated: 4 more sheets: HS_food groups-genera, HS_food groups-ASVs, HS_Nutrients-genera, HS_Nutrients-ASVs]
