# Supplementary material for: Longitudinal Interaction Between Individualized Gut Microbial Dynamics and Diet Is Associated with Metabolic Health in School-Aged Children
Source: Nutrients. 2026 Jan 6;18(2):187. doi: 10.3390/nu18020187 (PMC12845436; doi:10.3390/nu18020187)
Supplement: Supplementary file 1 [file nutrients-18-00187-s001.zip › Table S5.xlsx]

## Sheet: LS_food groups
	Df	SumOfSqs	R2	F	Pr(>F)
Overall	16	5.96446	0.280329	1.33899	0.0001
Egg	1	0.147961	0.00695416	0.531463	0.8846
Vegetable	1	0.314734	0.0147925	1.1305	0.3337
Added sugar	1	0.115183	0.0054136	0.413728	0.9885
Instant food	1	0.194696	0.00915072	0.699333	0.8387
Poultry meat	1	0.198355	0.00932269	0.712476	0.6276
Fruit	1	0.413359	0.0194278	1.48475	0.116
Dairy	1	1.08681	0.0510801	3.90374	0.0001
Tuber	1	0.337654	0.0158697	1.21282	0.3194
Seafood	1	0.240177	0.0112883	0.862696	0.4162
Bean	1	0.224821	0.0105666	0.807537	0.6643
Livestock meat	1	0.178743	0.00840089	0.642028	0.8173
Mushroom algae.	1	0.340485	0.0160028	1.22299	0.2615
Nut	1	0.151067	0.00710014	0.54262	0.8202
Oil	1	0.255536	0.0120102	0.917862	0.5019
Condiment	1	0.216477	0.0101744	0.777566	0.8329
Cereal	1	0.166214	0.00781205	0.597027	0.7786

## Sheet: LS_nutrients
	Df	SumOfSqs	R2	F	Pr(>F)
Overall	57	17.5808	0.826296	1.16837	0.0079
Protein	1	0.180059	0.00846278	0.682073	0.8117
Fat	1	0.271763	0.0127728	1.02945	0.3287
Carbohydrates	1	0.246636	0.0115919	0.934268	0.4651
Total sugars	1	0.219883	0.0103345	0.832926	0.387
Fructose	1	0.206449	0.00970309	0.782038	0.4542
Glucose	1	0.253792	0.0119282	0.961375	0.4104
Maltose	1	0.248179	0.0116644	0.940111	0.4194
Sucrose	1	0.476212	0.0223819	1.80391	0.0098
Water-insoluble fiber	1	0.267432	0.0125693	1.01305	0.3974
Water-soluble fiber	1	0.337947	0.0158835	1.28016	0.1936
Saturated fatty acids	1	0.222343	0.0104501	0.842245	0.6092
Monounsaturated fatty acids	1	0.21217	0.00997197	0.803709	0.5958
Polyunsaturated fatty acids	1	0.198103	0.00931082	0.750422	0.6386
Choline	1	0.263797	0.0123985	0.999277	0.5894
Dietary fiber	1	0.389933	0.0183268	1.47708	0.0388
Sodium	1	0.251242	0.0118084	0.951717	0.3259
Vitamin A	1	0.463156	0.0217683	1.75446	0.0669
Vitamin E	1	0.226817	0.0106604	0.859193	0.6231
Vitamin B1	1	0.368416	0.0173155	1.39558	0.1558
Vitamin B2	1	0.223851	0.010521	0.847957	0.5307
Vitamin B6	1	0.488449	0.0229571	1.85027	0.0119
Vitamin B12	1	0.280435	0.0131804	1.0623	0.4952
Vitamin C	1	0.307349	0.0144454	1.16425	0.2563
Niacin	1	0.555637	0.0261149	2.10478	0.0173
Folate	1	0.554898	0.0260801	2.10198	0.0484
Biotin	1	0.178365	0.00838313	0.675654	0.6933
Cholesterol	1	0.198133	0.00931222	0.750536	0.6552
Phosphorus	1	0.223846	0.0105207	0.847937	0.5533
Potassium	1	0.430626	0.0202394	1.63123	0.0663
Magnesium	1	0.254864	0.0119786	0.965436	0.5611
Calcium	1	0.422987	0.0198803	1.60229	0.0764
Iron	1	0.311264	0.0146294	1.17908	0.3194
Zinc	1	0.327551	0.0153949	1.24078	0.1052
Iodine	1	0.213254	0.0100229	0.807814	0.6126
Selenium	1	0.306269	0.0143946	1.16016	0.2551
Cuprum	1	0.685522	0.0322195	2.59679	0.0132
Manganese	1	0.270419	0.0127097	1.02436	0.266
Isoleucine	1	0.384765	0.0180839	1.45751	0.0681
Leucine	1	0.591001	0.027777	2.23874	0.0103
Lysine	1	0.354779	0.0166746	1.34392	0.196
Sulfur-containing amino acids	1	0.423384	0.019899	1.6038	0.0953
Methionine	1	0.312226	0.0146746	1.18273	0.3258
Cystine	1	0.628548	0.0295417	2.38097	0.0067
Aromatic amino acids	1	0.551117	0.0259025	2.08766	0.0294
Phenylalanine	1	0.554965	0.0260833	2.10223	0.0285
Tyrosine	1	0.56912	0.0267486	2.15585	0.021
Threonine	1	0.154982	0.00728414	0.587079	0.906
Tryptophan	1	0.68693	0.0322857	2.60212	0.0015
Valine	1	0.595871	0.0280059	2.25719	0.0175
Arginine	1	0.338019	0.0158869	1.28043	0.1127
Histidine	1	0.471449	0.0221581	1.78587	0.0425
Alanine	1	0.382193	0.017963	1.44776	0.0693
Aspartic acid	1	0.351674	0.0165287	1.33216	0.162
Glutamic acid	1	0.1813	0.0085211	0.686773	0.7891
Glycine	1	0.521151	0.0244941	1.97415	0.0179
Proline	1	0.596268	0.0280245	2.25869	0.0094
Serine	1	0.137879	0.00648029	0.522291	0.9377

## Sheet: HS_food groups
	Df	SumOfSqs	R2	F	Pr(>F)
Overall	16	4.18714	0.280079	1.04555	0.2681
Egg	1	0.370769	0.0248008	1.48132	0.1664
Vegetable	1	0.229297	0.0153377	0.916102	0.4829
Added sugar	1	0.234483	0.0156846	0.936824	0.6043
Instant food	1	0.176481	0.0118049	0.70509	0.8627
Poultry meat	1	0.168119	0.0112455	0.671679	0.8713
Fruit	1	0.30821	0.0206162	1.23138	0.0946
Dairy	1	0.281441	0.0188257	1.12443	0.3764
Tuber	1	0.267164	0.0178707	1.06739	0.6618
Seafood	1	0.202001	0.0135119	0.80705	0.789
Bean	1	0.233824	0.0156405	0.934189	0.6912
Livestock meat	1	0.281674	0.0188412	1.12536	0.1368
Mushroom algae.	1	0.279563	0.0187001	1.11693	0.0931
Nut	1	0.333981	0.0223401	1.33435	0.1417
Oil	1	0.250541	0.0167587	1.00098	0.373
Condiment	1	0.282209	0.018877	1.1275	0.1989
Cereal	1	0.323802	0.0216592	1.29368	0.4766

## Sheet: HS_nutrients
	Df	SumOfSqs	R2	F	Pr(>F)
Overall	57	14.5476	0.973092	1.2689	0.2317
Protein	1	0.325156	0.0217498	1.61661	0.0482
Fat	1	0.255138	0.0170662	1.26849	0.215
Carbohydrates	1	0.330455	0.0221042	1.64295	0.0633
Total sugars	1	0.153304	0.0102545	0.762195	0.8719
Fructose	1	0.2582	0.0172711	1.28372	0.1879
Glucose	1	0.180839	0.0120964	0.899096	0.6669
Maltose	1	0.21166	0.014158	1.05233	0.4067
Sucrose	1	0.212796	0.014234	1.05798	0.3454
Water-insoluble fiber	1	0.179748	0.0120234	0.893669	0.4324
Water-soluble fiber	1	0.143793	0.00961838	0.714911	0.6589
Saturated fatty acids	1	0.199523	0.0133462	0.991988	0.6559
Monounsaturated fatty acids	1	0.260742	0.0174411	1.29635	0.4528
Polyunsaturated fatty acids	1	0.264322	0.0176806	1.31415	0.1343
Choline	1	0.213945	0.0143108	1.06369	0.3053
Dietary fiber	1	0.312718	0.0209178	1.55477	0.1354
Sodium	1	0.207866	0.0139042	1.03347	0.3771
Vitamin A	1	0.227413	0.0152117	1.13065	0.4038
Vitamin E	1	0.205248	0.0137291	1.02045	0.6862
Vitamin B1	1	0.250373	0.0167475	1.2448	0.3057
Vitamin B2	1	0.293941	0.0196618	1.46142	0.0838
Vitamin B6	1	0.187006	0.0125089	0.929755	0.3513
Vitamin B12	1	0.240882	0.0161127	1.19761	0.2327
Vitamin C	1	0.21418	0.0143266	1.06486	0.7282
Niacin	1	0.29594	0.0197955	1.47135	0.0596
Folate	1	0.160337	0.010725	0.797162	0.7322
Biotin	1	0.175069	0.0117104	0.870404	0.5715
Cholesterol	1	0.176337	0.0117952	0.876709	0.6658
Phosphorus	1	0.226763	0.0151683	1.12742	0.1682
Potassium	1	0.235863	0.015777	1.17266	0.3062
Magnesium	1	0.191484	0.0128084	0.95202	0.6502
Calcium	1	0.23219	0.0155312	1.1544	0.3272
Iron	1	0.260732	0.0174404	1.29631	0.3311
Zinc	1	0.240387	0.0160795	1.19515	0.2908
Iodine	1	0.17798	0.0119051	0.884878	0.6182
Selenium	1	0.275159	0.0184055	1.36803	0.1191
Cuprum	1	0.264698	0.0177057	1.31602	0.2021
Manganese	1	0.273549	0.0182977	1.36003	0.0965
Isoleucine	1	0.264099	0.0176657	1.31305	0.3272
Leucine	1	0.228567	0.0152889	1.13639	0.464
Lysine	1	0.208389	0.0139392	1.03606	0.4863
Sulfur-containing amino acids	1	0.250385	0.0167483	1.24486	0.3734
Methionine	1	0.21027	0.014065	1.04542	0.464
Cystine	1	0.258779	0.0173098	1.28659	0.1739
Aromatic amino acids	1	0.260465	0.0174225	1.29498	0.2739
Phenylalanine	1	0.25902	0.0173259	1.28779	0.2752
Tyrosine	1	0.267167	0.0178708	1.3283	0.2622
Threonine	1	0.259293	0.0173442	1.28915	0.2495
Tryptophan	1	0.247091	0.016528	1.22848	0.2812
Valine	1	0.157674	0.0105469	0.783924	0.6554
Arginine	1	0.278566	0.0186334	1.38497	0.1303
Histidine	1	0.307243	0.0205516	1.52755	0.0791
Alanine	1	0.228005	0.0152513	1.13359	0.2391
Aspartic acid	1	0.27261	0.018235	1.35536	0.1401
Glutamic acid	1	0.310129	0.0207446	1.5419	0.2262
Glycine	1	0.209537	0.014016	1.04178	0.2806
Proline	1	0.181468	0.0121385	0.902223	0.6488
Serine	1	0.241662	0.0161649	1.20149	0.1685
