# Supplementary material for: Longitudinal Interaction Between Individualized Gut Microbial Dynamics and Diet Is Associated with Metabolic Health in School-Aged Children
Source: Nutrients. 2026 Jan 6;18(2):187. doi: 10.3390/nu18020187 (PMC12845436; doi:10.3390/nu18020187)
Supplement: Supplementary file 1 [file nutrients-18-00187-s001.zip › Table S6.xlsx]

## Sheet: Sheet1
Dataset	Fold	Predictors	AUROC	Accuracy	Sensitivity	Specificity
Fecal 16S ASV	1	4	0.75	0.6	0.333333	1
	2	22	0.66	0.5	0.8	0.2
	3	12	0.8	0.909091	1	0.8
	4	3	0.72	0.6	1	0.2
	5	66	0.68	0.3	0	0.6
Dataset	Fold	Predictors	AUROC	Accuracy	Sensitivity	Specificity
Fecal 16S Genus	1	43	0.583333	0.6	0.333333	1
	2	54	0.82	0.8	0.8	0.8
	3	4	0.966667	0.909091	1	0.8
	4	17	0.56	0.6	1	0.2
	5	35	0.6	0.5	0.2	0.8
Dataset	Fold	Predictors	AUROC	Accuracy	Sensitivity	Specificity
Mircrobial α-diversity	1	1	0.604167	0.7	0.666667	0.75
	2	2	0.6	0.6	1	0.2
	3	3	0.733333	0.636364	0.833333	0.4
	4	4	0.68	0.4	0.2	0.6
	5	4	0.72	0.6	0.2	1
Dataset	Fold	Predictors	AUROC	Accuracy	Sensitivity	Specificity
Microbial KEGG level1	1	4	0.833333	0.6	0.5	0.75
	2	5	0.64	0.3	0.4	0.2
	3	1	0.55	0.454545	0.5	0.4
	4	6	0.84	0.7	1	0.4
	5	6	0.72	0.6	0.6	0.6
Dataset	Fold	Predictors	AUROC	Accuracy	Sensitivity	Specificity
Microbial KEGG level2	1	5	0.916667	0.7	0.666667	0.75
	2	5	0.68	0.5	0.8	0.2
	3	26	0.766667	0.727273	0.666667	0.8
	4	14	0.92	0.9	1	0.8
	5	17	0.68	0.7	0.8	0.6
Dataset	Fold	Predictors	AUROC	Accuracy	Sensitivity	Specificity
Microbial KEGG level3	1	3	0.708333	0.5	0.5	0.5
	2	2	0.64	0.4	0.4	0.4
	3	155	0.766667	0.727273	0.5	1
	4	4	0.92	0.8	1	0.6
	5	24	0.4	0.5	0.4	0.6
Dataset	Fold	Predictors	AUROC	Accuracy	Sensitivity	Specificity
Fecal SCFA	1	9	0.666667	0.7	0.833333	0.5
	2	2	0.56	0.5	0.4	0.6
	3	2	0.7	0.545455	0.333333	0.8
	4	3	0.52	0.5	0.8	0.2
	5	4	0.44	0.6	0.6	0.6
Dataset	Fold	Predictors	AUROC	Accuracy	Sensitivity	Specificity
Physical activity	1	32	0.75	0.333333	0.6	0
	2	4	0.85	0.222222	0.2	0.25
	3	25	0.65	0.444444	0.6	0.25
	4	1	0.775	0.333333	0.4	0.25
	5	30	0.65	0.555556	0.8	0.25
Dataset	Fold	Predictors	AUROC	Accuracy	Sensitivity	Specificity
Food group	1	14	0.75	0.333333	0.6	0
	2	13	0.5	0.444444	0	1
	3	11	0.6	0.222222	0.2	0.25
	4	5	0.625	0.444444	0.8	0
	5	5	0.5625	0.375	0.5	0.25
Dataset	Fold	Predictors	AUROC	Accuracy	Sensitivity	Specificity
Nutrient	1	6	0.6	0.666667	0.6	0.75
	2	38	0.75	0.222222	0.2	0.25
	3	17	0.5	0.666667	0.8	0.5
	4	57	0.7	0.333333	0.4	0.25
	5	4	0.5625	0.5	0.75	0.25
Dataset	Fold	Predictors	AUROC	Accuracy	Sensitivity	Specificity
Host phenotype	1	4	0.833333	0.8	0.833333	0.75
	2	9	0.56	0.4	0.2	0.6
	3	8	0.783333	0.818182	0.833333	0.8
	4	7	0.8	0.8	0.8	0.8
	5	4	0.56	0.6	0.8	0.4
Dataset	Fold	Predictors	AUROC	Accuracy	Sensitivity	Specificity
Birth and early life	1	4	0.666667	0.4	0.5	0.25
	2	4	0.92	0.2	0.2	0.2
	3	4	0.7	0.272727	0.166667	0.4
	4	1	0.5	0.444444	0.6	0.25
	5	2	0.9	0.222222	0.2	0.25
Dataset	Fold	Predictors	AUROC	Accuracy	Sensitivity	Specificity
Fecal characteristics	1	2	0.444444	0.666667	1	0.333333
	2	1	0.5625	0.5	0.25	0.75
	3	1	0.46875	0.5	0.25	0.75
	4	1	0.666667	0.666667	0.333333	1
	5	1	0.666667	0.571429	0.75	0.333333
Dataset	Fold	Predictors	AUROC	Accuracy	Sensitivity	Specificity
Combine	1	9	0.933333	0.75	0.8	0.666667
	2	9	0.9	0.777778	1	0.5
	3	11	0.9	0.777778	0.6	1
	4	9	1	0.888889	1	0.75
	5	10	0.9	0.666667	0.8	0.5
