# Supplementary material for: Longitudinal Interaction Between Individualized Gut Microbial Dynamics and Diet Is Associated with Metabolic Health in School-Aged Children
Source: Nutrients. 2026 Jan 6;18(2):187. doi: 10.3390/nu18020187 (PMC12845436; doi:10.3390/nu18020187)
Supplement: Supplementary file 1 [file nutrients-18-00187-s001.zip › Table S7.xlsx]

## Sheet: Genus-BC distance
Spearman's correlation analysis of baseline genus-level taxa and intra-individual Bray-Curtis distance
df1	df2	cor	p-value	q-value
Acinetobacter	Intra-individual Bray-Curtis distance	0.428054	0.00172761	0.0405988
Actinomyces	Intra-individual Bray-Curtis distance	0.158643	0.266178	0.51969
Agathobacter	Intra-individual Bray-Curtis distance	-0.288416	0.0401227	0.2046
Akkermansia	Intra-individual Bray-Curtis distance	0.204977	0.149045	0.378655
Alcaligenes	Intra-individual Bray-Curtis distance	0.2019	0.155377	0.384354
Alistipes	Intra-individual Bray-Curtis distance	-0.0108597	0.939711	0.960139
Alloprevotella	Intra-individual Bray-Curtis distance	0.0604525	0.673463	0.818272
Anaerostipes	Intra-individual Bray-Curtis distance	-0.28181	0.04513	0.2046
Bacilli	Intra-individual Bray-Curtis distance	0.212127	0.135072	0.367145
Bacillus	Intra-individual Bray-Curtis distance	0.151131	0.289768	0.523811
Bacteroides	Intra-individual Bray-Curtis distance	-0.460995	0.000662972	0.0207731
Barnesiella	Intra-individual Bray-Curtis distance	-0.0542986	0.705107	0.818272
Bifidobacterium	Intra-individual Bray-Curtis distance	-0.264977	0.0602243	0.257322
Blautia	Intra-individual Bray-Curtis distance	-0.485249	0.00030729	0.0144426
Brevundimonas	Intra-individual Bray-Curtis distance	0.110136	0.441672	0.629048
Butyricicoccus	Intra-individual Bray-Curtis distance	-0.396018	0.00401919	0.053972
CAG-352	Intra-individual Bray-Curtis distance	0.0290498	0.839638	0.907195
CAG-56	Intra-individual Bray-Curtis distance	-0.148054	0.299813	0.531744
Candidatus Arthromitus	Intra-individual Bray-Curtis distance	0.176923	0.214242	0.479494
Chloroplast	Intra-individual Bray-Curtis distance	0.209231	0.140609	0.367145
Christensenellaceae R-7	Intra-individual Bray-Curtis distance	0.106787	0.455761	0.639426
Clostridia UCG-014	Intra-individual Bray-Curtis distance	0.0654299	0.648269	0.80913
Clostridium sensu stricto 1	Intra-individual Bray-Curtis distance	-0.16914	0.235413	0.502928
Collinsella	Intra-individual Bray-Curtis distance	-0.258281	0.0672572	0.274877
Comamonadaceae	Intra-individual Bray-Curtis distance	0.165611	0.245472	0.512763
Coprococcus	Intra-individual Bray-Curtis distance	-0.136199	0.340593	0.582105
Cupriavidus	Intra-individual Bray-Curtis distance	-0.0424434	0.76744	0.852432
Dialister	Intra-individual Bray-Curtis distance	-0.019457	0.892202	0.931855
Dorea	Intra-individual Bray-Curtis distance	-0.237195	0.0937528	0.326399
Enterobacteriaceae	Intra-individual Bray-Curtis distance	0.0646154	0.652366	0.80913
Erysipelotrichaceae UCG-003	Intra-individual Bray-Curtis distance	-0.04181	0.770816	0.852432
Escherichia-Shigella	Intra-individual Bray-Curtis distance	-0.282262	0.0447715	0.2046
Eubacterium coprostanoligenes	Intra-individual Bray-Curtis distance	-0.0568326	0.692013	0.818272
Eubacterium eligens	Intra-individual Bray-Curtis distance	-0.308145	0.0278158	0.186763
Eubacterium hallii	Intra-individual Bray-Curtis distance	-0.255656	0.0701858	0.274895
Eubacterium nodatum	Intra-individual Bray-Curtis distance	-0.130317	0.362047	0.586766
Eubacterium ventriosum	Intra-individual Bray-Curtis distance	-0.151584	0.288309	0.523811
Faecalibacterium	Intra-individual Bray-Curtis distance	-0.582081	7.45042e-06	0.0007003
Fusicatenibacter	Intra-individual Bray-Curtis distance	-0.405339	0.00317016	0.0506018
Fusobacterium	Intra-individual Bray-Curtis distance	0.120362	0.400173	0.603264
Gemella	Intra-individual Bray-Curtis distance	0.177738	0.212106	0.479494
Granulicatella	Intra-individual Bray-Curtis distance	0.0243439	0.865352	0.913967
Haemophilus	Intra-individual Bray-Curtis distance	0.0320362	0.823404	0.899999
Helicobacter	Intra-individual Bray-Curtis distance	0.36009	0.00944487	0.0986464
Holdemanella	Intra-individual Bray-Curtis distance	-0.0837104	0.559208	0.750937
Ruminococcaceae Incertae Sedis	Intra-individual Bray-Curtis distance	-0.210588	0.137993	0.367145
Intestinibacter	Intra-individual Bray-Curtis distance	-0.209321	0.140433	0.367145
Lachnoclostridium	Intra-individual Bray-Curtis distance	-0.303891	0.0301606	0.189006
Lachnospira	Intra-individual Bray-Curtis distance	-0.38362	0.0054549	0.0640951
Lachnospiraceae ND3007	Intra-individual Bray-Curtis distance	-0.404615	0.0032299	0.0506018
Lachnospiraceae NK4A136	Intra-individual Bray-Curtis distance	-0.221357	0.118511	0.367145
Lachnospiraceae1	Intra-individual Bray-Curtis distance	-0.139005	0.330646	0.575568
Lactobacillus	Intra-individual Bray-Curtis distance	0.218281	0.12385	0.367145
Listeria	Intra-individual Bray-Curtis distance	0.0171041	0.905174	0.935015
Marinobacter	Intra-individual Bray-Curtis distance	0.13267	0.353369	0.586766
Megamonas	Intra-individual Bray-Curtis distance	-0.161176	0.258518	0.517036
Megasphaera	Intra-individual Bray-Curtis distance	0.0666063	0.64237	0.80913
Monoglobus	Intra-individual Bray-Curtis distance	-0.161991	0.256087	0.517036
Muribaculaceae	Intra-individual Bray-Curtis distance	0.223258	0.115302	0.367145
Neisseria	Intra-individual Bray-Curtis distance	0.183077	0.198472	0.466408
NK4A214	Intra-individual Bray-Curtis distance	0.0642534	0.65419	0.80913
Odoribacter	Intra-individual Bray-Curtis distance	0.00226244	0.987429	0.993966
Oscillospiraceae1	Intra-individual Bray-Curtis distance	0.21267	0.134052	0.367145
Parabacteroides	Intra-individual Bray-Curtis distance	-0.281086	0.0457085	0.2046
Paraprevotella	Intra-individual Bray-Curtis distance	-0.0767421	0.592476	0.784405
Parasutterella	Intra-individual Bray-Curtis distance	-0.185158	0.193329	0.465972
Phascolarctobacterium	Intra-individual Bray-Curtis distance	-0.0702262	0.624355	0.80913
Planococcaceae	Intra-individual Bray-Curtis distance	0.293756	0.0364177	0.201369
Prevotella	Intra-individual Bray-Curtis distance	0.0554751	0.699017	0.818272
Pseudomonas	Intra-individual Bray-Curtis distance	0.123077	0.38955	0.603264
Ralstonia	Intra-individual Bray-Curtis distance	0.35457	0.010683	0.100421
RF39	Intra-individual Bray-Curtis distance	0.242534	0.0863807	0.3123
Romboutsia	Intra-individual Bray-Curtis distance	-0.157104	0.270902	0.51969
Roseburia	Intra-individual Bray-Curtis distance	-0.342081	0.0140098	0.11972
Ruminococcaceae2	Intra-individual Bray-Curtis distance	-0.0463348	0.746796	0.845769
Ruminococcus	Intra-individual Bray-Curtis distance	-0.130679	0.360704	0.586766
Ruminococcus gauvreauii	Intra-individual Bray-Curtis distance	0.119095	0.405188	0.603264
Ruminococcus gnavus	Intra-individual Bray-Curtis distance	-0.116109	0.417151	0.603264
Ruminococcus torques	Intra-individual Bray-Curtis distance	-0.219005	0.122578	0.367145
Saccharimonadaceae	Intra-individual Bray-Curtis distance	0.00108597	0.993966	0.993966
Sellimonas	Intra-individual Bray-Curtis distance	-0.295204	0.0354632	0.201369
Staphylococcus	Intra-individual Bray-Curtis distance	0.116471	0.41569	0.603264
Streptococcus	Intra-individual Bray-Curtis distance	-0.153756	0.281375	0.523811
Subdoligranulum	Intra-individual Bray-Curtis distance	-0.311131	0.0262621	0.186763
Sutterella	Intra-individual Bray-Curtis distance	-0.104615	0.46503	0.642835
Terrisporobacter	Intra-individual Bray-Curtis distance	-0.0463348	0.746796	0.845769
TM7x	Intra-individual Bray-Curtis distance	0.0953846	0.505529	0.688692
Turicibacter	Intra-individual Bray-Curtis distance	0.124887	0.382562	0.603264
Tyzzerella	Intra-individual Bray-Curtis distance	-0.120452	0.399816	0.603264
UBA1819	Intra-individual Bray-Curtis distance	-0.24552	0.0824598	0.310049
UCG-002	Intra-individual Bray-Curtis distance	-0.173032	0.224655	0.491106
UCG-005	Intra-individual Bray-Curtis distance	0.0563801	0.694345	0.818272
Veillonella	Intra-individual Bray-Curtis distance	-0.0262443	0.854949	0.913241
Yersiniaceae	Intra-individual Bray-Curtis distance	0.329955	0.0180508	0.141398

## Sheet: ASV-BC distance
Spearman's correlation analysis of baseline ASV-level taxa and intra-individual Bray-Curtis distance
df1	df2	cor	p-value	q-value
ASV1_Bifidobacterium adolescentis	Intra-individual Bray-Curtis distance	0.151131	0.289768	0.600758
ASV1046_Bacillus wiedmannii	Intra-individual Bray-Curtis distance	0.299638	0.0326677	0.285745
ASV105_Megasphaera elsdenii	Intra-individual Bray-Curtis distance	0.244796	0.0833972	0.401215
ASV1052_Blautia faecis	Intra-individual Bray-Curtis distance	-0.361176	0.00921648	0.13261
ASV1067_Mollicutes sp.	Intra-individual Bray-Curtis distance	0.131493	0.357692	0.654995
ASV1080_Megasphaera hexanoica	Intra-individual Bray-Curtis distance	-0.0786425	0.583316	0.78331
ASV11_Faecalibacterium duncaniae	Intra-individual Bray-Curtis distance	-0.558643	2.0418e-05	0.0028764
ASV1104_Clostridium saudiense	Intra-individual Bray-Curtis distance	0.00850679	0.952757	0.973469
ASV1126_Viridibacillus arvi	Intra-individual Bray-Curtis distance	0.268326	0.0569364	0.349045
ASV1128_Lachnospira sp.	Intra-individual Bray-Curtis distance	-0.300271	0.0322837	0.285745
ASV1139_Streptococcus mitis	Intra-individual Bray-Curtis distance	0.213846	0.131863	0.453478
ASV1142_Subdoligranulum variabile	Intra-individual Bray-Curtis distance	0.0227149	0.874287	0.938144
ASV1143_Dorea longicatena	Intra-individual Bray-Curtis distance	-0.0629864	0.66059	0.831636
ASV1147_Hominilimicola sp.	Intra-individual Bray-Curtis distance	-0.241267	0.0880876	0.401215
ASV1149_Parabacteroides distasonis	Intra-individual Bray-Curtis distance	0.0542986	0.705107	0.842543
ASV1162_Eubacterium sp.	Intra-individual Bray-Curtis distance	0.176471	0.215435	0.549644
ASV1174_Bacteroides humanifaecis	Intra-individual Bray-Curtis distance	0.0949321	0.507559	0.78331
ASV1183_Phascolarctobacterium faecium	Intra-individual Bray-Curtis distance	-0.111493	0.43603	0.714886
ASV1194_Granulicatella adiacens	Intra-individual Bray-Curtis distance	0.131584	0.357358	0.654995
ASV1196_Odoribacter splanchnicus	Intra-individual Bray-Curtis distance	-0.0352036	0.806265	0.888748
ASV1224_Phocaeicola vulgatus	Intra-individual Bray-Curtis distance	-0.476109	0.000413341	0.0291405
ASV1233_Prevotellamassilia timonensis	Intra-individual Bray-Curtis distance	-0.0343891	0.810664	0.888748
ASV1239_Hominisplanchenecus faecis	Intra-individual Bray-Curtis distance	-0.079276	0.580277	0.78331
ASV1243_Clostridium saudiense	Intra-individual Bray-Curtis distance	-0.0339367	0.81311	0.888748
ASV1249_Streptococcus thermophilus	Intra-individual Bray-Curtis distance	-0.0691403	0.629737	0.814614
ASV1257_Bacteroides xylanisolvens	Intra-individual Bray-Curtis distance	-0.197014	0.165838	0.497513
ASV1258_Segatella copri	Intra-individual Bray-Curtis distance	-0.118009	0.409515	0.712859
ASV1277_Ligilactobacillus faecis	Intra-individual Bray-Curtis distance	0.252217	0.0741758	0.401215
ASV1289_Alcaligenes ammonioxydans	Intra-individual Bray-Curtis distance	0.316833	0.0234973	0.254855
ASV1306_Helicobacter sp.	Intra-individual Bray-Curtis distance	0.288869	0.0397972	0.295337
ASV1322_Ralstonia pickettii	Intra-individual Bray-Curtis distance	0.375475	0.00662601	0.13261
ASV1323_Ruminococcus albus	Intra-individual Bray-Curtis distance	-0.041629	0.771781	0.888748
ASV1347_Acetivibrionales sp.	Intra-individual Bray-Curtis distance	0.208235	0.142551	0.463096
ASV135_Lactobacillus rogosae	Intra-individual Bray-Curtis distance	-0.221991	0.117434	0.425123
ASV1357_Streptococcus ilei	Intra-individual Bray-Curtis distance	-0.0861538	0.547755	0.78331
ASV1359_Faecalibacillus intestinalis	Intra-individual Bray-Curtis distance	0.0885973	0.536415	0.78331
ASV1401_Bacteroides fragilis	Intra-individual Bray-Curtis distance	-0.0311312	0.828316	0.898404
ASV142_Arthromitus sp.	Intra-individual Bray-Curtis distance	0.228959	0.106071	0.415443
ASV1439_Blautia luti	Intra-individual Bray-Curtis distance	-0.229231	0.105646	0.415443
ASV1463_Faecalibacterium longum	Intra-individual Bray-Curtis distance	-0.374118	0.00684112	0.13261
ASV1469_Phocaeicola coprocola	Intra-individual Bray-Curtis distance	-0.293665	0.0364781	0.285745
ASV1475_Roseburia inulinivorans	Intra-individual Bray-Curtis distance	-0.236199	0.0951798	0.409473
ASV1505_Dialister invisus	Intra-individual Bray-Curtis distance	-0.0116742	0.935198	0.969581
ASV1512_Clostridium leptum	Intra-individual Bray-Curtis distance	-0.0947511	0.508373	0.78331
ASV1537_Holdemanella biformis	Intra-individual Bray-Curtis distance	0.00904977	0.949745	0.973469
ASV1549_Bacteroides zhangwenhongii	Intra-individual Bray-Curtis distance	-0.235747	0.095834	0.409473
ASV1554_Ligilactobacillus salivarius	Intra-individual Bray-Curtis distance	0.116561	0.415325	0.714157
ASV156_Pseudomonas paralactis	Intra-individual Bray-Curtis distance	0.184887	0.193994	0.516097
ASV1573_Alistipes shahii	Intra-individual Bray-Curtis distance	0.265158	0.0600428	0.352751
ASV1599_Ruminococcus faecis	Intra-individual Bray-Curtis distance	-0.0695023	0.627941	0.814614
ASV1601_Acetivibrionales sp.	Intra-individual Bray-Curtis distance	0.000633484	0.99648	0.99648
ASV1631_Escherichia marmotae	Intra-individual Bray-Curtis distance	-0.147421	0.301909	0.600758
ASV1637_Acinetobacter lwoffii	Intra-individual Bray-Curtis distance	0.269231	0.056073	0.349045
ASV1667_Gemmiger sp.	Intra-individual Bray-Curtis distance	-0.170498	0.231621	0.549644
ASV1672_Hominenteromicrobium mulieris	Intra-individual Bray-Curtis distance	-0.0367421	0.797972	0.888748
ASV1682_Ruminococcoides bili	Intra-individual Bray-Curtis distance	0.0599095	0.676234	0.836394
ASV1690_Serratia oryzae	Intra-individual Bray-Curtis distance	0.366335	0.00819563	0.13261
ASV1695_Ruminococcus faecis	Intra-individual Bray-Curtis distance	-0.0369231	0.796998	0.888748
ASV1707_Holdemanella porci	Intra-individual Bray-Curtis distance	0.0564706	0.693878	0.842543
ASV1709_Ruthenibacterium lactatiformans	Intra-individual Bray-Curtis distance	-0.131674	0.357025	0.654995
ASV1725_Bacteroides kribbi	Intra-individual Bray-Curtis distance	-0.156109	0.273988	0.576603
ASV1726_Ruminococcus bromii	Intra-individual Bray-Curtis distance	0.0137557	0.923676	0.969581
ASV1749_Bifidobacterium callitrichidarum	Intra-individual Bray-Curtis distance	-0.142896	0.317152	0.620389
ASV1751_Aristaeella sp.	Intra-individual Bray-Curtis distance	-0.0717647	0.616763	0.814614
ASV1761_Streptococcus pasteurianus	Intra-individual Bray-Curtis distance	0.102805	0.47283	0.760745
ASV1769_Bacteroides kribbi	Intra-individual Bray-Curtis distance	-0.296018	0.0349354	0.285745
ASV181_Clostridium jeddahitimonense	Intra-individual Bray-Curtis distance	0.163348	0.252071	0.571938
ASV1810_Anaerostipes hadrus	Intra-individual Bray-Curtis distance	-0.111765	0.434906	0.714886
ASV1831_Mediterraneibacter gnavus	Intra-individual Bray-Curtis distance	-0.00533937	0.970337	0.984299
ASV1835_Christensenellaceae sp.	Intra-individual Bray-Curtis distance	0.114842	0.422286	0.714886
ASV1840_Lactobacillus ultunensis	Intra-individual Bray-Curtis distance	0.185611	0.192223	0.516097
ASV1844_Anaerobutyricum soehngenii	Intra-individual Bray-Curtis distance	-0.0604525	0.673463	0.836394
ASV1869_Anaerobutyricum soehngenii	Intra-individual Bray-Curtis distance	-0.00081448	0.995474	0.99648
ASV1876_Fusicatenibacter sp.	Intra-individual Bray-Curtis distance	-0.37267	0.00707726	0.13261
ASV195_Bacteroides ovatus	Intra-individual Bray-Curtis distance	-0.0892308	0.533494	0.78331
ASV217_Alistipes sp.	Intra-individual Bray-Curtis distance	0.279548	0.0469579	0.324885
ASV220_Phocaeicola plebeius	Intra-individual Bray-Curtis distance	-0.293756	0.0364177	0.285745
ASV234_Lactobacillus gasseri	Intra-individual Bray-Curtis distance	0.172579	0.225888	0.549644
ASV244_Brevundimonas albigilva	Intra-individual Bray-Curtis distance	0.141719	0.321194	0.620389
ASV245_Bacteroides stercoris	Intra-individual Bray-Curtis distance	-0.188959	0.184183	0.516097
ASV25_Phocaeicola plebeius	Intra-individual Bray-Curtis distance	-0.245611	0.0823432	0.401215
ASV272_Eubacterium sp.	Intra-individual Bray-Curtis distance	0.0813575	0.570343	0.78331
ASV279_Parasutterella excrementihominis	Intra-individual Bray-Curtis distance	-0.102353	0.474791	0.760745
ASV282_Agathobacter rectalis	Intra-individual Bray-Curtis distance	-0.215023	0.1297	0.453478
ASV296_Phocaeicola massiliensis	Intra-individual Bray-Curtis distance	-0.0850679	0.552831	0.78331
ASV31_Segatella copri	Intra-individual Bray-Curtis distance	0.242262	0.0867443	0.401215
ASV323_Blautia obeum	Intra-individual Bray-Curtis distance	-0.36371	0.00870204	0.13261
ASV324_Fusicatenibacter saccharivorans	Intra-individual Bray-Curtis distance	-0.32371	0.0204917	0.240778
ASV329_Acetivibrionales sp.	Intra-individual Bray-Curtis distance	0.188778	0.184612	0.516097
ASV336_Romboutsia timonensis	Intra-individual Bray-Curtis distance	-0.079095	0.581145	0.78331
ASV343_Anaerobutyricum soehngenii	Intra-individual Bray-Curtis distance	-0.201719	0.155756	0.483845
ASV346_Alistipes putredinis	Intra-individual Bray-Curtis distance	-0.171041	0.230116	0.549644
ASV352_Roseburia intestinalis	Intra-individual Bray-Curtis distance	0.0543891	0.704638	0.842543
ASV357_Ruminococcus faecis	Intra-individual Bray-Curtis distance	-0.0179186	0.900681	0.954857
ASV367_Faecalibacterium prausnitzii	Intra-individual Bray-Curtis distance	-0.0367421	0.797972	0.888748
ASV376_Phocaeicola dorei	Intra-individual Bray-Curtis distance	0.0436199	0.761181	0.888748
ASV378_Delftia acidovorans	Intra-individual Bray-Curtis distance	0.127873	0.371195	0.671006
ASV4_Bacteroides caccae	Intra-individual Bray-Curtis distance	-0.2219	0.117587	0.425123
ASV425_Sporobacter sp.	Intra-individual Bray-Curtis distance	0.0384615	0.78873	0.888748
ASV434_Bifidobacterium longum	Intra-individual Bray-Curtis distance	-0.16543	0.245995	0.568612
ASV440_Roseburia faecis	Intra-individual Bray-Curtis distance	0.0127602	0.929185	0.969581
ASV45_Hominicoprocola sp.	Intra-individual Bray-Curtis distance	-0.19276	0.175352	0.515098
ASV453_Bacteroides uniformis	Intra-individual Bray-Curtis distance	0.161176	0.258518	0.571938
ASV46_Neisseria cinerea	Intra-individual Bray-Curtis distance	0.186968	0.188934	0.516097
ASV463_Coprococcus phoceensis	Intra-individual Bray-Curtis distance	-0.078914	0.582013	0.78331
ASV497_Gemella sanguinis	Intra-individual Bray-Curtis distance	0.258824	0.0666636	0.375983
ASV50_Lactobacillus iners	Intra-individual Bray-Curtis distance	0.156109	0.273988	0.576603
ASV527_Staphylococcus aureus	Intra-individual Bray-Curtis distance	0.200724	0.15785	0.483845
ASV537_Ruminococcus torques	Intra-individual Bray-Curtis distance	0.0901357	0.529334	0.78331
ASV546_Bacteroides uniformis	Intra-individual Bray-Curtis distance	-0.174751	0.220011	0.549644
ASV549_Nanosynbacter lyticus	Intra-individual Bray-Curtis distance	0.120633	0.399103	0.709085
ASV55_Intestinibacter bartlettii	Intra-individual Bray-Curtis distance	-0.081629	0.569053	0.78331
ASV555_Akkermansia muciniphila	Intra-individual Bray-Curtis distance	0.35819	0.00985634	0.13261
ASV573_Bifidobacterium bifidum	Intra-individual Bray-Curtis distance	-0.20724	0.144512	0.463096
ASV576_Marinobacter maroccanus	Intra-individual Bray-Curtis distance	0.241176	0.0882105	0.401215
ASV584_Segatella copri	Intra-individual Bray-Curtis distance	0.0674208	0.638298	0.818182
ASV590_Butyricicoccus faecihominis	Intra-individual Bray-Curtis distance	-0.169683	0.233891	0.549644
ASV596_Parabacteroides distasonis	Intra-individual Bray-Curtis distance	-0.0797285	0.578111	0.78331
ASV598_Blautia wexlerae	Intra-individual Bray-Curtis distance	-0.356018	0.0103455	0.13261
ASV624_Alistipes onderdonkii	Intra-individual Bray-Curtis distance	-0.0646154	0.652366	0.828681
ASV625_Mollicutes sp.	Intra-individual Bray-Curtis distance	0.148326	0.298918	0.600758
ASV631_Limosilactobacillus reuteri	Intra-individual Bray-Curtis distance	0.232851	0.100104	0.415136
ASV636_Sellimonas intestinalis	Intra-individual Bray-Curtis distance	-0.224434	0.113348	0.425123
ASV641_Nanoperiomorbus periodonticus	Intra-individual Bray-Curtis distance	0.0549321	0.701825	0.842543
ASV658_Haemophilus parainfluenzae	Intra-individual Bray-Curtis distance	0.098009	0.493835	0.782367
ASV676_Cupriavidus pauculus	Intra-individual Bray-Curtis distance	0.156833	0.271742	0.576603
ASV692_Lachnoclostridium edouardi	Intra-individual Bray-Curtis distance	-0.119819	0.402318	0.709085
ASV715_Phocaeicola faecicola	Intra-individual Bray-Curtis distance	0.0714027	0.618546	0.814614
ASV72_Listeria welshimeri	Intra-individual Bray-Curtis distance	0.0939367	0.512041	0.78331
ASV73_Parabacteroides merdae	Intra-individual Bray-Curtis distance	-0.0353846	0.805288	0.888748
ASV742_Gemmiger formicilis	Intra-individual Bray-Curtis distance	-0.132127	0.35536	0.654995
ASV777_Kosakonia quasisacchari	Intra-individual Bray-Curtis distance	0.14724	0.302509	0.600758
ASV811_Faecalibacterium prausnitzii	Intra-individual Bray-Curtis distance	-0.43629	0.00137186	0.0644773
ASV832_Terrisporobacter petrolearius	Intra-individual Bray-Curtis distance	0.0524887	0.714512	0.846606
ASV870_Coprococcus comes	Intra-individual Bray-Curtis distance	0.112036	0.433784	0.714886
ASV908_Dorea phocaeensis	Intra-individual Bray-Curtis distance	-0.021991	0.878263	0.938144
ASV910_Megamonas funiformis	Intra-individual Bray-Curtis distance	-0.0912217	0.524364	0.78331
ASV923_Anaerostipes hadrus	Intra-individual Bray-Curtis distance	-0.210407	0.138339	0.463096
ASV961_Blautia brookingsii	Intra-individual Bray-Curtis distance	0.277828	0.0483871	0.324885
ASV962_Vescimonas coprocola	Intra-individual Bray-Curtis distance	-0.175747	0.217354	0.549644
ASV972_Collinsella aerofaciens	Intra-individual Bray-Curtis distance	-0.160814	0.259603	0.571938
